# Supplementary material for: Effects of hydroxypropyl starch on intestinal health and transcriptome of geese
Source: Sci Rep. 2025 Apr 10;15:12284. doi: 10.1038/s41598-025-96020-8 (PMC11986093; doi:10.1038/s41598-025-96020-8)
Supplement: Supplementary file 1 — Supplementary Material 1 [file 41598_2025_96020_MOESM1_ESM.xlsx]

## Sheet: Sheet1
Table S1. List of all the DEGs detected in the CG vs HPS
id	CG1_fpkm	CG2_fpkm	CG3_fpkm	CG4_fpkm	HS1_fpkm	HS2_fpkm	HS3_fpkm	HS4_fpkm	CG_mean	HS_mean	log2(fc)	PValue	Symbol	Description	KEGG_A_class	KEGG_B_class	Pathway	K_ID	GO Component	GO Function	GO Process	TF_family
ncbi_106029407	50.373	57.221	16.532	5.27	0	0	0.099	0.192	32.349	0.07275	-8.79656	3.52563e-13	LOC106029407	E3 ubiquitin-protein ligase TRIM39-like	-	-	-	-	GO:0039679//viral occlusion body	GO:0004413//homoserine kinase activity;GO:0005515//protein binding	GO:0009088//threonine biosynthetic process	--
ncbi_106033844	73.868	100.939	88.054	97.626	194.222	192.178	441.93	298.171	90.1218	281.625	1.64383	7.56371e-12	SLC5A12	solute carrier family 5 member 12, transcript variant X1	-	-	-	-	GO:0005575//cellular_component;GO:0005623//cell;GO:0005886//plasma membrane;GO:0005887//integral component of plasma membrane;GO:0016020//membrane;GO:0016021//integral component of membrane;GO:0016324//apical plasma membrane;GO:0031224//intrinsic component of membrane;GO:0044425//membrane part;GO:0044459//plasma membrane part;GO:0044464//cell part;GO:0045177//apical part of cell;GO:0071944//cell …	GO:0003674//molecular_function;GO:0005215//transporter activity;GO:0005298//proline:sodium symporter activity;GO:0005342//organic acid transmembrane transporter activity;GO:0005343//organic acid:sodium symporter activity;GO:0008028//monocarboxylic acid transmembrane transporter activity;GO:0008324//cation transmembrane transporter activity;GO:0008509//anion transmembrane transporter activity;GO:0…	GO:0006810//transport;GO:0006811//ion transport;GO:0006812//cation transport;GO:0006814//sodium ion transport;GO:0006820//anion transport;GO:0008150//biological_process;GO:0015672//monovalent inorganic cation transport;GO:0015711//organic anion transport;GO:0015718//monocarboxylic acid transport;GO:0015727//lactate transport;GO:0015824//proline transport;GO:0015849//organic acid transport;GO:0015…	--
ncbi_106031959	12.036	11.022	11.415	17.033	37.604	22.354	25.237	29.779	12.8765	28.7435	1.1585	1.27948e-07	BCHE	butyrylcholinesterase, transcript variant X1	-	-	-	-	GO:0005575//cellular_component;GO:0005576//extracellular region;GO:0005615//extracellular space;GO:0005622//intracellular;GO:0005623//cell;GO:0005634//nucleus;GO:0005635//nuclear envelope;GO:0005641//nuclear envelope lumen;GO:0005737//cytoplasm;GO:0005783//endoplasmic reticulum;GO:0005788//endoplasmic reticulum lumen;GO:0012505//endomembrane system;GO:0016020//membrane;GO:0031967//organelle envel…	GO:0001540//amyloid-beta binding;GO:0003674//molecular_function;GO:0003824//catalytic activity;GO:0003990//acetylcholinesterase activity;GO:0004104//cholinesterase activity;GO:0005488//binding;GO:0005515//protein binding;GO:0016787//hydrolase activity;GO:0016788//hydrolase activity, acting on ester bonds;GO:0019899//enzyme binding;GO:0033218//amide binding;GO:0033265//choline binding;GO:0042165//…	GO:0001101//response to acid chemical;GO:0001505//regulation of neurotransmitter levels;GO:0003008//system process;GO:0006725//cellular aromatic compound metabolic process;GO:0006805//xenobiotic metabolic process;GO:0006807//nitrogen compound metabolic process;GO:0007275//multicellular organism development;GO:0007399//nervous system development;GO:0007584//response to nutrient;GO:0007610//behavio…	--
ncbi_106030461	123.433	105.894	114.177	112.408	204.806	150.399	157.585	199.179	113.978	177.992	0.643059	5.85564e-07	TINAG	tubulointerstitial nephritis antigen	-	-	-	-	GO:0005575//cellular_component;GO:0005576//extracellular region;GO:0005604//basement membrane;GO:0005615//extracellular space;GO:0031012//extracellular matrix;GO:0044421//extracellular region part;GO:0062023//collagen-containing extracellular matrix	GO:0000166//nucleotide binding;GO:0001871//pattern binding;GO:0003674//molecular_function;GO:0003824//catalytic activity;GO:0004175//endopeptidase activity;GO:0004197//cysteine-type endopeptidase activity;GO:0005044//scavenger receptor activity;GO:0005488//binding;GO:0008233//peptidase activity;GO:0008234//cysteine-type peptidase activity;GO:0016787//hydrolase activity;GO:0030246//carbohydrate bi…	GO:0002376//immune system process;GO:0006508//proteolysis;GO:0006807//nitrogen compound metabolic process;GO:0006810//transport;GO:0006897//endocytosis;GO:0006898//receptor-mediated endocytosis;GO:0006955//immune response;GO:0007155//cell adhesion;GO:0008150//biological_process;GO:0008152//metabolic process;GO:0016192//vesicle-mediated transport;GO:0019538//protein metabolic process;GO:0022610//b…	--
ncbi_106031322	797.045	585.773	568.819	777.784	1181.4	1038.7	1434.32	997.722	682.355	1163.03	0.769299	7.86011e-07	SLC5A1	solute carrier family 5 member 1, transcript variant X1	-	-	-	-	GO:0005575//cellular_component;GO:0005623//cell;GO:0005886//plasma membrane;GO:0005887//integral component of plasma membrane;GO:0005903//brush border;GO:0005911//cell-cell junction;GO:0016020//membrane;GO:0016021//integral component of membrane;GO:0016324//apical plasma membrane;GO:0030054//cell junction;GO:0031224//intrinsic component of membrane;GO:0031226//intrinsic component of plasma membra…	GO:0003674//molecular_function;GO:0005215//transporter activity;GO:0005298//proline:sodium symporter activity;GO:0005355//glucose transmembrane transporter activity;GO:0005402//carbohydrate:cation symporter activity;GO:0005412//glucose:sodium symporter activity;GO:0008324//cation transmembrane transporter activity;GO:0015075//ion transmembrane transporter activity;GO:0015077//monovalent inorganic…	GO:0001655//urogenital system development;GO:0001656//metanephros development;GO:0001822//kidney development;GO:0001951//intestinal D-glucose absorption;GO:0003008//system process;GO:0006810//transport;GO:0006811//ion transport;GO:0006812//cation transport;GO:0006814//sodium ion transport;GO:0007275//multicellular organism development;GO:0007586//digestion;GO:0008150//biological_process;GO:000864…	--
ncbi_106036644	6.942	5.592	7.07	6.851	11.291	12.507	8.963	9.174	6.61375	10.4838	0.664614	3.89943e-06	FLRT3	fibronectin leucine rich transmembrane protein 3, transcript variant X1	-	-	-	-	GO:0005575//cellular_component;GO:0005576//extracellular region;GO:0005615//extracellular space;GO:0005622//intracellular;GO:0005623//cell;GO:0005737//cytoplasm;GO:0005783//endoplasmic reticulum;GO:0005789//endoplasmic reticulum membrane;GO:0005829//cytosol;GO:0005886//plasma membrane;GO:0005887//integral component of plasma membrane;GO:0005911//cell-cell junction;GO:0005912//adherens junction;GO…	GO:0003674//molecular_function;GO:0004857//enzyme inhibitor activity;GO:0004860//protein kinase inhibitor activity;GO:0005102//signaling receptor binding;GO:0005104//fibroblast growth factor receptor binding;GO:0005488//binding;GO:0005515//protein binding;GO:0019207//kinase regulator activity;GO:0019210//kinase inhibitor activity;GO:0019887//protein kinase regulator activity;GO:0030234//enzyme re…	GO:0000902//cell morphogenesis;GO:0000904//cell morphogenesis involved in differentiation;GO:0001932//regulation of protein phosphorylation;GO:0001933//negative regulation of protein phosphorylation;GO:0002009//morphogenesis of an epithelium;GO:0002011//morphogenesis of an epithelial sheet;GO:0003344//pericardium morphogenesis;GO:0003345//proepicardium cell migration involved in pericardium morph…	--
ncbi_106031472	80.279	76.124	61.216	72.898	143.616	126.816	114.437	86.61	72.6292	117.87	0.698571	5.19235e-06	SLC3A1	solute carrier family 3 member 1	-	-	-	-	GO:0005575//cellular_component;GO:0005622//intracellular;GO:0005623//cell;GO:0005737//cytoplasm;GO:0005773//vacuole;GO:0005774//vacuolar membrane;GO:0005886//plasma membrane;GO:0005887//integral component of plasma membrane;GO:0005903//brush border;GO:0016020//membrane;GO:0016021//integral component of membrane;GO:0031090//organelle membrane;GO:0031224//intrinsic component of membrane;GO:0031226/…	GO:0000099//sulfur amino acid transmembrane transporter activity;GO:0003674//molecular_function;GO:0003824//catalytic activity;GO:0003844//1,4-alpha-glucan branching enzyme activity;GO:0004133//glycogen debranching enzyme activity;GO:0004553//hydrolase activity, hydrolyzing O-glycosyl compounds;GO:0004558//alpha-1,4-glucosidase activity;GO:0004564//beta-fructofuranosidase activity;GO:0004575//suc…	GO:0000023//maltose metabolic process;GO:0000101//sulfur amino acid transport;GO:0000272//polysaccharide catabolic process;GO:0003333//amino acid transmembrane transport;GO:0005975//carbohydrate metabolic process;GO:0005976//polysaccharide metabolic process;GO:0005978//glycogen biosynthetic process;GO:0005980//glycogen catabolic process;GO:0005984//disaccharide metabolic process;GO:0005991//treha…	--
ncbi_125180210	57.453	71.951	0.086	0.041	0	0.037	0	0	32.3828	0.00925	-11.7735	5.49363e-06	LOC125180210	butyrophilin subfamily 1 member A1-like	-	-	-	-	-	GO:0005515//protein binding	-	--
ncbi_106036930	40.26	24.419	37.079	29.28	72.598	63.496	42.146	59.508	32.7595	59.437	0.859448	6.22939e-06	TMCC3	transmembrane and coiled-coil domain family 3, transcript variant X1	-	-	-	-	GO:0005575//cellular_component;GO:0016020//membrane;GO:0016021//integral component of membrane;GO:0031224//intrinsic component of membrane;GO:0044425//membrane part	GO:0003700//DNA-binding transcription factor activity;GO:0005524//ATP binding;GO:0008855//exodeoxyribonuclease VII activity	GO:0006817//phosphate ion transport;GO:0007059//chromosome segregation;GO:0015684//ferrous iron transport;GO:0019069//viral capsid assembly;GO:0030261//chromosome condensation;GO:0051049//regulation of transport	--
ncbi_106037407	53.526	38.77	45.175	46.272	81.361	71.539	57.551	69.991	45.9357	70.1105	0.610013	7.45961e-06	ADGRG4	adhesion G protein-coupled receptor G4, transcript variant X2	-	-	-	-	GO:0005575//cellular_component;GO:0016020//membrane;GO:0016021//integral component of membrane;GO:0031224//intrinsic component of membrane;GO:0044425//membrane part	GO:0003674//molecular_function;GO:0004888//transmembrane signaling receptor activity;GO:0004930//G protein-coupled receptor activity;GO:0038023//signaling receptor activity;GO:0060089//molecular transducer activity	GO:0007154//cell communication;GO:0007165//signal transduction;GO:0007166//cell surface receptor signaling pathway;GO:0007186//G protein-coupled receptor signaling pathway;GO:0008150//biological_process;GO:0009987//cellular process;GO:0023052//signaling;GO:0050789//regulation of biological process;GO:0050794//regulation of cellular process;GO:0050896//response to stimulus;GO:0051716//cellular res…	--
ncbi_106038375	16.263	10.742	13.249	11.141	36.084	22.933	21.421	17.822	12.8488	24.565	0.934976	9.54977e-06	SLC9A3	solute carrier family 9 member A3, transcript variant X1	-	-	-	-	GO:0005575//cellular_component;GO:0005576//extracellular region;GO:0005615//extracellular space;GO:0005623//cell;GO:0005886//plasma membrane;GO:0005887//integral component of plasma membrane;GO:0005903//brush border;GO:0009986//cell surface;GO:0016020//membrane;GO:0016021//integral component of membrane;GO:0016324//apical plasma membrane;GO:0031224//intrinsic component of membrane;GO:0031253//cel…	GO:0003674//molecular_function;GO:0005215//transporter activity;GO:0005451//monovalent cation:proton antiporter activity;GO:0005488//binding;GO:0005515//protein binding;GO:0008324//cation transmembrane transporter activity;GO:0015075//ion transmembrane transporter activity;GO:0015077//monovalent inorganic cation transmembrane transporter activity;GO:0015078//proton transmembrane transporter activ…	GO:0002028//regulation of sodium ion transport;GO:0006810//transport;GO:0006811//ion transport;GO:0006812//cation transport;GO:0006813//potassium ion transport;GO:0006814//sodium ion transport;GO:0006873//cellular ion homeostasis;GO:0006883//cellular sodium ion homeostasis;GO:0006885//regulation of pH;GO:0006897//endocytosis;GO:0006898//receptor-mediated endocytosis;GO:0007623//circadian rhythm;G…	--
ncbi_106033244	25.456	24.625	20.644	14.165	53.762	51.819	28.942	32.897	21.2225	41.855	0.979805	1.17504e-05	CA7	carbonic anhydrase 7	Metabolism;Metabolism	Global and overview maps;Energy metabolism	ko01100//Metabolic pathways;ko00910//Nitrogen metabolism	K01672;K01672	GO:0005575//cellular_component;GO:0005576//extracellular region;GO:0005622//intracellular;GO:0005623//cell;GO:0005737//cytoplasm;GO:0005829//cytosol;GO:0044424//intracellular part;GO:0044444//cytoplasmic part;GO:0044464//cell part	GO:0003674//molecular_function;GO:0003824//catalytic activity;GO:0004089//carbonate dehydratase activity;GO:0005488//binding;GO:0008270//zinc ion binding;GO:0016829//lyase activity;GO:0016835//carbon-oxygen lyase activity;GO:0016836//hydro-lyase activity;GO:0043167//ion binding;GO:0043169//cation binding;GO:0046872//metal ion binding;GO:0046914//transition metal ion binding	GO:0006810//transport;GO:0006811//ion transport;GO:0006820//anion transport;GO:0006873//cellular ion homeostasis;GO:0006885//regulation of pH;GO:0008150//biological_process;GO:0009987//cellular process;GO:0010646//regulation of cell communication;GO:0010647//positive regulation of cell communication;GO:0015701//bicarbonate transport;GO:0015711//organic anion transport;GO:0019725//cellular homeost…	--
ncbi_106041145	20.446	18.127	18.142	15.193	40.329	48.83	18.716	32.951	17.977	35.2065	0.96969	1.98591e-05	SLC46A3	solute carrier family 46 member 3, transcript variant X1	-	-	-	-	GO:0005575//cellular_component;GO:0016020//membrane;GO:0016021//integral component of membrane;GO:0031224//intrinsic component of membrane;GO:0044425//membrane part	GO:0008565//protein transporter activity;GO:0022857//transmembrane transporter activity	GO:0006810//transport;GO:0008150//biological_process;GO:0019835//cytolysis;GO:0051179//localization;GO:0051234//establishment of localization;GO:0055085//transmembrane transport	--
ncbi_106033971	8.244	7.695	7.798	8.73	14.526	15.269	14.09	8.897	8.11675	13.1955	0.701072	2.49575e-05	LOC106033971	DEP domain-containing protein 7, transcript variant X1	-	-	-	-	GO:0005575//cellular_component;GO:0005622//intracellular;GO:0005623//cell;GO:0005737//cytoplasm;GO:0005829//cytosol;GO:0044424//intracellular part;GO:0044444//cytoplasmic part;GO:0044464//cell part	GO:0003674//molecular_function;GO:0004674//protein serine/threonine kinase activity;GO:0005096//GTPase activator activity;GO:0008047//enzyme activator activity;GO:0030234//enzyme regulator activity;GO:0030695//GTPase regulator activity;GO:0060589//nucleoside-triphosphatase regulator activity;GO:0098772//molecular function regulator	GO:0006468//protein phosphorylation;GO:0007154//cell communication;GO:0007165//signal transduction;GO:0008150//biological_process;GO:0009966//regulation of signal transduction;GO:0009987//cellular process;GO:0010646//regulation of cell communication;GO:0023051//regulation of signaling;GO:0023052//signaling;GO:0035556//intracellular signal transduction;GO:0043085//positive regulation of catalytic …	--
ncbi_106038827	61.53	48.596	58.409	78.634	87.969	83.981	117.584	93.023	61.7923	95.6393	0.630177	2.99764e-05	ENTPD5	ectonucleoside triphosphate diphosphohydrolase 5 (inactive), transcript variant X2	Metabolism;Metabolism;Metabolism	Global and overview maps;Nucleotide metabolism;Nucleotide metabolism	ko01100//Metabolic pathways;ko00230//Purine metabolism;ko00240//Pyrimidine metabolism	K01511;K01511;K01511	GO:0005575//cellular_component;GO:0005576//extracellular region;GO:0005622//intracellular;GO:0005623//cell;GO:0005737//cytoplasm;GO:0005783//endoplasmic reticulum;GO:0012505//endomembrane system;GO:0043226//organelle;GO:0043227//membrane-bounded organelle;GO:0043229//intracellular organelle;GO:0043231//intracellular membrane-bounded organelle;GO:0044424//intracellular part;GO:0044444//cytoplasmic…	GO:0003674//molecular_function;GO:0003824//catalytic activity;GO:0004382//guanosine-diphosphatase activity;GO:0016462//pyrophosphatase activity;GO:0016787//hydrolase activity;GO:0016817//hydrolase activity, acting on acid anhydrides;GO:0016818//hydrolase activity, acting on acid anhydrides, in phosphorus-containing anhydrides;GO:0017110//nucleoside-diphosphatase activity;GO:0045134//uridine-dipho…	GO:0006109//regulation of carbohydrate metabolic process;GO:0006110//regulation of glycolytic process;GO:0006139//nucleobase-containing compound metabolic process;GO:0006140//regulation of nucleotide metabolic process;GO:0006163//purine nucleotide metabolic process;GO:0006457//protein folding;GO:0006458//'de novo' protein folding;GO:0006464//cellular protein modification process;GO:0006486//prote…	--
ncbi_106040030	11.578	10.962	19.426	14.043	23.592	19.017	28.153	23.186	14.0023	23.487	0.746204	3.50153e-05	MKRN2	makorin ring finger protein 2	-	-	-	-	GO:0005575//cellular_component;GO:0005622//intracellular;GO:0005623//cell;GO:0044464//cell part	GO:0003674//molecular_function;GO:0003824//catalytic activity;GO:0005488//binding;GO:0016740//transferase activity;GO:0043167//ion binding;GO:0043169//cation binding;GO:0046872//metal ion binding	GO:0006139//nucleobase-containing compound metabolic process;GO:0006351//transcription, DNA-templated;GO:0006355//regulation of transcription, DNA-templated;GO:0006357//regulation of transcription by RNA polymerase II;GO:0006464//cellular protein modification process;GO:0006725//cellular aromatic compound metabolic process;GO:0006807//nitrogen compound metabolic process;GO:0007154//cell communica…	--
ncbi_106032758	15.474	10.797	10.614	14.992	24.431	20.258	16.269	24.275	12.9693	21.3083	0.716317	3.58715e-05	FNIP1	folliculin interacting protein 1, transcript variant X1	Environmental Information Processing	Signal transduction	ko04150//mTOR signaling pathway	K20400	GO:0005575//cellular_component;GO:0005622//intracellular;GO:0005623//cell;GO:0005737//cytoplasm;GO:0044424//intracellular part;GO:0044464//cell part	GO:0003674//molecular_function;GO:0004857//enzyme inhibitor activity;GO:0005085//guanyl-nucleotide exchange factor activity;GO:0005488//binding;GO:0005515//protein binding;GO:0019899//enzyme binding;GO:0030234//enzyme regulator activity;GO:0042030//ATPase inhibitor activity;GO:0051020//GTPase binding;GO:0051087//chaperone binding;GO:0060589//nucleoside-triphosphatase regulator activity;GO:0060590…	GO:0000122//negative regulation of transcription by RNA polymerase II;GO:0001775//cell activation;GO:0001932//regulation of protein phosphorylation;GO:0001934//positive regulation of protein phosphorylation;GO:0002327//immature B cell differentiation;GO:0002376//immune system process;GO:0002520//immune system development;GO:0002521//leukocyte differentiation;GO:0002682//regulation of immune syste…	--
ncbi_106045795	113.327	180.208	134.849	156.633	57.132	81.972	61.974	32.825	146.254	58.4757	-1.32257	5.41493e-05	LOC106045795	matrix Gla protein	-	-	-	-	-	-	-	--
ncbi_106030335	23.237	16.162	17.405	18.303	37.943	26.877	24.933	26.291	18.7767	29.011	0.627653	6.56307e-05	MALRD1	MAM and LDL receptor class A domain containing 1	-	-	-	-	GO:0016020//membrane	GO:0005515//protein binding	-	--
ncbi_106042770	7.234	8.549	8.354	7.108	12.646	15.915	9.759	14.372	7.81125	13.173	0.753959	6.93332e-05	TMEM62	transmembrane protein 62, transcript variant X1	-	-	-	-	GO:0005575//cellular_component;GO:0016020//membrane;GO:0016021//integral component of membrane;GO:0031224//intrinsic component of membrane;GO:0044425//membrane part	GO:0003674//molecular_function;GO:0003824//catalytic activity;GO:0004121//cystathionine beta-lyase activity;GO:0016787//hydrolase activity	GO:0009086//methionine biosynthetic process;GO:0019344//cysteine biosynthetic process	--
ncbi_106043555	55.39	72.592	84.233	116.291	140.316	120.993	130.508	183.382	82.1265	143.8	0.808141	7.98232e-05	MME	membrane metalloendopeptidase, transcript variant X1	-	-	-	-	GO:0005575//cellular_component;GO:0005622//intracellular;GO:0005623//cell;GO:0005737//cytoplasm;GO:0005886//plasma membrane;GO:0005887//integral component of plasma membrane;GO:0005903//brush border;GO:0008021//synaptic vesicle;GO:0009425//bacterial-type flagellum basal body;GO:0012505//endomembrane system;GO:0012506//vesicle membrane;GO:0016020//membrane;GO:0016021//integral component of membran…	GO:0003674//molecular_function;GO:0003824//catalytic activity;GO:0004175//endopeptidase activity;GO:0004222//metalloendopeptidase activity;GO:0005488//binding;GO:0008233//peptidase activity;GO:0008237//metallopeptidase activity;GO:0008238//exopeptidase activity;GO:0008270//zinc ion binding;GO:0016787//hydrolase activity;GO:0033218//amide binding;GO:0042277//peptide binding;GO:0043167//ion binding…	GO:0001655//urogenital system development;GO:0001775//cell activation;GO:0001822//kidney development;GO:0001990//regulation of systemic arterial blood pressure by hormone;GO:0001991//regulation of systemic arterial blood pressure by circulatory renin-angiotensin;GO:0002002//regulation of angiotensin levels in blood;GO:0002003//angiotensin maturation;GO:0002252//immune effector process;GO:0002263/…	--
ncbi_106040827	17.386	12.515	11.522	15.209	19.875	20.467	27.943	18.048	14.158	21.5832	0.608295	0.000110737	LSM14B	LSM family member 14B, transcript variant X1	-	-	-	-	GO:0005575//cellular_component;GO:0032991//protein-containing complex;GO:1990904//ribonucleoprotein complex	-	GO:0006417//regulation of translation;GO:0007275//multicellular organism development;GO:0008150//biological_process;GO:0009889//regulation of biosynthetic process;GO:0010468//regulation of gene expression;GO:0010556//regulation of macromolecule biosynthetic process;GO:0010608//posttranscriptional regulation of gene expression;GO:0019222//regulation of metabolic process;GO:0031323//regulation of c…	--
ncbi_106039049	6.762	6.588	8.053	6.398	16.953	12.574	7.128	11.977	6.95025	12.158	0.806769	0.000116231	TTPA	alpha tocopherol transfer protein	-	-	-	-	GO:0005575//cellular_component;GO:0005622//intracellular;GO:0005623//cell;GO:0005737//cytoplasm;GO:0005768//endosome;GO:0005770//late endosome;GO:0005829//cytosol;GO:0012505//endomembrane system;GO:0031410//cytoplasmic vesicle;GO:0031982//vesicle;GO:0043226//organelle;GO:0043227//membrane-bounded organelle;GO:0043229//intracellular organelle;GO:0044424//intracellular part;GO:0044444//cytoplasmic …	GO:0003674//molecular_function;GO:0005215//transporter activity;GO:0005319//lipid transporter activity;GO:0005488//binding;GO:0005543//phospholipid binding;GO:0005546//phosphatidylinositol-4,5-bisphosphate binding;GO:0008289//lipid binding;GO:0008431//vitamin E binding;GO:0019842//vitamin binding;GO:0035091//phosphatidylinositol binding;GO:0036094//small molecule binding;GO:0043167//ion binding;G…	GO:0000003//reproduction;GO:0001701//in utero embryonic development;GO:0001890//placenta development;GO:0001892//embryonic placenta development;GO:0003006//developmental process involved in reproduction;GO:0006629//lipid metabolic process;GO:0006766//vitamin metabolic process;GO:0006775//fat-soluble vitamin metabolic process;GO:0006810//transport;GO:0006869//lipid transport;GO:0006873//cellular i…	--
ncbi_106034593	7.723	4.772	7.365	6.23	10.419	14.488	11.025	7.455	6.5225	10.8468	0.733766	0.000168364	OTOP2	otopetrin 2, transcript variant X1	-	-	-	-	GO:0005575//cellular_component;GO:0005623//cell;GO:0005886//plasma membrane;GO:0016020//membrane;GO:0016021//integral component of membrane;GO:0031224//intrinsic component of membrane;GO:0044425//membrane part;GO:0044464//cell part;GO:0071944//cell periphery	GO:0003674//molecular_function;GO:0005215//transporter activity;GO:0005216//ion channel activity;GO:0005261//cation channel activity;GO:0008324//cation transmembrane transporter activity;GO:0015075//ion transmembrane transporter activity;GO:0015077//monovalent inorganic cation transmembrane transporter activity;GO:0015078//proton transmembrane transporter activity;GO:0015252//proton channel activ…	GO:0006810//transport;GO:0006811//ion transport;GO:0006812//cation transport;GO:0008150//biological_process;GO:0015672//monovalent inorganic cation transport;GO:0034220//ion transmembrane transport;GO:0051179//localization;GO:0051234//establishment of localization;GO:0055085//transmembrane transport;GO:0098655//cation transmembrane transport;GO:0098660//inorganic ion transmembrane transport;GO:00…	--
ncbi_106035741	27.087	19.394	15.807	18.125	40.898	31.839	30.622	23.92	20.1032	31.8197	0.662494	0.000192437	PLCXD1	phosphatidylinositol specific phospholipase C X domain containing 1, transcript variant X2	-	-	-	-	GO:0005575//cellular_component;GO:0005622//intracellular;GO:0005623//cell;GO:0005737//cytoplasm;GO:0044424//intracellular part;GO:0044464//cell part	GO:0003674//molecular_function;GO:0003824//catalytic activity;GO:0008081//phosphoric diester hydrolase activity;GO:0016787//hydrolase activity;GO:0016788//hydrolase activity, acting on ester bonds;GO:0042578//phosphoric ester hydrolase activity	GO:0006629//lipid metabolic process;GO:0008150//biological_process;GO:0008152//metabolic process;GO:0044238//primary metabolic process;GO:0071704//organic substance metabolic process	--
ncbi_106035906	55.436	41.157	24.955	30.292	80.338	83.885	60.072	48.105	37.96	68.1	0.843175	0.000195695	SLC34A2	solute carrier family 34 member 2, transcript variant X1	-	-	-	-	GO:0005575//cellular_component;GO:0005622//intracellular;GO:0005623//cell;GO:0005737//cytoplasm;GO:0005886//plasma membrane;GO:0005887//integral component of plasma membrane;GO:0005902//microvillus;GO:0005903//brush border;GO:0016020//membrane;GO:0016021//integral component of membrane;GO:0016324//apical plasma membrane;GO:0031224//intrinsic component of membrane;GO:0031226//intrinsic component o…	GO:0003674//molecular_function;GO:0005215//transporter activity;GO:0005436//sodium:phosphate symporter activity;GO:0005488//binding;GO:0005515//protein binding;GO:0008324//cation transmembrane transporter activity;GO:0008509//anion transmembrane transporter activity;GO:0015075//ion transmembrane transporter activity;GO:0015077//monovalent inorganic cation transmembrane transporter activity;GO:001…	GO:0001701//in utero embryonic development;GO:0006807//nitrogen compound metabolic process;GO:0006810//transport;GO:0006811//ion transport;GO:0006812//cation transport;GO:0006814//sodium ion transport;GO:0006817//phosphate ion transport;GO:0006820//anion transport;GO:0006873//cellular ion homeostasis;GO:0007275//multicellular organism development;GO:0007568//aging;GO:0008150//biological_process;G…	--
ncbi_106040243	795.773	437.064	291.519	295.604	102.807	150.395	116.363	248.545	454.99	154.528	-1.55797	0.000233528	LOC106040243	acidic phospholipase A2 S12-65J-like, transcript variant X1	-	-	-	-	GO:0005575//cellular_component;GO:0005576//extracellular region	GO:0003674//molecular_function;GO:0003824//catalytic activity;GO:0004620//phospholipase activity;GO:0004623//phospholipase A2 activity;GO:0005488//binding;GO:0005509//calcium ion binding;GO:0016298//lipase activity;GO:0016787//hydrolase activity;GO:0016788//hydrolase activity, acting on ester bonds;GO:0043167//ion binding;GO:0043169//cation binding;GO:0046872//metal ion binding;GO:0052689//carbox…	GO:0006575//cellular modified amino acid metabolic process;GO:0006629//lipid metabolic process;GO:0006644//phospholipid metabolic process;GO:0006650//glycerophospholipid metabolic process;GO:0006654//phosphatidic acid biosynthetic process;GO:0006658//phosphatidylserine metabolic process;GO:0006793//phosphorus metabolic process;GO:0006796//phosphate-containing compound metabolic process;GO:0006807…	--
ncbi_106040151	5.787	4.738	6.045	8.643	14.96	10.802	12.878	6.61	6.30325	11.3125	0.84375	0.000291857	RNF186	ring finger protein 186, transcript variant X2	-	-	-	-	GO:0000109//nucleotide-excision repair complex;GO:0005575//cellular_component;GO:0016020//membrane;GO:0016021//integral component of membrane;GO:0031224//intrinsic component of membrane;GO:0044425//membrane part	GO:0003674//molecular_function;GO:0003824//catalytic activity;GO:0004842//ubiquitin-protein transferase activity;GO:0005488//binding;GO:0008270//zinc ion binding;GO:0016740//transferase activity;GO:0019787//ubiquitin-like protein transferase activity;GO:0043167//ion binding;GO:0043169//cation binding;GO:0046872//metal ion binding;GO:0061630//ubiquitin protein ligase activity;GO:0061659//ubiquitin…	GO:0006289//nucleotide-excision repair;GO:0006464//cellular protein modification process;GO:0006807//nitrogen compound metabolic process;GO:0008150//biological_process;GO:0008152//metabolic process;GO:0009987//cellular process;GO:0016567//protein ubiquitination;GO:0019538//protein metabolic process;GO:0032446//protein modification by small protein conjugation;GO:0036211//protein modification proc…	--
ncbi_106048613	215.788	184.794	141.568	180.215	196.319	298.98	404.345	244.589	180.591	286.058	0.663581	0.000308209	TMEM269	transmembrane protein 269, transcript variant X1	-	-	-	-	GO:0005575//cellular_component;GO:0005622//intracellular;GO:0005623//cell;GO:0005737//cytoplasm;GO:0016020//membrane;GO:0016021//integral component of membrane;GO:0031224//intrinsic component of membrane;GO:0044424//intracellular part;GO:0044425//membrane part;GO:0044464//cell part	GO:0003674//molecular_function;GO:0003824//catalytic activity;GO:0003882//CDP-diacylglycerol-serine O-phosphatidyltransferase activity;GO:0008444//CDP-diacylglycerol-glycerol-3-phosphate 3-phosphatidyltransferase activity;GO:0016740//transferase activity;GO:0016772//transferase activity, transferring phosphorus-containing groups;GO:0016780//phosphotransferase activity, for other substituted phosp…	GO:0006629//lipid metabolic process;GO:0006644//phospholipid metabolic process;GO:0006650//glycerophospholipid metabolic process;GO:0006793//phosphorus metabolic process;GO:0006796//phosphate-containing compound metabolic process;GO:0008150//biological_process;GO:0008152//metabolic process;GO:0008610//lipid biosynthetic process;GO:0008654//phospholipid biosynthetic process;GO:0009058//biosyntheti…	--
ncbi_106030987	82.171	49.543	45.412	57.608	91.664	87.596	74.263	101.548	58.6835	88.7678	0.597081	0.000351701	IPMK	inositol polyphosphate multikinase	Metabolism;Environmental Information Processing;Metabolism	Global and overview maps;Signal transduction;Carbohydrate metabolism	ko01100//Metabolic pathways;ko04070//Phosphatidylinositol signaling system;ko00562//Inositol phosphate metabolism	K00915;K00915;K00915	GO:0005575//cellular_component;GO:0005622//intracellular;GO:0005623//cell;GO:0005634//nucleus;GO:0005654//nucleoplasm;GO:0005730//nucleolus;GO:0031974//membrane-enclosed lumen;GO:0031981//nuclear lumen;GO:0043226//organelle;GO:0043227//membrane-bounded organelle;GO:0043228//non-membrane-bounded organelle;GO:0043229//intracellular organelle;GO:0043231//intracellular membrane-bounded organelle;GO:0…	GO:0000166//nucleotide binding;GO:0000823//inositol-1,4,5-trisphosphate 6-kinase activity;GO:0000824//inositol tetrakisphosphate 3-kinase activity;GO:0000825//inositol tetrakisphosphate 6-kinase activity;GO:0003674//molecular_function;GO:0003824//catalytic activity;GO:0005488//binding;GO:0005524//ATP binding;GO:0008144//drug binding;GO:0008440//inositol-1,4,5-trisphosphate 3-kinase activity;GO:00…	GO:0001838//embryonic epithelial tube formation;GO:0001841//neural tube formation;GO:0002009//morphogenesis of an epithelium;GO:0006066//alcohol metabolic process;GO:0006793//phosphorus metabolic process;GO:0006796//phosphate-containing compound metabolic process;GO:0007275//multicellular organism development;GO:0007399//nervous system development;GO:0007444//imaginal disc development;GO:0008150/…	--
ncbi_106030769	17.426	6.521	7.972	8.688	21.53	19.535	16.61	16.03	10.1517	18.4262	0.860034	0.000363947	NIPAL1	NIPA like domain containing 1, transcript variant X2	-	-	-	-	GO:0005575//cellular_component;GO:0016020//membrane;GO:0016021//integral component of membrane;GO:0031224//intrinsic component of membrane;GO:0044425//membrane part	GO:0003674//molecular_function;GO:0005215//transporter activity;GO:0008324//cation transmembrane transporter activity;GO:0015075//ion transmembrane transporter activity;GO:0015095//magnesium ion transmembrane transporter activity;GO:0015318//inorganic molecular entity transmembrane transporter activity;GO:0022857//transmembrane transporter activity;GO:0022890//inorganic cation transmembrane trans…	GO:0006810//transport;GO:0006811//ion transport;GO:0006812//cation transport;GO:0008150//biological_process;GO:0015693//magnesium ion transport;GO:0030001//metal ion transport;GO:0034220//ion transmembrane transport;GO:0051179//localization;GO:0051234//establishment of localization;GO:0055085//transmembrane transport;GO:0070838//divalent metal ion transport;GO:0072511//divalent inorganic cation t…	--
ncbi_106035707	9.813	5.641	7.42	7.269	22.569	14.317	10.82	8.7	7.53575	14.1015	0.904026	0.000394228	MGAT4A	alpha-1,3-mannosyl-glycoprotein 4-beta-N-acetylglucosaminyltransferase A, transcript variant X2	Metabolism;Metabolism;Metabolism	Global and overview maps;Glycan biosynthesis and metabolism;Glycan biosynthesis and metabolism	ko01100//Metabolic pathways;ko00510//N-Glycan biosynthesis;ko00513//Various types of N-glycan biosynthesis	K00738;K00738;K00738	GO:0000139//Golgi membrane;GO:0005575//cellular_component;GO:0005576//extracellular region;GO:0005622//intracellular;GO:0005623//cell;GO:0005737//cytoplasm;GO:0005783//endoplasmic reticulum;GO:0005788//endoplasmic reticulum lumen;GO:0005794//Golgi apparatus;GO:0012505//endomembrane system;GO:0016020//membrane;GO:0016021//integral component of membrane;GO:0031090//organelle membrane;GO:0031224//in…	GO:0003674//molecular_function;GO:0003824//catalytic activity;GO:0005488//binding;GO:0008194//UDP-glycosyltransferase activity;GO:0008375//acetylglucosaminyltransferase activity;GO:0008454//alpha-1,3-mannosylglycoprotein 4-beta-N-acetylglucosaminyltransferase activity;GO:0016740//transferase activity;GO:0016757//transferase activity, transferring glycosyl groups;GO:0016758//transferase activity, …	GO:0006464//cellular protein modification process;GO:0006486//protein glycosylation;GO:0006487//protein N-linked glycosylation;GO:0006491//N-glycan processing;GO:0006807//nitrogen compound metabolic process;GO:0008150//biological_process;GO:0008152//metabolic process;GO:0009058//biosynthetic process;GO:0009059//macromolecule biosynthetic process;GO:0009100//glycoprotein metabolic process;GO:00091…	--
ncbi_106031519	8.372	5.628	5.996	9.297	14.626	10.686	10.436	10.14	7.32325	11.472	0.647561	0.000556578	ANK3	ankyrin 3, transcript variant X1	-	-	-	-	GO:0000323//lytic vacuole;GO:0005575//cellular_component;GO:0005622//intracellular;GO:0005623//cell;GO:0005737//cytoplasm;GO:0005764//lysosome;GO:0005773//vacuole;GO:0005783//endoplasmic reticulum;GO:0005794//Golgi apparatus;GO:0005829//cytosol;GO:0005856//cytoskeleton;GO:0005886//plasma membrane;GO:0005911//cell-cell junction;GO:0009986//cell surface;GO:0012505//endomembrane system;GO:0014704//i…	GO:0003674//molecular_function;GO:0004455//ketol-acid reductoisomerase activity;GO:0004722//protein serine/threonine phosphatase activity;GO:0005198//structural molecule activity;GO:0005200//structural constituent of cytoskeleton;GO:0005488//binding;GO:0005515//protein binding;GO:0008092//cytoskeletal protein binding;GO:0030507//spectrin binding;GO:0030674//protein binding, bridging;GO:0044325//i…	GO:0000278//mitotic cell cycle;GO:0000281//mitotic cytokinesis;GO:0000902//cell morphogenesis;GO:0000904//cell morphogenesis involved in differentiation;GO:0000910//cytokinesis;GO:0001508//action potential;GO:0002028//regulation of sodium ion transport;GO:0003008//system process;GO:0003254//regulation of membrane depolarization;GO:0006810//transport;GO:0006888//ER to Golgi vesicle-mediated transp…	--
ncbi_106041109	12.312	9.59	11.096	9.384	22.443	17.888	11.599	13.139	10.5955	16.2673	0.618519	0.000608599	USP12	ubiquitin specific peptidase 12	-	-	-	-	GO:0005575//cellular_component;GO:0005622//intracellular;GO:0005623//cell;GO:0005634//nucleus;GO:0005654//nucleoplasm;GO:0005737//cytoplasm;GO:0005829//cytosol;GO:0031974//membrane-enclosed lumen;GO:0031981//nuclear lumen;GO:0043226//organelle;GO:0043227//membrane-bounded organelle;GO:0043229//intracellular organelle;GO:0043231//intracellular membrane-bounded organelle;GO:0043233//organelle lumen…	GO:0003674//molecular_function;GO:0003824//catalytic activity;GO:0004175//endopeptidase activity;GO:0004197//cysteine-type endopeptidase activity;GO:0004843//thiol-dependent ubiquitin-specific protease activity;GO:0005488//binding;GO:0008233//peptidase activity;GO:0008234//cysteine-type peptidase activity;GO:0016787//hydrolase activity;GO:0019783//ubiquitin-like protein-specific protease activity…	GO:0002682//regulation of immune system process;GO:0002684//positive regulation of immune system process;GO:0006464//cellular protein modification process;GO:0006508//proteolysis;GO:0006511//ubiquitin-dependent protein catabolic process;GO:0006807//nitrogen compound metabolic process;GO:0008150//biological_process;GO:0008152//metabolic process;GO:0009056//catabolic process;GO:0009057//macromolecu…	--
ncbi_106038812	51.744	46.793	45.64	43.388	84.06	86.904	69.138	42.4	46.8912	70.6255	0.59087	0.000630321	CHKA	choline kinase alpha, transcript variant X1	Metabolism;Metabolism	Global and overview maps;Lipid metabolism	ko01100//Metabolic pathways;ko00564//Glycerophospholipid metabolism	K14156;K14156	GO:0005575//cellular_component;GO:0005622//intracellular;GO:0005623//cell;GO:0005737//cytoplasm;GO:0005829//cytosol;GO:0044424//intracellular part;GO:0044444//cytoplasmic part;GO:0044464//cell part	GO:0000166//nucleotide binding;GO:0003674//molecular_function;GO:0003824//catalytic activity;GO:0004103//choline kinase activity;GO:0004104//cholinesterase activity;GO:0004305//ethanolamine kinase activity;GO:0005488//binding;GO:0005515//protein binding;GO:0005524//ATP binding;GO:0008144//drug binding;GO:0016301//kinase activity;GO:0016740//transferase activity;GO:0016772//transferase activity, t…	GO:0001505//regulation of neurotransmitter levels;GO:0006066//alcohol metabolic process;GO:0006576//cellular biogenic amine metabolic process;GO:0006580//ethanolamine metabolic process;GO:0006629//lipid metabolic process;GO:0006644//phospholipid metabolic process;GO:0006646//phosphatidylethanolamine biosynthetic process;GO:0006650//glycerophospholipid metabolic process;GO:0006656//phosphatidylcho…	--
ncbi_106048655	10.704	12.317	12.529	11.656	6.359	8.007	6.605	6.868	11.8015	6.95975	-0.761863	0.00078896	TMED3	transmembrane p24 trafficking protein 3	-	-	-	-	GO:0000139//Golgi membrane;GO:0005575//cellular_component;GO:0005622//intracellular;GO:0005623//cell;GO:0005737//cytoplasm;GO:0005783//endoplasmic reticulum;GO:0005789//endoplasmic reticulum membrane;GO:0005793//endoplasmic reticulum-Golgi intermediate compartment;GO:0005794//Golgi apparatus;GO:0005795//Golgi stack;GO:0005798//Golgi-associated vesicle;GO:0012505//endomembrane system;GO:0012506//v…	-	GO:0006810//transport;GO:0006888//ER to Golgi vesicle-mediated transport;GO:0006890//retrograde vesicle-mediated transport, Golgi to ER;GO:0008104//protein localization;GO:0008150//biological_process;GO:0015031//protein transport;GO:0015833//peptide transport;GO:0016192//vesicle-mediated transport;GO:0033036//macromolecule localization;GO:0042886//amide transport;GO:0045184//establishment of prot…	--
ncbi_106046184	21.952	24.654	26.69	24.285	10.793	12.949	15.384	15.628	24.3953	13.6885	-0.833636	0.000812243	SNRPC	small nuclear ribonucleoprotein polypeptide C	Genetic Information Processing	Transcription	ko03040//Spliceosome	K11095	GO:0000243//commitment complex;GO:0005575//cellular_component;GO:0005622//intracellular;GO:0005623//cell;GO:0005634//nucleus;GO:0005654//nucleoplasm;GO:0005681//spliceosomal complex;GO:0005684//U2-type spliceosomal complex;GO:0005685//U1 snRNP;GO:0015030//Cajal body;GO:0016604//nuclear body;GO:0030532//small nuclear ribonucleoprotein complex;GO:0031974//membrane-enclosed lumen;GO:0031981//nuclear…	GO:0003674//molecular_function;GO:0003676//nucleic acid binding;GO:0003723//RNA binding;GO:0003727//single-stranded RNA binding;GO:0003729//mRNA binding;GO:0005488//binding;GO:0005515//protein binding;GO:0008270//zinc ion binding;GO:0030627//pre-mRNA 5'-splice site binding;GO:0036002//pre-mRNA binding;GO:0042802//identical protein binding;GO:0042803//protein homodimerization activity;GO:0043021//…	GO:0000245//spliceosomal complex assembly;GO:0000375//RNA splicing, via transesterification reactions;GO:0000377//RNA splicing, via transesterification reactions with bulged adenosine as nucleophile;GO:0000381//regulation of alternative mRNA splicing, via spliceosome;GO:0000387//spliceosomal snRNP assembly;GO:0000395//mRNA 5'-splice site recognition;GO:0000398//mRNA splicing, via spliceosome;GO:0…	--
ncbi_106030353	6.947	6.106	4.392	7.268	9.161	3.538	30.808	19.929	6.17825	15.859	1.36003	0.000976312	CUBN	cubilin, transcript variant X1	-	-	-	-	GO:0000323//lytic vacuole;GO:0005575//cellular_component;GO:0005576//extracellular region;GO:0005615//extracellular space;GO:0005622//intracellular;GO:0005623//cell;GO:0005737//cytoplasm;GO:0005764//lysosome;GO:0005765//lysosomal membrane;GO:0005768//endosome;GO:0005773//vacuole;GO:0005774//vacuolar membrane;GO:0005775//vacuolar lumen;GO:0005783//endoplasmic reticulum;GO:0005794//Golgi apparatus;…	GO:0003674//molecular_function;GO:0005215//transporter activity;GO:0005488//binding;GO:0005509//calcium ion binding;GO:0005515//protein binding;GO:0008144//drug binding;GO:0019842//vitamin binding;GO:0030492//hemoglobin binding;GO:0031419//cobalamin binding;GO:0036094//small molecule binding;GO:0038023//signaling receptor activity;GO:0038024//cargo receptor activity;GO:0042802//identical protein …	GO:0001701//in utero embryonic development;GO:0001894//tissue homeostasis;GO:0006066//alcohol metabolic process;GO:0006629//lipid metabolic process;GO:0006725//cellular aromatic compound metabolic process;GO:0006766//vitamin metabolic process;GO:0006767//water-soluble vitamin metabolic process;GO:0006775//fat-soluble vitamin metabolic process;GO:0006807//nitrogen compound metabolic process;GO:000…	--
ncbi_106036195	14.518	9.175	7.675	11.746	21.002	16.387	12.869	15.886	10.7785	16.536	0.617454	0.00107137	TRPC1	transient receptor potential cation channel subfamily C member 1, transcript variant X1	-	-	-	-	GO:0005575//cellular_component;GO:0005622//intracellular;GO:0005623//cell;GO:0005737//cytoplasm;GO:0005886//plasma membrane;GO:0005887//integral component of plasma membrane;GO:0016020//membrane;GO:0016021//integral component of membrane;GO:0016323//basolateral plasma membrane;GO:0030016//myofibril;GO:0030017//sarcomere;GO:0031224//intrinsic component of membrane;GO:0031226//intrinsic component o…	GO:0003674//molecular_function;GO:0005215//transporter activity;GO:0005216//ion channel activity;GO:0005261//cation channel activity;GO:0005262//calcium channel activity;GO:0005488//binding;GO:0005515//protein binding;GO:0008324//cation transmembrane transporter activity;GO:0015075//ion transmembrane transporter activity;GO:0015085//calcium ion transmembrane transporter activity;GO:0015267//chann…	GO:0000041//transition metal ion transport;GO:0001666//response to hypoxia;GO:0003008//system process;GO:0006582//melanin metabolic process;GO:0006725//cellular aromatic compound metabolic process;GO:0006810//transport;GO:0006811//ion transport;GO:0006812//cation transport;GO:0006816//calcium ion transport;GO:0006828//manganese ion transport;GO:0006873//cellular ion homeostasis;GO:0006874//cellul…	--
ncbi_106049925	63.295	4.468	2.338	55.34	1.635	2.759	4.287	2.585	31.3603	2.8165	-3.47696	0.00113269	LOC106049925	early activation antigen CD69-like, transcript variant X2	-	-	-	-	-	-	-	--
ncbi_106040065	10.766	6.026	6.005	7.646	17.091	13.552	8.781	10.27	7.61075	12.4235	0.706961	0.00120293	PPARG	peroxisome proliferator activated receptor gamma	Organismal Systems	Endocrine system	ko03320//PPAR signaling pathway	K08530	GO:0005575//cellular_component;GO:0005622//intracellular;GO:0005623//cell;GO:0005634//nucleus;GO:0005654//nucleoplasm;GO:0005667//transcription factor complex;GO:0005737//cytoplasm;GO:0005829//cytosol;GO:0031974//membrane-enclosed lumen;GO:0031981//nuclear lumen;GO:0032991//protein-containing complex;GO:0043226//organelle;GO:0043227//membrane-bounded organelle;GO:0043229//intracellular organelle;…	GO:0000976//transcription regulatory region sequence-specific DNA binding;GO:0000977//RNA polymerase II regulatory region sequence-specific DNA binding;GO:0000978//RNA polymerase II proximal promoter sequence-specific DNA binding;GO:0000981//DNA-binding transcription factor activity, RNA polymerase II-specific;GO:0000987//proximal promoter sequence-specific DNA binding;GO:0001012//RNA polymerase …	GO:0000003//reproduction;GO:0000122//negative regulation of transcription by RNA polymerase II;GO:0001101//response to acid chemical;GO:0001558//regulation of cell growth;GO:0001817//regulation of cytokine production;GO:0001818//negative regulation of cytokine production;GO:0001890//placenta development;GO:0001936//regulation of endothelial cell proliferation;GO:0001937//negative regulation of en…	THR-like
MSTRG.11390	26.359	40.182	29.973	31.415	11.853	16.675	19.988	17.848	31.9823	16.591	-0.946871	0.00139034	DAD1	PREDICTED: dolichyl-diphosphooligosaccharide--protein glycosyltransferase subunit DAD1 [Dryobates pubescens]	Metabolism;Genetic Information Processing;Metabolism;Metabolism	Global and overview maps;Folding, sorting and degradation;Glycan biosynthesis and metabolism;Glycan biosynthesis and metabolism	ko01100//Metabolic pathways;ko04141//Protein processing in endoplasmic reticulum;ko00510//N-Glycan biosynthesis;ko00513//Various types of N-glycan biosynthesis	K12668;K12668;K12668;K12668	GO:0031090//organelle membrane;GO:0031224//intrinsic component of membrane;GO:0043231//intracellular membrane-bounded organelle	GO:0004576//oligosaccharyl transferase activity	GO:0001701//in utero embryonic development;GO:0006487//protein N-linked glycosylation;GO:0031667//response to nutrient levels;GO:0042221//response to chemical;GO:0042981//regulation of apoptotic process	--
ncbi_106030876	19.181	13.68	15.363	15.049	40.11	27.265	20.069	15.442	15.8183	25.7215	0.701385	0.00159078	LOC106030876	fatty acyl-CoA reductase 1, transcript variant X1	Cellular Processes	Transport and catabolism	ko04146//Peroxisome	K13356	GO:0005575//cellular_component;GO:0005622//intracellular;GO:0005623//cell;GO:0005737//cytoplasm;GO:0005777//peroxisome;GO:0005778//peroxisomal membrane;GO:0005779//integral component of peroxisomal membrane;GO:0005782//peroxisomal matrix;GO:0016020//membrane;GO:0016021//integral component of membrane;GO:0031090//organelle membrane;GO:0031224//intrinsic component of membrane;GO:0031231//intrinsic …	GO:0003674//molecular_function;GO:0003824//catalytic activity;GO:0003854//3-beta-hydroxy-delta5-steroid dehydrogenase activity;GO:0003942//N-acetyl-gamma-glutamyl-phosphate reductase activity;GO:0003978//UDP-glucose 4-epimerase activity;GO:0004043//L-aminoadipate-semialdehyde dehydrogenase activity;GO:0004073//aspartate-semialdehyde dehydrogenase activity;GO:0008460//dTDP-glucose 4,6-dehydratase …	GO:0005975//carbohydrate metabolic process;GO:0006012//galactose metabolic process;GO:0006139//nucleobase-containing compound metabolic process;GO:0006163//purine nucleotide metabolic process;GO:0006402//mRNA catabolic process;GO:0006592//ornithine biosynthetic process;GO:0006629//lipid metabolic process;GO:0006637//acyl-CoA metabolic process;GO:0006694//steroid biosynthetic process;GO:0006725//c…	--
ncbi_106032694	5.681	5.888	8.548	7.697	10.289	9.261	14.893	9.014	6.9535	10.8643	0.643777	0.00164353	GM2A	ganglioside GM2 activator	Cellular Processes	Transport and catabolism	ko04142//Lysosome	K12383	GO:0000323//lytic vacuole;GO:0005575//cellular_component;GO:0005576//extracellular region;GO:0005622//intracellular;GO:0005623//cell;GO:0005737//cytoplasm;GO:0005764//lysosome;GO:0005766//primary lysosome;GO:0005773//vacuole;GO:0005775//vacuolar lumen;GO:0005886//plasma membrane;GO:0009898//cytoplasmic side of plasma membrane;GO:0012505//endomembrane system;GO:0016020//membrane;GO:0016323//basola…	GO:0003674//molecular_function;GO:0003824//catalytic activity;GO:0004553//hydrolase activity, hydrolyzing O-glycosyl compounds;GO:0004563//beta-N-acetylhexosaminidase activity;GO:0005215//transporter activity;GO:0005319//lipid transporter activity;GO:0008047//enzyme activator activity;GO:0015929//hexosaminidase activity;GO:0016004//phospholipase activator activity;GO:0016787//hydrolase activity;G…	GO:0001573//ganglioside metabolic process;GO:0001775//cell activation;GO:0002252//immune effector process;GO:0002263//cell activation involved in immune response;GO:0002274//myeloid leukocyte activation;GO:0002275//myeloid cell activation involved in immune response;GO:0002283//neutrophil activation involved in immune response;GO:0002366//leukocyte activation involved in immune response;GO:000237…	--
ncbi_106032296	11.951	7.726	4.931	6.037	18.944	11.938	8.89	12.427	7.66125	13.0497	0.76837	0.00175683	FNIP2	folliculin interacting protein 2, transcript variant X1	Environmental Information Processing	Signal transduction	ko04150//mTOR signaling pathway	K20401	GO:0005575//cellular_component;GO:0005622//intracellular;GO:0005623//cell;GO:0005737//cytoplasm;GO:0044424//intracellular part;GO:0044464//cell part	GO:0003674//molecular_function;GO:0004857//enzyme inhibitor activity;GO:0005488//binding;GO:0005515//protein binding;GO:0030234//enzyme regulator activity;GO:0042030//ATPase inhibitor activity;GO:0051087//chaperone binding;GO:0060589//nucleoside-triphosphatase regulator activity;GO:0060590//ATPase regulator activity;GO:0098772//molecular function regulator	GO:0000122//negative regulation of transcription by RNA polymerase II;GO:0001932//regulation of protein phosphorylation;GO:0001934//positive regulation of protein phosphorylation;GO:0006355//regulation of transcription, DNA-templated;GO:0006357//regulation of transcription by RNA polymerase II;GO:0006464//cellular protein modification process;GO:0006468//protein phosphorylation;GO:0006793//phosph…	--
ncbi_106038774	8.863	7.893	5.31	8.017	11.497	14.531	41.159	5.015	7.52075	18.0505	1.26309	0.00187919	LOC106038774	mucin-2-like	-	-	-	-	GO:0005575//cellular_component;GO:0005576//extracellular region;GO:0031012//extracellular matrix;GO:0044421//extracellular region part;GO:0070701//mucus layer;GO:0070702//inner mucus layer;GO:0070703//outer mucus layer	GO:0005515//protein binding;GO:0030414//peptidase inhibitor activity	GO:0001894//tissue homeostasis;GO:0002064//epithelial cell development;GO:0003008//system process;GO:0006915//apoptotic process;GO:0007586//digestion;GO:0008150//biological_process;GO:0008219//cell death;GO:0008285//negative regulation of cell proliferation;GO:0009888//tissue development;GO:0009987//cellular process;GO:0010669//epithelial structure maintenance;GO:0010941//regulation of cell death…	--
ncbi_106047834	12.765	18.418	14.082	16.19	5.573	8.833	9.856	6.478	15.3637	7.685	-0.999413	0.00208745	MRPL51	mitochondrial ribosomal protein L51	-	-	-	-	GO:0000313//organellar ribosome;GO:0000315//organellar large ribosomal subunit;GO:0005575//cellular_component;GO:0005622//intracellular;GO:0005623//cell;GO:0005737//cytoplasm;GO:0005739//mitochondrion;GO:0005740//mitochondrial envelope;GO:0005743//mitochondrial inner membrane;GO:0005759//mitochondrial matrix;GO:0005761//mitochondrial ribosome;GO:0005762//mitochondrial large ribosomal subunit;GO:0…	GO:0003674//molecular_function;GO:0003735//structural constituent of ribosome;GO:0005198//structural molecule activity	GO:0006412//translation;GO:0006414//translational elongation;GO:0006415//translational termination;GO:0006518//peptide metabolic process;GO:0006807//nitrogen compound metabolic process;GO:0008150//biological_process;GO:0008152//metabolic process;GO:0009058//biosynthetic process;GO:0009059//macromolecule biosynthetic process;GO:0009987//cellular process;GO:0010467//gene expression;GO:0016043//cell…	--
ncbi_106034783	34.843	17.903	20.522	23.044	66.253	34.851	24.723	39.289	24.078	41.279	0.777692	0.00212226	MFSD11	major facilitator superfamily domain containing 11, transcript variant X1	-	-	-	-	GO:0005575//cellular_component;GO:0016020//membrane;GO:0016021//integral component of membrane;GO:0031224//intrinsic component of membrane;GO:0044425//membrane part	GO:0008948//oxaloacetate decarboxylase activity;GO:0015081//sodium ion transmembrane transporter activity;GO:0022857//transmembrane transporter activity	GO:0036376//sodium ion export across plasma membrane;GO:0055085//transmembrane transport	--
MSTRG.1029	2.487	6.575	9.008	1.853	9.713	9.207	14.677	7.885	4.98075	10.3705	1.05805	0.00240679	--	-	-	-	-	-	-	-	-	--
MSTRG.15745	14.926	28.024	6.374	25.156	8.682	4.95	7.843	4.87	18.62	6.58625	-1.49932	0.00263099	IGHM	PREDICTED: Ig mu heavy chain disease protein-like [Anser cygnoides domesticus]	Environmental Information Processing;Cellular Processes;Organismal Systems;Human Diseases;Human Diseases;Human Diseases;Human Diseases;Environmental Information Processing;Human Diseases;Human Diseases;Human Diseases;Human Diseases;Human Diseases;Human Diseases;Human Diseases;Organismal Systems;Environmental Information Processing;Environmental Information Processing;Human Diseases;Organismal Sys…	Signal transduction;Transport and catabolism;Immune system;Cancer: overview;Infectious disease: bacterial;Immune disease;Immune disease;Signal transduction;Infectious disease: bacterial;Infectious disease: bacterial;Infectious disease: viral;Immune disease;Immune disease;Immune disease;Cardiovascular disease;Immune system;Signal transduction;Signal transduction;Infectious disease: viral;Immune sy…	ko04020//Calcium signaling pathway;ko04145//Phagosome;ko04672//Intestinal immune network for IgA production;ko05202//Transcriptional misregulation in cancer;ko05135//Yersinia infection;ko05322//Systemic lupus erythematosus;ko05323//Rheumatoid arthritis;ko04064//NF-kappa B signaling pathway;ko05130//Pathogenic Escherichia coli infection;ko05150//Staphylococcus aureus infection;ko05169//Epstein-Bar…	K06856;K06856;K06856;K06856;K06856;K06856;K06856;K06856;K06856;K06856;K06856;K06856;K06856;K06856;K06856;K06856;K06856;K06856;K06856;K06856;K06856;K06856;K06856;K06856;K06856;K06856;K06856;K06856;K06856;K06856	GO:0016020//membrane;GO:0044464//cell part;GO:0071754//IgM immunoglobulin complex, circulating	GO:0005515//protein binding	GO:0002252//immune effector process;GO:0002253//activation of immune response;GO:0006959//humoral immune response;GO:0042742//defense response to bacterium	--
ncbi_106034217	18.712	28.048	25.906	16.427	9.853	13.957	8.605	13.877	22.2733	11.573	-0.944549	0.00335448	LOC106034217	vasoactive intestinal peptide, transcript variant X1	Environmental Information Processing	Signaling molecules and interaction	ko04080//Neuroactive ligand-receptor interaction	K05264	GO:0005575//cellular_component;GO:0005576//extracellular region;GO:0005615//extracellular space;GO:0005622//intracellular;GO:0005623//cell;GO:0036477//somatodendritic compartment;GO:0042995//cell projection;GO:0043005//neuron projection;GO:0043025//neuronal cell body;GO:0044297//cell body;GO:0044421//extracellular region part;GO:0044464//cell part;GO:0097458//neuron part;GO:0120025//plasma membra…	GO:0003674//molecular_function;GO:0005102//signaling receptor binding;GO:0005179//hormone activity;GO:0005184//neuropeptide hormone activity;GO:0005488//binding;GO:0005515//protein binding;GO:0030545//receptor regulator activity;GO:0048018//receptor ligand activity;GO:0098772//molecular function regulator	GO:0001878//response to yeast;GO:0001936//regulation of endothelial cell proliferation;GO:0001938//positive regulation of endothelial cell proliferation;GO:0002376//immune system process;GO:0002790//peptide secretion;GO:0002791//regulation of peptide secretion;GO:0002793//positive regulation of peptide secretion;GO:0003008//system process;GO:0003013//circulatory system process;GO:0003018//vascula…	--
ncbi_106037516	24.855	15.728	15.283	13.253	38.478	29.882	17.189	22.442	17.2797	26.9977	0.643757	0.00348503	ANKMY2	ankyrin repeat and MYND domain containing 2	-	-	-	-	GO:0005575//cellular_component;GO:0005623//cell;GO:0005929//cilium;GO:0042995//cell projection;GO:0043226//organelle;GO:0044464//cell part;GO:0097730//non-motile cilium;GO:0120025//plasma membrane bounded cell projection	GO:0003674//molecular_function;GO:0005488//binding;GO:0005515//protein binding;GO:0008270//zinc ion binding;GO:0019899//enzyme binding;GO:0043167//ion binding;GO:0043169//cation binding;GO:0046872//metal ion binding;GO:0046914//transition metal ion binding	GO:0002119//nematode larval development;GO:0002164//larval development;GO:0006950//response to stress;GO:0006970//response to osmotic stress;GO:0007275//multicellular organism development;GO:0007610//behavior;GO:0007635//chemosensory behavior;GO:0008104//protein localization;GO:0008150//biological_process;GO:0008589//regulation of smoothened signaling pathway;GO:0009266//response to temperature s…	--
ncbi_106039077	23.964	11.514	14.98	14.514	29.345	29.932	18.241	20.566	16.243	24.521	0.5942	0.00359017	RELL1	RELT like 1, transcript variant X1	-	-	-	-	GO:0005575//cellular_component;GO:0005622//intracellular;GO:0005623//cell;GO:0005856//cytoskeleton;GO:0005886//plasma membrane;GO:0015630//microtubule cytoskeleton;GO:0016020//membrane;GO:0016021//integral component of membrane;GO:0031224//intrinsic component of membrane;GO:0043226//organelle;GO:0043228//non-membrane-bounded organelle;GO:0043229//intracellular organelle;GO:0043232//intracellular …	-	-	--
ncbi_106037565	25.211	10.64	7.013	19.571	38.511	40.631	31.704	13.37	15.6088	31.054	0.992424	0.00388933	LOC106037565	desmocollin-2-like, transcript variant X1	-	-	-	-	GO:0005886//plasma membrane;GO:0016020//membrane;GO:0045121//membrane raft	GO:0005509//calcium ion binding	GO:0007156//homophilic cell adhesion via plasma membrane adhesion molecules;GO:0035556//intracellular signal transduction;GO:0050868//negative regulation of T cell activation	--
ncbi_106032205	5.538	2.451	11.215	6.507	11.522	11.208	18.995	7.964	6.42775	12.4223	0.950541	0.00398171	RASD1	ras related dexamethasone induced 1	-	-	-	-	GO:0005575//cellular_component;GO:0005622//intracellular;GO:0005623//cell;GO:0005634//nucleus;GO:0005737//cytoplasm;GO:0005783//endoplasmic reticulum;GO:0005886//plasma membrane;GO:0012505//endomembrane system;GO:0016020//membrane;GO:0016021//integral component of membrane;GO:0016528//sarcoplasm;GO:0016529//sarcoplasmic reticulum;GO:0043226//organelle;GO:0043227//membrane-bounded organelle;GO:004…	GO:0000166//nucleotide binding;GO:0001882//nucleoside binding;GO:0001883//purine nucleoside binding;GO:0003674//molecular_function;GO:0003824//catalytic activity;GO:0003924//GTPase activity;GO:0005488//binding;GO:0005525//GTP binding;GO:0016462//pyrophosphatase activity;GO:0016787//hydrolase activity;GO:0016817//hydrolase activity, acting on acid anhydrides;GO:0016818//hydrolase activity, acting …	GO:0006355//regulation of transcription, DNA-templated;GO:0007154//cell communication;GO:0007165//signal transduction;GO:0007186//G protein-coupled receptor signaling pathway;GO:0007263//nitric oxide mediated signal transduction;GO:0008150//biological_process;GO:0009889//regulation of biosynthetic process;GO:0009890//negative regulation of biosynthetic process;GO:0009892//negative regulation of m…	--
ncbi_125182763	12.492	6.469	8.406	6.176	16.825	14.648	7.585	14.003	8.38575	13.2652	0.66164	0.00450502	LOC125182763	uncharacterized LOC125182763, transcript variant X1	-	-	-	-	-	GO:0005515//protein binding;GO:0061630//ubiquitin protein ligase activity	-	--
ncbi_106029505	64.667	33.816	34.787	65.903	26.08	21.447	15.189	30.218	49.7933	23.2335	-1.09974	0.00454781	LOC106029505	class I histocompatibility antigen, F10 alpha chain-like, transcript variant X1	Cellular Processes;Cellular Processes;Human Diseases;Cellular Processes;Environmental Information Processing	Transport and catabolism;Cell growth and death;Infectious disease: viral;Transport and catabolism;Signaling molecules and interaction	ko04144//Endocytosis;ko04218//Cellular senescence;ko05168//Herpes simplex virus 1 infection;ko04145//Phagosome;ko04514//Cell adhesion molecules	K06751;K06751;K06751;K06751;K06751	-	-	-	--
ncbi_106029945	6.774	6.27	6.256	7.412	16.025	9.452	6.622	8.011	6.678	10.0275	0.586474	0.00457855	COBLL1	cordon-bleu WH2 repeat protein like 1, transcript variant X1	-	-	-	-	GO:0005575//cellular_component	GO:0003674//molecular_function;GO:0003779//actin binding;GO:0003785//actin monomer binding;GO:0005488//binding;GO:0005515//protein binding;GO:0008092//cytoskeletal protein binding	GO:0006996//organelle organization;GO:0007010//cytoskeleton organization;GO:0007015//actin filament organization;GO:0007165//signal transduction;GO:0008150//biological_process;GO:0008154//actin polymerization or depolymerization;GO:0009987//cellular process;GO:0016043//cellular component organization;GO:0022607//cellular component assembly;GO:0030029//actin filament-based process;GO:0030036//acti…	--
ncbi_106035296	1151.31	1528.13	1038.11	1091.94	631.529	758.561	868.471	686.198	1202.37	736.19	-0.707735	0.00458871	RPL30	ribosomal protein L30	Genetic Information Processing	Translation	ko03010//Ribosome	K02908	GO:0005737//cytoplasm	GO:0008909//isochorismate synthase activity	GO:0009234//menaquinone biosynthetic process	--
ncbi_106034787	12.058	9.339	11.664	12.745	27.814	14.409	11.886	14.635	11.4515	17.186	0.585697	0.00504128	ACOX3	acyl-CoA oxidase 3, pristanoyl, transcript variant X1	Metabolism;Metabolism;Cellular Processes;Organismal Systems;Metabolism;Metabolism;Metabolism;Metabolism;Metabolism;Metabolism	Global and overview maps;Global and overview maps;Transport and catabolism;Endocrine system;Global and overview maps;Lipid metabolism;Carbohydrate metabolism;Lipid metabolism;Metabolism of other amino acids;Lipid metabolism	ko01100//Metabolic pathways;ko01200//Carbon metabolism;ko04146//Peroxisome;ko03320//PPAR signaling pathway;ko01212//Fatty acid metabolism;ko00071//Fatty acid degradation;ko00640//Propanoate metabolism;ko01040//Biosynthesis of unsaturated fatty acids;ko00410//beta-Alanine metabolism;ko00592//alpha-Linolenic acid metabolism	K00232;K00232;K00232;K00232;K00232;K00232;K00232;K00232;K00232;K00232	GO:0005575//cellular_component;GO:0005622//intracellular;GO:0005623//cell;GO:0005737//cytoplasm;GO:0005777//peroxisome;GO:0005782//peroxisomal matrix;GO:0005829//cytosol;GO:0031907//microbody lumen;GO:0031974//membrane-enclosed lumen;GO:0042579//microbody;GO:0043226//organelle;GO:0043227//membrane-bounded organelle;GO:0043229//intracellular organelle;GO:0043231//intracellular membrane-bounded org…	GO:0000166//nucleotide binding;GO:0003674//molecular_function;GO:0003824//catalytic activity;GO:0003995//acyl-CoA dehydrogenase activity;GO:0003997//acyl-CoA oxidase activity;GO:0005102//signaling receptor binding;GO:0005488//binding;GO:0005504//fatty acid binding;GO:0005515//protein binding;GO:0008289//lipid binding;GO:0016402//pristanoyl-CoA oxidase activity;GO:0016491//oxidoreductase activity;…	GO:0006082//organic acid metabolic process;GO:0006605//protein targeting;GO:0006625//protein targeting to peroxisome;GO:0006629//lipid metabolic process;GO:0006631//fatty acid metabolic process;GO:0006635//fatty acid beta-oxidation;GO:0006810//transport;GO:0006886//intracellular protein transport;GO:0006996//organelle organization;GO:0007031//peroxisome organization;GO:0008104//protein localizati…	--
ncbi_106047089	208.367	157.332	530.137	161.336	527.215	465.762	311.227	506.186	264.293	452.598	0.77609	0.00508575	LOC106047089	uncharacterized LOC106047089, transcript variant X1	-	-	-	-	GO:0005575//cellular_component;GO:0005623//cell;GO:0005886//plasma membrane;GO:0016020//membrane;GO:0016021//integral component of membrane;GO:0031224//intrinsic component of membrane;GO:0044425//membrane part;GO:0044464//cell part;GO:0071944//cell periphery	GO:0003674//molecular_function;GO:0038023//signaling receptor activity;GO:0060089//molecular transducer activity	GO:0001775//cell activation;GO:0001894//tissue homeostasis;GO:0002250//adaptive immune response;GO:0002376//immune system process;GO:0006955//immune response;GO:0007154//cell communication;GO:0007165//signal transduction;GO:0007166//cell surface receptor signaling pathway;GO:0007167//enzyme linked receptor protein signaling pathway;GO:0007169//transmembrane receptor protein tyrosine kinase signal…	--
ncbi_106041912	31.236	13.858	14.533	15.494	36.322	34.545	22.472	22.985	18.7802	29.081	0.630861	0.00536987	RASSF6	Ras association domain family member 6, transcript variant X3	-	-	-	-	-	GO:0020037//heme binding	GO:0006281//DNA repair;GO:0006310//DNA recombination;GO:0006915//apoptotic process;GO:0007154//cell communication;GO:0007165//signal transduction;GO:0008150//biological_process;GO:0008219//cell death;GO:0009987//cellular process;GO:0010941//regulation of cell death;GO:0010942//positive regulation of cell death;GO:0012501//programmed cell death;GO:0023052//signaling;GO:0042981//regulation of apopt…	--
ncbi_106037608	48.985	24.326	25.973	36.12	91.172	49.909	36.909	43.394	33.851	55.346	0.709281	0.00541142	YES1	YES proto-oncogene 1, Src family tyrosine kinase	Cellular Processes	Cellular community - eukaryotes	ko04520//Adherens junction	K05705	GO:0005575//cellular_component;GO:0005622//intracellular;GO:0005623//cell;GO:0005737//cytoplasm;GO:0005794//Golgi apparatus;GO:0005815//microtubule organizing center;GO:0005829//cytosol;GO:0005856//cytoskeleton;GO:0005884//actin filament;GO:0005886//plasma membrane;GO:0009898//cytoplasmic side of plasma membrane;GO:0012505//endomembrane system;GO:0015629//actin cytoskeleton;GO:0015630//microtubul…	GO:0000166//nucleotide binding;GO:0001784//phosphotyrosine residue binding;GO:0003674//molecular_function;GO:0003824//catalytic activity;GO:0004672//protein kinase activity;GO:0004713//protein tyrosine kinase activity;GO:0004715//non-membrane spanning protein tyrosine kinase activity;GO:0005102//signaling receptor binding;GO:0005154//epidermal growth factor receptor binding;GO:0005488//binding;GO…	GO:0001101//response to acid chemical;GO:0001932//regulation of protein phosphorylation;GO:0001934//positive regulation of protein phosphorylation;GO:0002009//morphogenesis of an epithelium;GO:0002252//immune effector process;GO:0002253//activation of immune response;GO:0002376//immune system process;GO:0002429//immune response-activating cell surface receptor signaling pathway;GO:0002431//Fc rec…	--
ncbi_106041849	9.828	4.904	9.444	8.138	19.138	11.384	13.567	9.434	8.0785	13.3808	0.728	0.00601106	LOC106041849	tubulin polymerization promoting protein, transcript variant X1	-	-	-	-	GO:0005575//cellular_component;GO:0005622//intracellular;GO:0005623//cell;GO:0005634//nucleus;GO:0005737//cytoplasm;GO:0005739//mitochondrion;GO:0005829//cytosol;GO:0005856//cytoskeleton;GO:0005874//microtubule;GO:0015630//microtubule cytoskeleton;GO:0043209//myelin sheath;GO:0043226//organelle;GO:0043227//membrane-bounded organelle;GO:0043228//non-membrane-bounded organelle;GO:0043229//intracell…	GO:0003674//molecular_function;GO:0004803//transposase activity;GO:0005488//binding;GO:0005515//protein binding;GO:0008017//microtubule binding;GO:0008092//cytoskeletal protein binding;GO:0015631//tubulin binding	GO:0000226//microtubule cytoskeleton organization;GO:0001578//microtubule bundle formation;GO:0006313//transposition, DNA-mediated;GO:0006996//organelle organization;GO:0007010//cytoskeleton organization;GO:0007017//microtubule-based process;GO:0008150//biological_process;GO:0009987//cellular process;GO:0016043//cellular component organization;GO:0022607//cellular component assembly;GO:0031109//m…	--
ncbi_106031813	9.348	6.665	18.268	8.352	20.143	22.83	22.496	8.402	10.6583	18.4677	0.793038	0.00642342	GGACT	gamma-glutamylamine cyclotransferase, transcript variant X1	-	-	-	-	GO:0005575//cellular_component	GO:0003674//molecular_function;GO:0003824//catalytic activity;GO:0016829//lyase activity;GO:0016840//carbon-nitrogen lyase activity;GO:0016842//amidine-lyase activity;GO:0061929//gamma-glutamylaminecyclotransferase activity	GO:0006807//nitrogen compound metabolic process;GO:0008150//biological_process;GO:0008152//metabolic process;GO:0009056//catabolic process;GO:0042219//cellular modified amino acid catabolic process;GO:0071704//organic substance metabolic process;GO:1901564//organonitrogen compound metabolic process;GO:1901565//organonitrogen compound catabolic process;GO:1901575//organic substance catabolic proce…	--
ncbi_106047779	6.669	11.119	12.513	11.564	4.706	6.563	5.918	6.082	10.4663	5.81725	-0.847335	0.0065567	DARS2	aspartyl-tRNA synthetase 2, mitochondrial	Genetic Information Processing	Translation	ko00970//Aminoacyl-tRNA biosynthesis	K01876	GO:0005575//cellular_component;GO:0005622//intracellular;GO:0005623//cell;GO:0005634//nucleus;GO:0005737//cytoplasm;GO:0005739//mitochondrion;GO:0005759//mitochondrial matrix;GO:0031974//membrane-enclosed lumen;GO:0043226//organelle;GO:0043227//membrane-bounded organelle;GO:0043229//intracellular organelle;GO:0043231//intracellular membrane-bounded organelle;GO:0043233//organelle lumen;GO:0044422…	GO:0000049//tRNA binding;GO:0000166//nucleotide binding;GO:0003674//molecular_function;GO:0003676//nucleic acid binding;GO:0003723//RNA binding;GO:0003824//catalytic activity;GO:0004812//aminoacyl-tRNA ligase activity;GO:0004815//aspartate-tRNA ligase activity;GO:0004816//asparagine-tRNA ligase activity;GO:0004821//histidine-tRNA ligase activity;GO:0004824//lysine-tRNA ligase activity;GO:0005488/…	GO:0000959//mitochondrial RNA metabolic process;GO:0006082//organic acid metabolic process;GO:0006139//nucleobase-containing compound metabolic process;GO:0006399//tRNA metabolic process;GO:0006412//translation;GO:0006418//tRNA aminoacylation for protein translation;GO:0006421//asparaginyl-tRNA aminoacylation;GO:0006422//aspartyl-tRNA aminoacylation;GO:0006427//histidyl-tRNA aminoacylation;GO:000…	--
MSTRG.15740	65.093	148.796	32.367	158.147	36.005	41.33	47.541	39.85	101.101	41.1815	-1.29573	0.0070335	Igh-1a	PREDICTED: Ig mu heavy chain disease protein-like [Anser cygnoides domesticus]	Environmental Information Processing;Cellular Processes;Organismal Systems;Human Diseases;Human Diseases;Human Diseases;Human Diseases;Environmental Information Processing;Human Diseases;Human Diseases;Human Diseases;Human Diseases;Human Diseases;Human Diseases;Human Diseases;Organismal Systems;Environmental Information Processing;Environmental Information Processing;Human Diseases;Organismal Sys…	Signal transduction;Transport and catabolism;Immune system;Cancer: overview;Infectious disease: bacterial;Immune disease;Immune disease;Signal transduction;Infectious disease: bacterial;Infectious disease: bacterial;Infectious disease: viral;Immune disease;Immune disease;Immune disease;Cardiovascular disease;Immune system;Signal transduction;Signal transduction;Infectious disease: viral;Immune sy…	ko04020//Calcium signaling pathway;ko04145//Phagosome;ko04672//Intestinal immune network for IgA production;ko05202//Transcriptional misregulation in cancer;ko05135//Yersinia infection;ko05322//Systemic lupus erythematosus;ko05323//Rheumatoid arthritis;ko04064//NF-kappa B signaling pathway;ko05130//Pathogenic Escherichia coli infection;ko05150//Staphylococcus aureus infection;ko05169//Epstein-Bar…	K06856;K06856;K06856;K06856;K06856;K06856;K06856;K06856;K06856;K06856;K06856;K06856;K06856;K06856;K06856;K06856;K06856;K06856;K06856;K06856;K06856;K06856;K06856;K06856;K06856;K06856;K06856;K06856;K06856;K06856	GO:0044444//cytoplasmic part;GO:0044459//plasma membrane part;GO:0071754//IgM immunoglobulin complex, circulating	GO:0005102//signaling receptor binding;GO:0005539//glycosaminoglycan binding;GO:0005543//phospholipid binding;GO:0038023//signaling receptor activity	GO:0001796//regulation of type IIa hypersensitivity;GO:0001810//regulation of type I hypersensitivity;GO:0001934//positive regulation of protein phosphorylation;GO:0006909//phagocytosis;GO:0006956//complement activation;GO:0010324//membrane invagination;GO:0030888//regulation of B cell proliferation;GO:0042742//defense response to bacterium;GO:0045807//positive regulation of endocytosis;GO:005085…	--
ncbi_106043511	24.659	15.689	23.825	20.973	10.212	5.103	8.086	16.164	21.2865	9.89125	-1.10571	0.00704898	RARRES1	retinoic acid receptor responder 1	-	-	-	-	GO:0005575//cellular_component;GO:0005576//extracellular region;GO:0005615//extracellular space;GO:0005623//cell;GO:0016020//membrane;GO:0016021//integral component of membrane;GO:0030312//external encapsulating structure;GO:0031012//extracellular matrix;GO:0031224//intrinsic component of membrane;GO:0035805//egg coat;GO:0044421//extracellular region part;GO:0044425//membrane part;GO:0044464//cel…	-	GO:0007275//multicellular organism development;GO:0008150//biological_process;GO:0008285//negative regulation of cell proliferation;GO:0009888//tissue development;GO:0031214//biomineral tissue development;GO:0032501//multicellular organismal process;GO:0032502//developmental process;GO:0042127//regulation of cell proliferation;GO:0048513//animal organ development;GO:0048519//negative regulation o…	--
ncbi_106045670	8.608	11.544	14.183	9.319	5.636	6.923	5.746	7.385	10.9135	6.4225	-0.764907	0.00722757	LOC106045670	butyrophilin subfamily 1 member A1-like, transcript variant X2	-	-	-	-	-	GO:0005515//protein binding	-	--
ncbi_106045210	27.815	21.08	22.842	29.742	64.243	30.646	23.982	35.259	25.3697	38.5325	0.602966	0.0074726	PDZD8	PDZ domain containing 8	-	-	-	-	GO:0005575//cellular_component;GO:0005622//intracellular;GO:0005623//cell;GO:0005737//cytoplasm;GO:0005739//mitochondrion;GO:0005783//endoplasmic reticulum;GO:0005789//endoplasmic reticulum membrane;GO:0012505//endomembrane system;GO:0016020//membrane;GO:0016021//integral component of membrane;GO:0030288//outer membrane-bounded periplasmic space;GO:0031224//intrinsic component of membrane;GO:0031…	GO:0003674//molecular_function;GO:0004222//metalloendopeptidase activity;GO:0004252//serine-type endopeptidase activity;GO:0005488//binding;GO:0005515//protein binding;GO:0008236//serine-type peptidase activity;GO:0008289//lipid binding;GO:0043167//ion binding;GO:0043169//cation binding;GO:0045152//antisigma factor binding;GO:0046872//metal ion binding	GO:0006508//proteolysis;GO:0006810//transport;GO:0006869//lipid transport;GO:0006873//cellular ion homeostasis;GO:0006874//cellular calcium ion homeostasis;GO:0006875//cellular metal ion homeostasis;GO:0006950//response to stress;GO:0006996//organelle organization;GO:0007010//cytoskeleton organization;GO:0007154//cell communication;GO:0007165//signal transduction;GO:0008150//biological_process;GO…	--
ncbi_125181193	17.375	0	5.944	47.533	0.098	0.202	1.407	0	17.713	0.42675	-5.37527	0.00813772	LOC125181193	butyrophilin subfamily 1 member A1-like	-	-	-	-	-	GO:0005515//protein binding;GO:0008270//zinc ion binding	-	--
ncbi_106044860	12.445	7.086	8.724	10.723	26.653	16.349	10.549	9.073	9.7445	15.656	0.684056	0.0087873	LOC106044860	arylamine N-acetyltransferase, liver isozyme-like, transcript variant X1	Metabolism;Metabolism;Metabolism	Global and overview maps;Xenobiotics biodegradation and metabolism;Biosynthesis of other secondary metabolites	ko01100//Metabolic pathways;ko00983//Drug metabolism - other enzymes;ko00232//Caffeine metabolism	K00622;K00622;K00622	-	GO:0003674//molecular_function;GO:0003824//catalytic activity;GO:0004060//arylamine N-acetyltransferase activity;GO:0008080//N-acetyltransferase activity;GO:0016407//acetyltransferase activity;GO:0016410//N-acyltransferase activity;GO:0016740//transferase activity;GO:0016746//transferase activity, transferring acyl groups;GO:0016747//transferase activity, transferring acyl groups other than amino…	GO:0008150//biological_process;GO:0008152//metabolic process	--
ncbi_106045964	152.522	105.351	49.688	82.321	198.784	154.251	100.099	157.66	97.4705	152.698	0.647648	0.0089609	PLA2G4C	phospholipase A2 group IVC	Metabolism;Environmental Information Processing;Cellular Processes;Organismal Systems;Metabolism;Organismal Systems;Environmental Information Processing;Metabolism;Metabolism;Metabolism;Metabolism	Global and overview maps;Signal transduction;Cell growth and death;Circulatory system;Lipid metabolism;Endocrine system;Signal transduction;Lipid metabolism;Lipid metabolism;Lipid metabolism;Lipid metabolism	ko01100//Metabolic pathways;ko04010//MAPK signaling pathway;ko04217//Necroptosis;ko04270//Vascular smooth muscle contraction;ko00564//Glycerophospholipid metabolism;ko04912//GnRH signaling pathway;ko04370//VEGF signaling pathway;ko00590//Arachidonic acid metabolism;ko00565//Ether lipid metabolism;ko00591//Linoleic acid metabolism;ko00592//alpha-Linolenic acid metabolism	K16342;K16342;K16342;K16342;K16342;K16342;K16342;K16342;K16342;K16342;K16342	GO:0005575//cellular_component;GO:0005622//intracellular;GO:0005623//cell;GO:0005634//nucleus;GO:0005635//nuclear envelope;GO:0005654//nucleoplasm;GO:0005737//cytoplasm;GO:0005783//endoplasmic reticulum;GO:0005789//endoplasmic reticulum membrane;GO:0005819//spindle;GO:0005829//cytosol;GO:0005856//cytoskeleton;GO:0005938//cell cortex;GO:0012505//endomembrane system;GO:0015630//microtubule cytoskel…	GO:0003674//molecular_function;GO:0003824//catalytic activity;GO:0004620//phospholipase activity;GO:0004622//lysophospholipase activity;GO:0004623//phospholipase A2 activity;GO:0005488//binding;GO:0005543//phospholipid binding;GO:0008289//lipid binding;GO:0008970//phospholipase A1 activity;GO:0016298//lipase activity;GO:0016651//oxidoreductase activity, acting on NAD(P)H;GO:0016787//hydrolase act…	GO:0000003//reproduction;GO:0001676//long-chain fatty acid metabolic process;GO:0006082//organic acid metabolic process;GO:0006629//lipid metabolic process;GO:0006631//fatty acid metabolic process;GO:0006644//phospholipid metabolic process;GO:0006650//glycerophospholipid metabolic process;GO:0006690//icosanoid metabolic process;GO:0006793//phosphorus metabolic process;GO:0006796//phosphate-contai…	--
ncbi_125181147	30.323	42.904	34.687	38.196	16.553	21.397	28.148	21.624	36.5275	21.9305	-0.736044	0.00937717	LOC125181147	glutathione S-transferase 2-like	-	-	-	-	-	GO:0005515//protein binding	GO:0006749//glutathione metabolic process	--
ncbi_106038819	26.804	19.367	27.3	21.36	12.945	16.741	15.619	14.878	23.7078	15.0457	-0.656003	0.00944484	VASH1	vasohibin 1	-	-	-	-	GO:0005575//cellular_component;GO:0005576//extracellular region;GO:0005615//extracellular space;GO:0005622//intracellular;GO:0005623//cell;GO:0005737//cytoplasm;GO:0005783//endoplasmic reticulum;GO:0012505//endomembrane system;GO:0043226//organelle;GO:0043227//membrane-bounded organelle;GO:0043229//intracellular organelle;GO:0043231//intracellular membrane-bounded organelle;GO:0044421//extracellu…	-	GO:0000003//reproduction;GO:0001525//angiogenesis;GO:0001568//blood vessel development;GO:0001701//in utero embryonic development;GO:0001890//placenta development;GO:0001892//embryonic placenta development;GO:0001936//regulation of endothelial cell proliferation;GO:0001937//negative regulation of endothelial cell proliferation;GO:0001944//vasculature development;GO:0003006//developmental process …	--
ncbi_106039641	23.622	34.564	31.366	22.795	11.458	14.485	14.698	21.374	28.0867	15.5038	-0.857272	0.0103746	LOC106039641	guanine nucleotide-binding protein G(I)/G(S)/G(O) subunit gamma-11	Environmental Information Processing	Signal transduction	ko04371//Apelin signaling pathway	K04546	GO:0005575//cellular_component;GO:0005622//intracellular;GO:0005623//cell;GO:0005834//heterotrimeric G-protein complex;GO:0005886//plasma membrane;GO:0009898//cytoplasmic side of plasma membrane;GO:0016020//membrane;GO:0019897//extrinsic component of plasma membrane;GO:0019898//extrinsic component of membrane;GO:0031234//extrinsic component of cytoplasmic side of plasma membrane;GO:0032991//prote…	GO:0003674//molecular_function;GO:0003824//catalytic activity;GO:0003924//GTPase activity;GO:0016462//pyrophosphatase activity;GO:0016787//hydrolase activity;GO:0016817//hydrolase activity, acting on acid anhydrides;GO:0016818//hydrolase activity, acting on acid anhydrides, in phosphorus-containing anhydrides;GO:0017111//nucleoside-triphosphatase activity	GO:0007154//cell communication;GO:0007165//signal transduction;GO:0007186//G protein-coupled receptor signaling pathway;GO:0008150//biological_process;GO:0009987//cellular process;GO:0023052//signaling;GO:0050789//regulation of biological process;GO:0050794//regulation of cellular process;GO:0050896//response to stimulus;GO:0051225//spindle assembly;GO:0051716//cellular response to stimulus;GO:00…	--
ncbi_106047023	9.763	27.756	20.754	19.649	8.993	8.222	9.041	12.585	19.4805	9.71025	-1.00445	0.0104803	GCHFR	GTP cyclohydrolase I feedback regulator	-	-	-	-	GO:0005575//cellular_component;GO:0005622//intracellular;GO:0005623//cell;GO:0005634//nucleus;GO:0005635//nuclear envelope;GO:0005654//nucleoplasm;GO:0005737//cytoplasm;GO:0005829//cytosol;GO:0012505//endomembrane system;GO:0016020//membrane;GO:0030425//dendrite;GO:0031090//organelle membrane;GO:0031410//cytoplasmic vesicle;GO:0031965//nuclear membrane;GO:0031967//organelle envelope;GO:0031974//m…	GO:0003674//molecular_function;GO:0003824//catalytic activity;GO:0004857//enzyme inhibitor activity;GO:0005488//binding;GO:0005515//protein binding;GO:0016597//amino acid binding;GO:0016787//hydrolase activity;GO:0019899//enzyme binding;GO:0030234//enzyme regulator activity;GO:0030742//GTP-dependent protein binding;GO:0031406//carboxylic acid binding;GO:0036094//small molecule binding;GO:0043167/…	GO:0001505//regulation of neurotransmitter levels;GO:0006807//nitrogen compound metabolic process;GO:0006809//nitric oxide biosynthetic process;GO:0008150//biological_process;GO:0008152//metabolic process;GO:0009058//biosynthetic process;GO:0009889//regulation of biosynthetic process;GO:0009890//negative regulation of biosynthetic process;GO:0009892//negative regulation of metabolic process;GO:00…	--
ncbi_106037637	13.863	26.531	27.341	22.505	11.689	8.04	13.076	13.875	22.56	11.67	-0.950963	0.0109786	PIN4	peptidylprolyl cis/trans isomerase, NIMA-interacting 4	-	-	-	-	GO:0005575//cellular_component;GO:0005622//intracellular;GO:0005623//cell;GO:0005634//nucleus;GO:0005730//nucleolus;GO:0005737//cytoplasm;GO:0005739//mitochondrion;GO:0005759//mitochondrial matrix;GO:0005819//spindle;GO:0005856//cytoskeleton;GO:0015630//microtubule cytoskeleton;GO:0030684//preribosome;GO:0031974//membrane-enclosed lumen;GO:0031981//nuclear lumen;GO:0032991//protein-containing com…	GO:0003674//molecular_function;GO:0003676//nucleic acid binding;GO:0003677//DNA binding;GO:0003681//bent DNA binding;GO:0003690//double-stranded DNA binding;GO:0003755//peptidyl-prolyl cis-trans isomerase activity;GO:0003824//catalytic activity;GO:0005488//binding;GO:0016853//isomerase activity;GO:0016859//cis-trans isomerase activity;GO:0097159//organic cyclic compound binding;GO:0140096//cataly…	GO:0000413//protein peptidyl-prolyl isomerization;GO:0006139//nucleobase-containing compound metabolic process;GO:0006364//rRNA processing;GO:0006396//RNA processing;GO:0006464//cellular protein modification process;GO:0006725//cellular aromatic compound metabolic process;GO:0006807//nitrogen compound metabolic process;GO:0008150//biological_process;GO:0008152//metabolic process;GO:0009987//cellu…	--
MSTRG.13134	12.134	17.901	18.09	14.063	8.024	9.354	11.515	7.764	15.547	9.16425	-0.762547	0.0111775	ACOT8	acyl-coenzyme A thioesterase 8 [Cygnus atratus]	Metabolism;Cellular Processes;Metabolism	Global and overview maps;Transport and catabolism;Lipid metabolism	ko01100//Metabolic pathways;ko04146//Peroxisome;ko00120//Primary bile acid biosynthesis	K11992;K11992;K11992	GO:0044439//peroxisomal part	GO:0005515//protein binding;GO:0047617//acyl-CoA hydrolase activity	GO:0001676//long-chain fatty acid metabolic process;GO:0006635//fatty acid beta-oxidation;GO:0006694//steroid biosynthetic process;GO:0006732//coenzyme metabolic process;GO:0007031//peroxisome organization;GO:0043648//dicarboxylic acid metabolic process;GO:0044403//symbiont process	--
ncbi_106041947	26.288	24.942	15.494	20.269	56.763	26.544	18.339	31.715	21.7482	33.3402	0.616366	0.0113287	NR5A2	nuclear receptor subfamily 5 group A member 2, transcript variant X1	-	-	-	-	GO:0005575//cellular_component;GO:0005622//intracellular;GO:0005623//cell;GO:0005634//nucleus;GO:0005654//nucleoplasm;GO:0005667//transcription factor complex;GO:0005737//cytoplasm;GO:0005829//cytosol;GO:0031974//membrane-enclosed lumen;GO:0031981//nuclear lumen;GO:0032991//protein-containing complex;GO:0043226//organelle;GO:0043227//membrane-bounded organelle;GO:0043229//intracellular organelle;…	GO:0000976//transcription regulatory region sequence-specific DNA binding;GO:0000977//RNA polymerase II regulatory region sequence-specific DNA binding;GO:0000978//RNA polymerase II proximal promoter sequence-specific DNA binding;GO:0000980//RNA polymerase II distal enhancer sequence-specific DNA binding;GO:0000981//DNA-binding transcription factor activity, RNA polymerase II-specific;GO:0000982/…	GO:0006082//organic acid metabolic process;GO:0006139//nucleobase-containing compound metabolic process;GO:0006351//transcription, DNA-templated;GO:0006352//DNA-templated transcription, initiation;GO:0006355//regulation of transcription, DNA-templated;GO:0006357//regulation of transcription by RNA polymerase II;GO:0006366//transcription by RNA polymerase II;GO:0006367//transcription initiation fr…	SF-like
MSTRG.8757	26.765	26.834	45.861	29.787	16.38	17.745	21.747	20.757	32.3118	19.1573	-0.754168	0.0120165	--	PREDICTED: transmembrane protein 238 [Anser cygnoides domesticus]	-	-	-	-	-	-	-	--
ncbi_106045335	9.423	6.991	14.949	7.306	13.928	11.684	9.498	24.181	9.66725	14.8227	0.616636	0.0128423	NPNT	nephronectin, transcript variant X1	Environmental Information Processing	Signaling molecules and interaction	ko04512//ECM-receptor interaction	K06824	GO:0005575//cellular_component;GO:0005576//extracellular region;GO:0005604//basement membrane;GO:0005622//intracellular;GO:0005623//cell;GO:0005737//cytoplasm;GO:0005886//plasma membrane;GO:0005887//integral component of plasma membrane;GO:0008305//integrin complex;GO:0016020//membrane;GO:0016021//integral component of membrane;GO:0030485//smooth muscle contractile fiber;GO:0031012//extracellular…	GO:0003674//molecular_function;GO:0005102//signaling receptor binding;GO:0005178//integrin binding;GO:0005488//binding;GO:0005509//calcium ion binding;GO:0005515//protein binding;GO:0043167//ion binding;GO:0043169//cation binding;GO:0044877//protein-containing complex binding;GO:0046872//metal ion binding;GO:0050839//cell adhesion molecule binding	GO:0001655//urogenital system development;GO:0001657//ureteric bud development;GO:0001658//branching involved in ureteric bud morphogenesis;GO:0001763//morphogenesis of a branching structure;GO:0001822//kidney development;GO:0001823//mesonephros development;GO:0001932//regulation of protein phosphorylation;GO:0001934//positive regulation of protein phosphorylation;GO:0002009//morphogenesis of an …	--
ncbi_106035903	94.59	86.911	99.46	108.794	52.481	61.486	74.918	66.311	97.4387	63.799	-0.610962	0.0134523	RAC2	Rac family small GTPase 2	Environmental Information Processing;Cellular Processes;Cellular Processes;Environmental Information Processing;Cellular Processes;Environmental Information Processing	Signal transduction;Cell motility;Cellular community - eukaryotes;Signal transduction;Cellular community - eukaryotes;Signal transduction	ko04010//MAPK signaling pathway;ko04810//Regulation of actin cytoskeleton;ko04510//Focal adhesion;ko04310//Wnt signaling pathway;ko04520//Adherens junction;ko04370//VEGF signaling pathway	K07860;K07860;K07860;K07860;K07860;K07860	GO:0005575//cellular_component;GO:0005622//intracellular;GO:0005623//cell;GO:0005634//nucleus;GO:0005635//nuclear envelope;GO:0005737//cytoplasm;GO:0005829//cytosol;GO:0005856//cytoskeleton;GO:0005884//actin filament;GO:0005886//plasma membrane;GO:0012505//endomembrane system;GO:0012506//vesicle membrane;GO:0015629//actin cytoskeleton;GO:0016020//membrane;GO:0030027//lamellipodium;GO:0030139//end…	GO:0000166//nucleotide binding;GO:0001882//nucleoside binding;GO:0001883//purine nucleoside binding;GO:0003674//molecular_function;GO:0003824//catalytic activity;GO:0003924//GTPase activity;GO:0005488//binding;GO:0005525//GTP binding;GO:0016462//pyrophosphatase activity;GO:0016787//hydrolase activity;GO:0016817//hydrolase activity, acting on acid anhydrides;GO:0016818//hydrolase activity, acting …	GO:0001894//tissue homeostasis;GO:0001932//regulation of protein phosphorylation;GO:0002682//regulation of immune system process;GO:0002684//positive regulation of immune system process;GO:0002685//regulation of leukocyte migration;GO:0002687//positive regulation of leukocyte migration;GO:0002688//regulation of leukocyte chemotaxis;GO:0002690//positive regulation of leukocyte chemotaxis;GO:000269…	--
MSTRG.12503	73.736	112.688	90.972	65.408	30.153	49.118	58.55	54.51	85.701	48.0827	-0.833793	0.0139066	RPS27L	PREDICTED: 40S ribosomal protein S27-like [Aptenodytes forsteri]	Genetic Information Processing;Human Diseases	Translation;Infectious disease: viral	ko03010//Ribosome;ko05171//Coronavirus disease - COVID-19	K02978;K02978	GO:0015935//small ribosomal subunit;GO:0043231//intracellular membrane-bounded organelle	GO:0003723//RNA binding;GO:0005198//structural molecule activity;GO:0016505//peptidase activator activity involved in apoptotic process;GO:0046914//transition metal ion binding;GO:0090079//translation regulator activity, nucleic acid binding	GO:0000087//mitotic M phase;GO:0006259//DNA metabolic process;GO:0006417//regulation of translation;GO:0006613//cotranslational protein targeting to membrane;GO:0008630//intrinsic apoptotic signaling pathway in response to DNA damage;GO:0016032//viral process;GO:0032774//RNA biosynthetic process;GO:0043280//positive regulation of cysteine-type endopeptidase activity involved in apoptotic process;…	--
ncbi_106047873	5.374	4.014	1.969	3.845	2.041	5.186	18.435	20.201	3.8005	11.4657	1.59307	0.0141754	CDO1	cysteine dioxygenase type 1	Metabolism;Metabolism;Metabolism	Global and overview maps;Amino acid metabolism;Metabolism of other amino acids	ko01100//Metabolic pathways;ko00270//Cysteine and methionine metabolism;ko00430//Taurine and hypotaurine metabolism	K00456;K00456;K00456	GO:0005575//cellular_component;GO:0005622//intracellular;GO:0005623//cell;GO:0005737//cytoplasm;GO:0005829//cytosol;GO:0005886//plasma membrane;GO:0016020//membrane;GO:0044424//intracellular part;GO:0044444//cytoplasmic part;GO:0044464//cell part;GO:0071944//cell periphery	GO:0003674//molecular_function;GO:0003824//catalytic activity;GO:0005488//binding;GO:0005506//iron ion binding;GO:0008198//ferrous iron binding;GO:0016491//oxidoreductase activity;GO:0016701//oxidoreductase activity, acting on single donors with incorporation of molecular oxygen;GO:0016702//oxidoreductase activity, acting on single donors with incorporation of molecular oxygen, incorporation of t…	GO:0000096//sulfur amino acid metabolic process;GO:0000097//sulfur amino acid biosynthetic process;GO:0000098//sulfur amino acid catabolic process;GO:0001101//response to acid chemical;GO:0006082//organic acid metabolic process;GO:0006090//pyruvate metabolic process;GO:0006520//cellular amino acid metabolic process;GO:0006534//cysteine metabolic process;GO:0006790//sulfur compound metabolic proce…	--
ncbi_106030531	14.657	12.824	134.157	121.993	192.035	151.817	257.113	471.827	70.9077	268.198	1.91928	0.0145426	CALB1	calbindin 1	-	-	-	-	GO:0005575//cellular_component;GO:0005622//intracellular;GO:0005623//cell;GO:0005634//nucleus;GO:0005737//cytoplasm;GO:0005829//cytosol;GO:0005886//plasma membrane;GO:0012506//vesicle membrane;GO:0016020//membrane;GO:0030424//axon;GO:0030425//dendrite;GO:0031090//organelle membrane;GO:0031982//vesicle;GO:0033267//axon part;GO:0036477//somatodendritic compartment;GO:0042995//cell projection;GO:004…	GO:0003674//molecular_function;GO:0004553//hydrolase activity, hydrolyzing O-glycosyl compounds;GO:0005488//binding;GO:0005496//steroid binding;GO:0005499//vitamin D binding;GO:0005509//calcium ion binding;GO:0008270//zinc ion binding;GO:0008289//lipid binding;GO:0019842//vitamin binding;GO:0036094//small molecule binding;GO:0043167//ion binding;GO:0043169//cation binding;GO:0046872//metal ion bi…	GO:0000272//polysaccharide catabolic process;GO:0001654//eye development;GO:0001655//urogenital system development;GO:0001656//metanephros development;GO:0001657//ureteric bud development;GO:0001822//kidney development;GO:0001823//mesonephros development;GO:0003008//system process;GO:0003338//metanephros morphogenesis;GO:0003407//neural retina development;GO:0006629//lipid metabolic process;GO:00…	--
ncbi_106045817	57.159	82.18	25.539	64.981	50.527	100.718	177.047	84.333	57.4648	103.156	0.844082	0.014843	LOC106045817	aldehyde dehydrogenase family 3 member A2-like, transcript variant X1	-	-	-	-	-	GO:0003842//1-pyrroline-5-carboxylate dehydrogenase activity;GO:0004350//glutamate-5-semialdehyde dehydrogenase activity;GO:0004491//methylmalonate-semialdehyde dehydrogenase (acylating) activity;GO:0004777//succinate-semialdehyde dehydrogenase (NAD+) activity;GO:0008802//betaine-aldehyde dehydrogenase activity;GO:0009013//succinate-semialdehyde dehydrogenase [NAD(P)+] activity;GO:0016491//oxidor…	GO:0006527//arginine catabolic process;GO:0006561//proline biosynthetic process;GO:0006562//proline catabolic process;GO:0006574//valine catabolic process;GO:0006578//amino-acid betaine biosynthetic process;GO:0009450//gamma-aminobutyric acid catabolic process;GO:0010124//phenylacetate catabolic process;GO:0055114//oxidation-reduction process	--
ncbi_106036023	390.839	1596.58	1648.48	603.301	230.754	642.673	349.676	544.677	1059.8	441.945	-1.26186	0.0169732	LOC106036023	interferon alpha-inducible protein 27-like protein 2B	-	-	-	-	GO:0016021//integral component of membrane	-	-	--
ncbi_106029443	13.75	17.7	22.345	20.661	11.972	9.88	10.573	12.962	18.614	11.3468	-0.714109	0.0172184	LSM4	LSM4 homolog, U6 small nuclear RNA and mRNA degradation associated	Genetic Information Processing;Genetic Information Processing	Transcription;Folding, sorting and degradation	ko03040//Spliceosome;ko03018//RNA degradation	K12623;K12623	GO:0000243//commitment complex;GO:0000932//P-body;GO:0005575//cellular_component;GO:0005622//intracellular;GO:0005623//cell;GO:0005634//nucleus;GO:0005654//nucleoplasm;GO:0005681//spliceosomal complex;GO:0005682//U5 snRNP;GO:0005684//U2-type spliceosomal complex;GO:0005685//U1 snRNP;GO:0005686//U2 snRNP;GO:0005687//U4 snRNP;GO:0005688//U6 snRNP;GO:0005689//U12-type spliceosomal complex;GO:0005730…	GO:0003674//molecular_function;GO:0003676//nucleic acid binding;GO:0003723//RNA binding;GO:0005488//binding;GO:0005515//protein binding;GO:0017069//snRNA binding;GO:0017070//U6 snRNA binding;GO:0019904//protein domain specific binding;GO:0042731//PH domain binding;GO:0043021//ribonucleoprotein complex binding;GO:0044877//protein-containing complex binding;GO:0070990//snRNP binding;GO:0097159//org…	GO:0000245//spliceosomal complex assembly;GO:0000288//nuclear-transcribed mRNA catabolic process, deadenylation-dependent decay;GO:0000291//nuclear-transcribed mRNA catabolic process, exonucleolytic;GO:0000375//RNA splicing, via transesterification reactions;GO:0000377//RNA splicing, via transesterification reactions with bulged adenosine as nucleophile;GO:0000387//spliceosomal snRNP assembly;GO:…	--
ncbi_106036673	223.303	144.395	158.634	139.495	598.639	198.5	159.855	157.499	166.457	278.623	0.743168	0.0173587	LOC106036673	protocadherin Fat 4-like, transcript variant X1	-	-	-	-	GO:0016020//membrane	GO:0001671//ATPase activator activity;GO:0003674//molecular_function;GO:0005488//binding;GO:0005509//calcium ion binding;GO:0005515//protein binding;GO:0008047//enzyme activator activity;GO:0030234//enzyme regulator activity;GO:0051087//chaperone binding;GO:0060589//nucleoside-triphosphatase regulator activity;GO:0060590//ATPase regulator activity;GO:0098772//molecular function regulator	GO:0006950//response to stress;GO:0007156//homophilic cell adhesion via plasma membrane adhesion molecules;GO:0008150//biological_process;GO:0032781//positive regulation of ATPase activity;GO:0043085//positive regulation of catalytic activity;GO:0043462//regulation of ATPase activity;GO:0044093//positive regulation of molecular function;GO:0050790//regulation of catalytic activity;GO:0050896//res…	--
ncbi_106048711	11.652	8.686	14.679	13.553	5.198	6.75	8.24	8.337	12.1425	7.13125	-0.767839	0.0174318	BIN2	bridging integrator 2, transcript variant X1	-	-	-	-	GO:0001891//phagocytic cup;GO:0002102//podosome;GO:0005575//cellular_component;GO:0005576//extracellular region;GO:0005622//intracellular;GO:0005623//cell;GO:0005737//cytoplasm;GO:0005856//cytoskeleton;GO:0005886//plasma membrane;GO:0005938//cell cortex;GO:0012505//endomembrane system;GO:0015629//actin cytoskeleton;GO:0016020//membrane;GO:0030054//cell junction;GO:0030141//secretory granule;GO:00…	GO:0003674//molecular_function;GO:0005488//binding;GO:0005515//protein binding;GO:0005543//phospholipid binding;GO:0008289//lipid binding;GO:0043167//ion binding;GO:0043168//anion binding;GO:0051082//unfolded protein binding	GO:0001775//cell activation;GO:0002252//immune effector process;GO:0002263//cell activation involved in immune response;GO:0002274//myeloid leukocyte activation;GO:0002275//myeloid cell activation involved in immune response;GO:0002283//neutrophil activation involved in immune response;GO:0002366//leukocyte activation involved in immune response;GO:0002376//immune system process;GO:0002443//leuko…	--
ncbi_106049644	9.663	12.561	11.392	11.843	4.723	9.274	6.284	6.622	11.3648	6.72575	-0.756799	0.0191524	WDR55	WD repeat domain 55	-	-	-	-	GO:0005575//cellular_component;GO:0005622//intracellular;GO:0005623//cell;GO:0005634//nucleus;GO:0005730//nucleolus;GO:0005737//cytoplasm;GO:0031974//membrane-enclosed lumen;GO:0031981//nuclear lumen;GO:0032991//protein-containing complex;GO:0043226//organelle;GO:0043227//membrane-bounded organelle;GO:0043228//non-membrane-bounded organelle;GO:0043229//intracellular organelle;GO:0043231//intracel…	GO:0003674//molecular_function;GO:0005515//protein binding	GO:0000003//reproduction;GO:0000741//karyogamy;GO:0001654//eye development;GO:0001889//liver development;GO:0002376//immune system process;GO:0002520//immune system development;GO:0003006//developmental process involved in reproduction;GO:0006139//nucleobase-containing compound metabolic process;GO:0006364//rRNA processing;GO:0006396//RNA processing;GO:0006725//cellular aromatic compound metaboli…	--
ncbi_106040423	14.603	5.496	7.954	17.424	16.021	22.388	27.317	9.58	11.3692	18.8265	0.727628	0.0191558	KLF4	Kruppel like factor 4	-	-	-	-	GO:0000228//nuclear chromosome;GO:0000785//chromatin;GO:0000790//nuclear chromatin;GO:0000791//euchromatin;GO:0005575//cellular_component;GO:0005622//intracellular;GO:0005623//cell;GO:0005634//nucleus;GO:0005654//nucleoplasm;GO:0005667//transcription factor complex;GO:0005694//chromosome;GO:0005719//nuclear euchromatin;GO:0005737//cytoplasm;GO:0031974//membrane-enclosed lumen;GO:0031981//nuclear …	GO:0000976//transcription regulatory region sequence-specific DNA binding;GO:0000977//RNA polymerase II regulatory region sequence-specific DNA binding;GO:0000978//RNA polymerase II proximal promoter sequence-specific DNA binding;GO:0000981//DNA-binding transcription factor activity, RNA polymerase II-specific;GO:0000982//transcription factor activity, RNA polymerase II proximal promoter sequence…	GO:0000122//negative regulation of transcription by RNA polymerase II;GO:0000302//response to reactive oxygen species;GO:0001101//response to acid chemical;GO:0001505//regulation of neurotransmitter levels;GO:0001654//eye development;GO:0001704//formation of primary germ layer;GO:0001707//mesoderm formation;GO:0001709//cell fate determination;GO:0001710//mesodermal cell fate commitment;GO:0001817…	zf-C2H2
ncbi_125183131	132.891	61.315	81.966	34.631	27.454	58.412	26.349	32.286	77.7007	36.1253	-1.10492	0.0194439	LOC125183131	mucin-5AC-like	-	-	-	-	-	GO:0005515//protein binding	-	--
ncbi_106047211	71.535	27.746	29.182	36.149	93.774	66.815	39.88	51.308	41.153	62.9442	0.613077	0.0196251	RASSF3	Ras association domain family member 3, transcript variant X2	-	-	-	-	GO:0005575//cellular_component;GO:0005622//intracellular;GO:0005623//cell;GO:0005737//cytoplasm;GO:0005829//cytosol;GO:0005856//cytoskeleton;GO:0005874//microtubule;GO:0005886//plasma membrane;GO:0015630//microtubule cytoskeleton;GO:0016020//membrane;GO:0043226//organelle;GO:0043228//non-membrane-bounded organelle;GO:0043229//intracellular organelle;GO:0043232//intracellular non-membrane-bounded …	GO:0003674//molecular_function;GO:0004674//protein serine/threonine kinase activity;GO:0005488//binding;GO:0005515//protein binding;GO:0042802//identical protein binding	GO:0007154//cell communication;GO:0007165//signal transduction;GO:0008150//biological_process;GO:0009987//cellular process;GO:0010941//regulation of cell death;GO:0023052//signaling;GO:0042981//regulation of apoptotic process;GO:0043067//regulation of programmed cell death;GO:0050789//regulation of biological process;GO:0050794//regulation of cellular process;GO:0050896//response to stimulus;GO:0…	--
ncbi_106046250	10.303	23.517	15.169	17.45	9.112	6.001	9.179	9.577	16.6097	8.46725	-0.972065	0.0198745	SNRPG	small nuclear ribonucleoprotein polypeptide G	Genetic Information Processing	Transcription	ko03040//Spliceosome	K11099	GO:0005575//cellular_component;GO:0005622//intracellular;GO:0005623//cell;GO:0005634//nucleus;GO:0005654//nucleoplasm;GO:0005681//spliceosomal complex;GO:0005682//U5 snRNP;GO:0005683//U7 snRNP;GO:0005684//U2-type spliceosomal complex;GO:0005685//U1 snRNP;GO:0005686//U2 snRNP;GO:0005687//U4 snRNP;GO:0005689//U12-type spliceosomal complex;GO:0005737//cytoplasm;GO:0005829//cytosol;GO:0030532//small …	GO:0003674//molecular_function;GO:0003676//nucleic acid binding;GO:0003723//RNA binding;GO:0005488//binding;GO:0097159//organic cyclic compound binding;GO:1901363//heterocyclic compound binding	GO:0000245//spliceosomal complex assembly;GO:0000375//RNA splicing, via transesterification reactions;GO:0000377//RNA splicing, via transesterification reactions with bulged adenosine as nucleophile;GO:0000387//spliceosomal snRNP assembly;GO:0000395//mRNA 5'-splice site recognition;GO:0000398//mRNA splicing, via spliceosome;GO:0006139//nucleobase-containing compound metabolic process;GO:0006351//…	--
ncbi_106047444	115.441	181.638	126.378	144.739	67.414	81.387	108.277	92.568	142.049	87.4115	-0.700494	0.0199494	RPS17	ribosomal protein S17	Genetic Information Processing	Translation	ko03010//Ribosome	K02962	GO:0005575//cellular_component;GO:0005622//intracellular;GO:0005623//cell;GO:0005634//nucleus;GO:0005654//nucleoplasm;GO:0005737//cytoplasm;GO:0005829//cytosol;GO:0005840//ribosome;GO:0015935//small ribosomal subunit;GO:0022626//cytosolic ribosome;GO:0022627//cytosolic small ribosomal subunit;GO:0031974//membrane-enclosed lumen;GO:0031981//nuclear lumen;GO:0032991//protein-containing complex;GO:0…	GO:0003674//molecular_function;GO:0003735//structural constituent of ribosome;GO:0005198//structural molecule activity	GO:0000028//ribosomal small subunit assembly;GO:0000184//nuclear-transcribed mRNA catabolic process, nonsense-mediated decay;GO:0000956//nuclear-transcribed mRNA catabolic process;GO:0002181//cytoplasmic translation;GO:0002262//myeloid cell homeostasis;GO:0002376//immune system process;GO:0006139//nucleobase-containing compound metabolic process;GO:0006364//rRNA processing;GO:0006396//RNA process…	--
ncbi_106032179	45.721	59.689	56.974	48.716	26.433	37.953	39.691	33.028	52.775	34.2762	-0.622645	0.0213384	BUD31	BUD31 homolog, transcript variant X1	Genetic Information Processing	Transcription	ko03040//Spliceosome	K12873	GO:0000228//nuclear chromosome;GO:0000785//chromatin;GO:0000790//nuclear chromatin;GO:0005575//cellular_component;GO:0005622//intracellular;GO:0005623//cell;GO:0005634//nucleus;GO:0005654//nucleoplasm;GO:0005681//spliceosomal complex;GO:0005684//U2-type spliceosomal complex;GO:0005686//U2 snRNP;GO:0005694//chromosome;GO:0030532//small nuclear ribonucleoprotein complex;GO:0031974//membrane-enclose…	GO:0003674//molecular_function;GO:0003700//DNA-binding transcription factor activity;GO:0003712//transcription coregulator activity;GO:0003713//transcription coactivator activity;GO:0005102//signaling receptor binding;GO:0005488//binding;GO:0005515//protein binding;GO:0008134//transcription factor binding;GO:0030374//nuclear receptor transcription coactivator activity;GO:0035257//nuclear hormone …	GO:0000278//mitotic cell cycle;GO:0000281//mitotic cytokinesis;GO:0000282//cellular bud site selection;GO:0000375//RNA splicing, via transesterification reactions;GO:0000377//RNA splicing, via transesterification reactions with bulged adenosine as nucleophile;GO:0000398//mRNA splicing, via spliceosome;GO:0000910//cytokinesis;GO:0006139//nucleobase-containing compound metabolic process;GO:0006351/…	--
ncbi_106034502	58.266	63.947	76.615	70.936	21.481	37.838	54.388	41.627	67.441	38.8335	-0.796324	0.0216402	SRGN	serglycin, transcript variant X2	-	-	-	-	GO:0000323//lytic vacuole;GO:0005575//cellular_component;GO:0005576//extracellular region;GO:0005615//extracellular space;GO:0005622//intracellular;GO:0005623//cell;GO:0005737//cytoplasm;GO:0005764//lysosome;GO:0005773//vacuole;GO:0005794//Golgi apparatus;GO:0012505//endomembrane system;GO:0030141//secretory granule;GO:0031091//platelet alpha granule;GO:0031093//platelet alpha granule lumen;GO:00…	GO:0003674//molecular_function;GO:0005488//binding;GO:0005518//collagen binding;GO:0044877//protein-containing complex binding	GO:0001817//regulation of cytokine production;GO:0001818//negative regulation of cytokine production;GO:0002576//platelet degranulation;GO:0002791//regulation of peptide secretion;GO:0002792//negative regulation of peptide secretion;GO:0006508//proteolysis;GO:0006807//nitrogen compound metabolic process;GO:0006810//transport;GO:0006887//exocytosis;GO:0006915//apoptotic process;GO:0006996//organel…	--
ncbi_106029503	13.729	19.164	23.383	19.449	11.816	11.482	13.219	11.696	18.9312	12.0533	-0.651347	0.0217096	TAP2	transporter 2, ATP binding cassette subfamily B member, transcript variant X1	Human Diseases;Cellular Processes;Environmental Information Processing	Infectious disease: viral;Transport and catabolism;Membrane transport	ko05168//Herpes simplex virus 1 infection;ko04145//Phagosome;ko02010//ABC transporters	K05654;K05654;K05654	GO:0005575//cellular_component;GO:0005622//intracellular;GO:0005623//cell;GO:0005634//nucleus;GO:0005654//nucleoplasm;GO:0005737//cytoplasm;GO:0005783//endoplasmic reticulum;GO:0005789//endoplasmic reticulum membrane;GO:0005887//integral component of plasma membrane;GO:0009380//excinuclease repair complex;GO:0009898//cytoplasmic side of plasma membrane;GO:0012505//endomembrane system;GO:0016020//…	GO:0000166//nucleotide binding;GO:0003674//molecular_function;GO:0003824//catalytic activity;GO:0005102//signaling receptor binding;GO:0005215//transporter activity;GO:0005260//intracellularly ATP-gated chloride channel activity;GO:0005319//lipid transporter activity;GO:0005488//binding;GO:0005515//protein binding;GO:0005524//ATP binding;GO:0008144//drug binding;GO:0008565//protein transporter ac…	GO:0000910//cytokinesis;GO:0001910//regulation of leukocyte mediated cytotoxicity;GO:0001911//negative regulation of leukocyte mediated cytotoxicity;GO:0001912//positive regulation of leukocyte mediated cytotoxicity;GO:0001914//regulation of T cell mediated cytotoxicity;GO:0001916//positive regulation of T cell mediated cytotoxicity;GO:0002237//response to molecule of bacterial origin;GO:0002250/…	--
ncbi_106047307	44.7	66.023	59.986	55.864	28.809	37.406	38.931	41.457	56.6433	36.6508	-0.628061	0.022173	COQ4	coenzyme Q4, transcript variant X1	-	-	-	-	GO:0005575//cellular_component;GO:0005622//intracellular;GO:0005623//cell;GO:0005737//cytoplasm;GO:0005739//mitochondrion;GO:0005740//mitochondrial envelope;GO:0005743//mitochondrial inner membrane;GO:0016020//membrane;GO:0019866//organelle inner membrane;GO:0019898//extrinsic component of membrane;GO:0031090//organelle membrane;GO:0031312//extrinsic component of organelle membrane;GO:0031314//ex…	GO:0003674//molecular_function	GO:0006732//coenzyme metabolic process;GO:0006733//oxidoreduction coenzyme metabolic process;GO:0006743//ubiquinone metabolic process;GO:0006744//ubiquinone biosynthetic process;GO:0008150//biological_process;GO:0008152//metabolic process;GO:0009058//biosynthetic process;GO:0009108//coenzyme biosynthetic process;GO:0009987//cellular process;GO:0042180//cellular ketone metabolic process;GO:0042181…	--
ncbi_106040668	91.546	129.107	96.014	83.251	53.265	64.583	69.718	68.338	99.9795	63.976	-0.644102	0.0224722	RPL35	ribosomal protein L35	Genetic Information Processing	Translation	ko03010//Ribosome	K02918	GO:0000315//organellar large ribosomal subunit;GO:0005575//cellular_component;GO:0005622//intracellular;GO:0005623//cell;GO:0005634//nucleus;GO:0005730//nucleolus;GO:0005737//cytoplasm;GO:0005783//endoplasmic reticulum;GO:0005789//endoplasmic reticulum membrane;GO:0005791//rough endoplasmic reticulum;GO:0005829//cytosol;GO:0005840//ribosome;GO:0012505//endomembrane system;GO:0015934//large riboso…	GO:0003674//molecular_function;GO:0003676//nucleic acid binding;GO:0003723//RNA binding;GO:0003729//mRNA binding;GO:0003735//structural constituent of ribosome;GO:0005198//structural molecule activity;GO:0005488//binding;GO:0097159//organic cyclic compound binding;GO:1901363//heterocyclic compound binding	GO:0000184//nuclear-transcribed mRNA catabolic process, nonsense-mediated decay;GO:0000463//maturation of LSU-rRNA from tricistronic rRNA transcript (SSU-rRNA, 5.8S rRNA, LSU-rRNA);GO:0000470//maturation of LSU-rRNA;GO:0000956//nuclear-transcribed mRNA catabolic process;GO:0002181//cytoplasmic translation;GO:0002262//myeloid cell homeostasis;GO:0002376//immune system process;GO:0002520//immune sy…	--
ncbi_106036163	37.797	42.151	41.358	39.776	15.948	26.46	35.171	17.193	40.2705	23.693	-0.765263	0.0226877	CCL20	C-C motif chemokine ligand 20	Environmental Information Processing	Signaling molecules and interaction	ko04060//Cytokine-cytokine receptor interaction	K14625	GO:0005575//cellular_component;GO:0005576//extracellular region;GO:0005615//extracellular space;GO:0005622//intracellular;GO:0005623//cell;GO:0044421//extracellular region part;GO:0044464//cell part	GO:0001664//G protein-coupled receptor binding;GO:0003674//molecular_function;GO:0005102//signaling receptor binding;GO:0005125//cytokine activity;GO:0005126//cytokine receptor binding;GO:0005488//binding;GO:0005515//protein binding;GO:0008009//chemokine activity;GO:0030545//receptor regulator activity;GO:0031731//CCR6 chemokine receptor binding;GO:0042379//chemokine receptor binding;GO:0048018//…	GO:0001817//regulation of cytokine production;GO:0001819//positive regulation of cytokine production;GO:0001906//cell killing;GO:0001932//regulation of protein phosphorylation;GO:0001934//positive regulation of protein phosphorylation;GO:0002237//response to molecule of bacterial origin;GO:0002376//immune system process;GO:0002548//monocyte chemotaxis;GO:0002682//regulation of immune system proce…	--
ncbi_106030079	63.258	53.939	134.406	298.526	331.45	467.258	693.696	96.79	137.532	397.298	1.53045	0.0231363	CPO	carboxypeptidase O	-	-	-	-	GO:0005575//cellular_component;GO:0005576//extracellular region;GO:0005615//extracellular space;GO:0005623//cell;GO:0005886//plasma membrane;GO:0016020//membrane;GO:0016324//apical plasma membrane;GO:0031224//intrinsic component of membrane;GO:0031225//anchored component of membrane;GO:0031226//intrinsic component of plasma membrane;GO:0044421//extracellular region part;GO:0044425//membrane part;…	GO:0003674//molecular_function;GO:0003824//catalytic activity;GO:0004180//carboxypeptidase activity;GO:0004181//metallocarboxypeptidase activity;GO:0005488//binding;GO:0008233//peptidase activity;GO:0008235//metalloexopeptidase activity;GO:0008237//metallopeptidase activity;GO:0008238//exopeptidase activity;GO:0008270//zinc ion binding;GO:0016787//hydrolase activity;GO:0043167//ion binding;GO:004…	GO:0006508//proteolysis;GO:0006807//nitrogen compound metabolic process;GO:0008150//biological_process;GO:0008152//metabolic process;GO:0019538//protein metabolic process;GO:0043170//macromolecule metabolic process;GO:0044238//primary metabolic process;GO:0071704//organic substance metabolic process;GO:1901564//organonitrogen compound metabolic process	--
ncbi_106036294	358.977	898.958	692.972	709.033	366.52	501.49	297.681	285.177	664.985	362.717	-0.874477	0.024516	RPL37	ribosomal protein L37	Genetic Information Processing	Translation	ko03010//Ribosome	K02922	GO:0005575//cellular_component;GO:0005622//intracellular;GO:0005623//cell;GO:0005737//cytoplasm;GO:0005829//cytosol;GO:0005840//ribosome;GO:0015934//large ribosomal subunit;GO:0022625//cytosolic large ribosomal subunit;GO:0022626//cytosolic ribosome;GO:0032991//protein-containing complex;GO:0043226//organelle;GO:0043228//non-membrane-bounded organelle;GO:0043229//intracellular organelle;GO:004323…	GO:0003674//molecular_function;GO:0003676//nucleic acid binding;GO:0003723//RNA binding;GO:0003735//structural constituent of ribosome;GO:0005198//structural molecule activity;GO:0005488//binding;GO:0005515//protein binding;GO:0016151//nickel cation binding;GO:0019838//growth factor binding;GO:0019843//rRNA binding;GO:0043167//ion binding;GO:0043169//cation binding;GO:0046872//metal ion binding;G…	GO:0000184//nuclear-transcribed mRNA catabolic process, nonsense-mediated decay;GO:0000956//nuclear-transcribed mRNA catabolic process;GO:0006139//nucleobase-containing compound metabolic process;GO:0006401//RNA catabolic process;GO:0006402//mRNA catabolic process;GO:0006412//translation;GO:0006413//translational initiation;GO:0006518//peptide metabolic process;GO:0006605//protein targeting;GO:00…	--
ncbi_106041471	19.8	19.756	29.402	18.703	10.441	13.47	15.188	15.748	21.9153	13.7118	-0.676522	0.0257268	LRRC75A	leucine rich repeat containing 75A, transcript variant X1	-	-	-	-	GO:0016021//integral component of membrane	GO:0005515//protein binding	GO:0009306//protein secretion	--
ncbi_106038072	33.638	15.005	18.737	17.231	52.536	32.101	15.543	27.023	21.1528	31.8008	0.588216	0.0284935	GNL2	G protein nucleolar 2	Genetic Information Processing	Translation	ko03008//Ribosome biogenesis in eukaryotes	K14537	GO:0005575//cellular_component;GO:0005622//intracellular;GO:0005623//cell;GO:0005634//nucleus;GO:0005654//nucleoplasm;GO:0005730//nucleolus;GO:0005737//cytoplasm;GO:0030684//preribosome;GO:0030687//preribosome, large subunit precursor;GO:0031974//membrane-enclosed lumen;GO:0031981//nuclear lumen;GO:0032991//protein-containing complex;GO:0043226//organelle;GO:0043227//membrane-bounded organelle;GO…	GO:0000166//nucleotide binding;GO:0001882//nucleoside binding;GO:0001883//purine nucleoside binding;GO:0003674//molecular_function;GO:0003824//catalytic activity;GO:0003924//GTPase activity;GO:0005488//binding;GO:0005525//GTP binding;GO:0016462//pyrophosphatase activity;GO:0016787//hydrolase activity;GO:0016817//hydrolase activity, acting on acid anhydrides;GO:0016818//hydrolase activity, acting …	GO:0000054//ribosomal subunit export from nucleus;GO:0000055//ribosomal large subunit export from nucleus;GO:0001654//eye development;GO:0001745//compound eye morphogenesis;GO:0006400//tRNA modification;GO:0006403//RNA localization;GO:0006405//RNA export from nucleus;GO:0006412//translation;GO:0006611//protein export from nucleus;GO:0006810//transport;GO:0006886//intracellular protein transport;G…	--
ncbi_125179676	217.249	384.014	322.387	295.303	149.001	211.302	217.786	189.934	304.738	192.006	-0.666421	0.0291357	RPS29	ribosomal protein S29	-	-	-	-	GO:0005575//cellular_component;GO:0005622//intracellular;GO:0005623//cell;GO:0005634//nucleus;GO:0005654//nucleoplasm;GO:0005737//cytoplasm;GO:0005783//endoplasmic reticulum;GO:0005789//endoplasmic reticulum membrane;GO:0005791//rough endoplasmic reticulum;GO:0005829//cytosol;GO:0005840//ribosome;GO:0005844//polysome;GO:0012505//endomembrane system;GO:0015935//small ribosomal subunit;GO:0016020//…	GO:0003674//molecular_function;GO:0003735//structural constituent of ribosome;GO:0005198//structural molecule activity;GO:0005488//binding;GO:0008270//zinc ion binding;GO:0043167//ion binding;GO:0043169//cation binding;GO:0046872//metal ion binding;GO:0046914//transition metal ion binding	GO:0000184//nuclear-transcribed mRNA catabolic process, nonsense-mediated decay;GO:0000956//nuclear-transcribed mRNA catabolic process;GO:0002181//cytoplasmic translation;GO:0006139//nucleobase-containing compound metabolic process;GO:0006401//RNA catabolic process;GO:0006402//mRNA catabolic process;GO:0006412//translation;GO:0006413//translational initiation;GO:0006518//peptide metabolic process…	--
ncbi_106048997	31.772	43.98	50.051	38.816	19.968	28.538	30.382	26.351	41.1547	26.3098	-0.645461	0.0299335	CNPY2	canopy FGF signaling regulator 2	-	-	-	-	GO:0005575//cellular_component;GO:0005622//intracellular;GO:0005623//cell;GO:0005737//cytoplasm;GO:0005783//endoplasmic reticulum;GO:0012505//endomembrane system;GO:0043226//organelle;GO:0043227//membrane-bounded organelle;GO:0043229//intracellular organelle;GO:0043231//intracellular membrane-bounded organelle;GO:0044424//intracellular part;GO:0044444//cytoplasmic part;GO:0044464//cell part	GO:0003674//molecular_function;GO:0005488//binding;GO:0005515//protein binding;GO:0051087//chaperone binding	GO:0002791//regulation of peptide secretion;GO:0003002//regionalization;GO:0006457//protein folding;GO:0007154//cell communication;GO:0007165//signal transduction;GO:0007166//cell surface receptor signaling pathway;GO:0007167//enzyme linked receptor protein signaling pathway;GO:0007275//multicellular organism development;GO:0007389//pattern specification process;GO:0008150//biological_process;GO:…	--
MSTRG.15000	9.87	15.459	14.455	12.699	5.335	9.767	8.238	7.794	13.1207	7.7835	-0.753359	0.0312579	--	-	-	-	-	-	-	-	-	--
ncbi_106045659	360.61	538.789	416.353	459.182	244.813	270.047	380.803	249.165	443.733	286.207	-0.632635	0.0314942	RPL36	ribosomal protein L36, transcript variant X1	Genetic Information Processing	Translation	ko03010//Ribosome	K02920	GO:0005575//cellular_component;GO:0005622//intracellular;GO:0005623//cell;GO:0005634//nucleus;GO:0005730//nucleolus;GO:0005737//cytoplasm;GO:0005829//cytosol;GO:0005840//ribosome;GO:0005844//polysome;GO:0015934//large ribosomal subunit;GO:0022625//cytosolic large ribosomal subunit;GO:0022626//cytosolic ribosome;GO:0031974//membrane-enclosed lumen;GO:0031981//nuclear lumen;GO:0032991//protein-cont…	GO:0003674//molecular_function;GO:0003676//nucleic acid binding;GO:0003723//RNA binding;GO:0003735//structural constituent of ribosome;GO:0005198//structural molecule activity;GO:0005488//binding;GO:0005515//protein binding;GO:0097159//organic cyclic compound binding;GO:1901363//heterocyclic compound binding	GO:0002181//cytoplasmic translation;GO:0006412//translation;GO:0006518//peptide metabolic process;GO:0006807//nitrogen compound metabolic process;GO:0007275//multicellular organism development;GO:0007399//nervous system development;GO:0007417//central nervous system development;GO:0007420//brain development;GO:0008150//biological_process;GO:0008152//metabolic process;GO:0009058//biosynthetic proc…	--
ncbi_106047290	17.9	14.832	16.502	17.079	7.561	11.434	11.005	12.9	16.5783	10.725	-0.628314	0.0324881	TOR2A	torsin family 2 member A	-	-	-	-	GO:0005575//cellular_component;GO:0005576//extracellular region;GO:0005622//intracellular;GO:0005623//cell;GO:0005737//cytoplasm;GO:0005783//endoplasmic reticulum;GO:0005788//endoplasmic reticulum lumen;GO:0009368//endopeptidase Clp complex;GO:0012505//endomembrane system;GO:0031974//membrane-enclosed lumen;GO:0033104//type VI protein secretion system complex;GO:0043226//organelle;GO:0043227//mem…	GO:0000166//nucleotide binding;GO:0003674//molecular_function;GO:0003677//DNA binding;GO:0003723//RNA binding;GO:0003724//RNA helicase activity;GO:0003824//catalytic activity;GO:0004176//ATP-dependent peptidase activity;GO:0005102//signaling receptor binding;GO:0005179//hormone activity;GO:0005488//binding;GO:0005515//protein binding;GO:0005524//ATP binding;GO:0005525//GTP binding;GO:0008144//dru…	GO:0001906//cell killing;GO:0002376//immune system process;GO:0002790//peptide secretion;GO:0002949//tRNA threonylcarbamoyladenosine modification;GO:0006457//protein folding;GO:0006458//'de novo' protein folding;GO:0006508//proteolysis;GO:0006777//Mo-molybdopterin cofactor biosynthetic process;GO:0006810//transport;GO:0006955//immune response;GO:0006959//humoral immune response;GO:0007154//cell c…	--
ncbi_125182233	9.892	13.099	16.153	12.248	6.076	8.972	8.476	8.97	12.848	8.1235	-0.66137	0.0357919	LURAP1	leucine rich adaptor protein 1, transcript variant X1	-	-	-	-	GO:0005575//cellular_component;GO:0005622//intracellular;GO:0005623//cell;GO:0005737//cytoplasm;GO:0005856//cytoskeleton;GO:0015629//actin cytoskeleton;GO:0042641//actomyosin;GO:0043226//organelle;GO:0043227//membrane-bounded organelle;GO:0043228//non-membrane-bounded organelle;GO:0043229//intracellular organelle;GO:0043231//intracellular membrane-bounded organelle;GO:0043232//intracellular non-m…	-	GO:0001817//regulation of cytokine production;GO:0001819//positive regulation of cytokine production;GO:0006928//movement of cell or subcellular component;GO:0006996//organelle organization;GO:0007010//cytoskeleton organization;GO:0008150//biological_process;GO:0009966//regulation of signal transduction;GO:0009967//positive regulation of signal transduction;GO:0009987//cellular process;GO:0010646…	--
ncbi_106034135	23.354	7.57	10.205	15.182	35.122	19.136	13.422	17.142	14.0777	21.2055	0.591022	0.0370306	TMEM135	transmembrane protein 135	-	-	-	-	GO:0005575//cellular_component;GO:0005622//intracellular;GO:0005623//cell;GO:0005737//cytoplasm;GO:0005739//mitochondrion;GO:0005740//mitochondrial envelope;GO:0005777//peroxisome;GO:0005778//peroxisomal membrane;GO:0005811//lipid droplet;GO:0012506//vesicle membrane;GO:0016020//membrane;GO:0016021//integral component of membrane;GO:0030659//cytoplasmic vesicle membrane;GO:0031090//organelle memb…	-	GO:0006950//response to stress;GO:0006996//organelle organization;GO:0007031//peroxisome organization;GO:0007275//multicellular organism development;GO:0007568//aging;GO:0008150//biological_process;GO:0008340//determination of adult lifespan;GO:0009266//response to temperature stimulus;GO:0009409//response to cold;GO:0009605//response to external stimulus;GO:0009628//response to abiotic stimulus;…	--
ncbi_106040758	208.1	276.484	209.49	204.661	113.049	159.833	172.882	152.227	224.684	149.498	-0.587772	0.0373891	RPS21	ribosomal protein S21	Genetic Information Processing	Translation	ko03010//Ribosome	K02971	GO:0005575//cellular_component;GO:0005622//intracellular;GO:0005623//cell;GO:0005634//nucleus;GO:0005654//nucleoplasm;GO:0005737//cytoplasm;GO:0005783//endoplasmic reticulum;GO:0005791//rough endoplasmic reticulum;GO:0005829//cytosol;GO:0005840//ribosome;GO:0005844//polysome;GO:0012505//endomembrane system;GO:0015935//small ribosomal subunit;GO:0022626//cytosolic ribosome;GO:0022627//cytosolic sm…	GO:0003674//molecular_function;GO:0003735//structural constituent of ribosome;GO:0005198//structural molecule activity;GO:0005488//binding;GO:0005515//protein binding;GO:0043021//ribonucleoprotein complex binding;GO:0043022//ribosome binding;GO:0044877//protein-containing complex binding;GO:0047485//protein N-terminus binding	GO:0000184//nuclear-transcribed mRNA catabolic process, nonsense-mediated decay;GO:0000447//endonucleolytic cleavage in ITS1 to separate SSU-rRNA from 5.8S rRNA and LSU-rRNA from tricistronic rRNA transcript (SSU-rRNA, 5.8S rRNA, LSU-rRNA);GO:0000460//maturation of 5.8S rRNA;GO:0000461//endonucleolytic cleavage to generate mature 3'-end of SSU-rRNA from (SSU-rRNA, 5.8S rRNA, LSU-rRNA);GO:0000462/…	--
ncbi_106030900	283.892	303.118	461.296	489.567	179.433	218.54	258.664	286.241	384.468	235.72	-0.705793	0.0392549	MGST1	microsomal glutathione S-transferase 1, transcript variant X1	Metabolism;Metabolism;Metabolism;Metabolism;Metabolism	Global and overview maps;Xenobiotics biodegradation and metabolism;Metabolism of other amino acids;Xenobiotics biodegradation and metabolism;Xenobiotics biodegradation and metabolism	ko01100//Metabolic pathways;ko00983//Drug metabolism - other enzymes;ko00480//Glutathione metabolism;ko00980//Metabolism of xenobiotics by cytochrome P450;ko00982//Drug metabolism - cytochrome P450	K00799;K00799;K00799;K00799;K00799	GO:0000323//lytic vacuole;GO:0005575//cellular_component;GO:0005622//intracellular;GO:0005623//cell;GO:0005634//nucleus;GO:0005737//cytoplasm;GO:0005739//mitochondrion;GO:0005740//mitochondrial envelope;GO:0005741//mitochondrial outer membrane;GO:0005764//lysosome;GO:0005765//lysosomal membrane;GO:0005766//primary lysosome;GO:0005773//vacuole;GO:0005774//vacuolar membrane;GO:0005777//peroxisome;G…	GO:0003674//molecular_function;GO:0003824//catalytic activity;GO:0004364//glutathione transferase activity;GO:0004601//peroxidase activity;GO:0004602//glutathione peroxidase activity;GO:0005488//binding;GO:0005515//protein binding;GO:0016209//antioxidant activity;GO:0016491//oxidoreductase activity;GO:0016684//oxidoreductase activity, acting on peroxide as acceptor;GO:0016740//transferase activit…	GO:0000003//reproduction;GO:0001775//cell activation;GO:0002237//response to molecule of bacterial origin;GO:0002252//immune effector process;GO:0002263//cell activation involved in immune response;GO:0002274//myeloid leukocyte activation;GO:0002275//myeloid cell activation involved in immune response;GO:0002283//neutrophil activation involved in immune response;GO:0002366//leukocyte activation i…	--
ncbi_106045528	25.809	40.156	48.636	38.715	15.364	19.782	29.562	26.959	38.329	22.9168	-0.742034	0.0404037	NIPSNAP1	nipsnap homolog 1	-	-	-	-	GO:0005575//cellular_component;GO:0005622//intracellular;GO:0005623//cell;GO:0005737//cytoplasm;GO:0005739//mitochondrion;GO:0005886//plasma membrane;GO:0016020//membrane;GO:0043226//organelle;GO:0043227//membrane-bounded organelle;GO:0043229//intracellular organelle;GO:0043231//intracellular membrane-bounded organelle;GO:0044424//intracellular part;GO:0044425//membrane part;GO:0044444//cytoplasm…	GO:0003674//molecular_function;GO:0005488//binding;GO:0042165//neurotransmitter binding	GO:0003008//system process;GO:0007600//sensory perception;GO:0008150//biological_process;GO:0019233//sensory perception of pain;GO:0032501//multicellular organismal process;GO:0050877//nervous system process	--
MSTRG.11887	86.591	174.738	139.952	87.824	32.828	86.713	39.235	8.366	122.276	41.7855	-1.54907	0.040977	Nlrc3	Ac1147 [Rattus norvegicus]	-	-	-	-	-	-	-	--
ncbi_106030146	22.335	37.044	26.736	25.931	11.75	20.585	19.712	17.455	28.0115	17.3755	-0.688965	0.0416999	MTG1	mitochondrial ribosome associated GTPase 1	-	-	-	-	GO:0000313//organellar ribosome;GO:0005575//cellular_component;GO:0005622//intracellular;GO:0005623//cell;GO:0005634//nucleus;GO:0005737//cytoplasm;GO:0005739//mitochondrion;GO:0005740//mitochondrial envelope;GO:0005743//mitochondrial inner membrane;GO:0005759//mitochondrial matrix;GO:0005761//mitochondrial ribosome;GO:0005840//ribosome;GO:0016020//membrane;GO:0019866//organelle inner membrane;GO…	GO:0000166//nucleotide binding;GO:0001882//nucleoside binding;GO:0001883//purine nucleoside binding;GO:0003674//molecular_function;GO:0003824//catalytic activity;GO:0003924//GTPase activity;GO:0005488//binding;GO:0005524//ATP binding;GO:0005525//GTP binding;GO:0016462//pyrophosphatase activity;GO:0016772//transferase activity, transferring phosphorus-containing groups;GO:0016787//hydrolase activi…	GO:0006400//tRNA modification;GO:0006412//translation;GO:0006417//regulation of translation;GO:0006518//peptide metabolic process;GO:0006576//cellular biogenic amine metabolic process;GO:0006807//nitrogen compound metabolic process;GO:0008150//biological_process;GO:0008152//metabolic process;GO:0009058//biosynthetic process;GO:0009059//macromolecule biosynthetic process;GO:0009889//regulation of …	--
ncbi_125181318	7.637	19.505	16.275	10.784	8.382	4.188	9.126	5.602	13.5503	6.8245	-0.989524	0.0430502	RPS18	ribosomal protein S18	-	-	-	-	GO:0005575//cellular_component;GO:0005622//intracellular;GO:0005623//cell;GO:0005634//nucleus;GO:0005730//nucleolus;GO:0005737//cytoplasm;GO:0005829//cytosol;GO:0005840//ribosome;GO:0015935//small ribosomal subunit;GO:0022626//cytosolic ribosome;GO:0022627//cytosolic small ribosomal subunit;GO:0031974//membrane-enclosed lumen;GO:0031981//nuclear lumen;GO:0032991//protein-containing complex;GO:004…	GO:0003674//molecular_function;GO:0003676//nucleic acid binding;GO:0003723//RNA binding;GO:0003735//structural constituent of ribosome;GO:0005198//structural molecule activity;GO:0005488//binding;GO:0019843//rRNA binding;GO:0097159//organic cyclic compound binding;GO:1901363//heterocyclic compound binding	GO:0002181//cytoplasmic translation;GO:0005975//carbohydrate metabolic process;GO:0006412//translation;GO:0006518//peptide metabolic process;GO:0006807//nitrogen compound metabolic process;GO:0007275//multicellular organism development;GO:0008150//biological_process;GO:0008152//metabolic process;GO:0009058//biosynthetic process;GO:0009059//macromolecule biosynthetic process;GO:0009987//cellular p…	--
ncbi_106032756	14.075	13.996	30.26	16.285	10.7	10.532	11.34	11.887	18.654	11.1148	-0.74701	0.0434001	LOC106032756	solute carrier family 22 member 5-like, transcript variant X3	-	-	-	-	GO:0005575//cellular_component;GO:0005623//cell;GO:0005886//plasma membrane;GO:0005887//integral component of plasma membrane;GO:0005903//brush border;GO:0016020//membrane;GO:0016021//integral component of membrane;GO:0016323//basolateral plasma membrane;GO:0016324//apical plasma membrane;GO:0031224//intrinsic component of membrane;GO:0031226//intrinsic component of plasma membrane;GO:0031253//ce…	GO:0000166//nucleotide binding;GO:0003674//molecular_function;GO:0005215//transporter activity;GO:0005488//binding;GO:0005515//protein binding;GO:0005524//ATP binding;GO:0008028//monocarboxylic acid transmembrane transporter activity;GO:0008144//drug binding;GO:0008324//cation transmembrane transporter activity;GO:0008509//anion transmembrane transporter activity;GO:0008514//organic anion transme…	GO:0006575//cellular modified amino acid metabolic process;GO:0006577//amino-acid betaine metabolic process;GO:0006807//nitrogen compound metabolic process;GO:0006810//transport;GO:0006811//ion transport;GO:0006812//cation transport;GO:0006814//sodium ion transport;GO:0006817//phosphate ion transport;GO:0006820//anion transport;GO:0006855//drug transmembrane transport;GO:0008150//biological_proce…	--
ncbi_106047758	10.319	20.13	20.613	14.693	8.54	9.95	11.642	10.635	16.4387	10.1918	-0.689699	0.0445209	ACSS2	acyl-CoA synthetase short chain family member 2, transcript variant X1	Metabolism;Metabolism;Metabolism;Metabolism;Metabolism;Metabolism	Global and overview maps;Global and overview maps;Carbohydrate metabolism;Carbohydrate metabolism;Carbohydrate metabolism;Carbohydrate metabolism	ko01100//Metabolic pathways;ko01200//Carbon metabolism;ko00010//Glycolysis / Gluconeogenesis;ko00620//Pyruvate metabolism;ko00630//Glyoxylate and dicarboxylate metabolism;ko00640//Propanoate metabolism	K01895;K01895;K01895;K01895;K01895;K01895	GO:0005575//cellular_component;GO:0005622//intracellular;GO:0005623//cell;GO:0005634//nucleus;GO:0005654//nucleoplasm;GO:0005737//cytoplasm;GO:0005739//mitochondrion;GO:0005759//mitochondrial matrix;GO:0005777//peroxisome;GO:0005829//cytosol;GO:0009507//chloroplast;GO:0009514//glyoxysome;GO:0009532//plastid stroma;GO:0009536//plastid;GO:0009570//chloroplast stroma;GO:0031974//membrane-enclosed lu…	GO:0000166//nucleotide binding;GO:0003674//molecular_function;GO:0003824//catalytic activity;GO:0003987//acetate-CoA ligase activity;GO:0004043//L-aminoadipate-semialdehyde dehydrogenase activity;GO:0005488//binding;GO:0005524//ATP binding;GO:0008144//drug binding;GO:0008668//(2,3-dihydroxybenzoyl)adenylate synthase activity;GO:0008756//o-succinylbenzoate-CoA ligase activity;GO:0015645//fatty aci…	GO:0006066//alcohol metabolic process;GO:0006067//ethanol metabolic process;GO:0006069//ethanol oxidation;GO:0006082//organic acid metabolic process;GO:0006083//acetate metabolic process;GO:0006084//acetyl-CoA metabolic process;GO:0006085//acetyl-CoA biosynthetic process;GO:0006091//generation of precursor metabolites and energy;GO:0006139//nucleobase-containing compound metabolic process;GO:0006…	--
ncbi_125184762	28.067	132.915	109.705	78.558	33.543	53.98	45.323	47.409	87.3113	45.0637	-0.9542	0.0483712	CLU	clusterin	-	-	-	-	GO:0005575//cellular_component;GO:0005576//extracellular region;GO:0005615//extracellular space;GO:0005622//intracellular;GO:0005623//cell;GO:0005634//nucleus;GO:0005737//cytoplasm;GO:0005739//mitochondrion;GO:0005740//mitochondrial envelope;GO:0005783//endoplasmic reticulum;GO:0005788//endoplasmic reticulum lumen;GO:0005794//Golgi apparatus;GO:0005829//cytosol;GO:0005856//cytoskeleton;GO:0009986…	GO:0001540//amyloid-beta binding;GO:0003674//molecular_function;GO:0005102//signaling receptor binding;GO:0005488//binding;GO:0005515//protein binding;GO:0008092//cytoskeletal protein binding;GO:0019899//enzyme binding;GO:0031625//ubiquitin protein ligase binding;GO:0033218//amide binding;GO:0042277//peptide binding;GO:0044389//ubiquitin-like protein ligase binding;GO:0044877//protein-containing …	GO:0000003//reproduction;GO:0000902//cell morphogenesis;GO:0001505//regulation of neurotransmitter levels;GO:0001774//microglial cell activation;GO:0001775//cell activation;GO:0001817//regulation of cytokine production;GO:0001819//positive regulation of cytokine production;GO:0001836//release of cytochrome c from mitochondria;GO:0001932//regulation of protein phosphorylation;GO:0001934//positive …	--
ncbi_106036514	15.437	64.358	140.548	34.856	12.115	19.591	22.87	33.091	63.7998	21.9168	-1.54152	0.0492161	SLC51B	solute carrier family 51 subunit beta, transcript variant X2	-	-	-	-	GO:0005575//cellular_component;GO:0005623//cell;GO:0005886//plasma membrane;GO:0016020//membrane;GO:0016021//integral component of membrane;GO:0016323//basolateral plasma membrane;GO:0031224//intrinsic component of membrane;GO:0032991//protein-containing complex;GO:0044425//membrane part;GO:0044459//plasma membrane part;GO:0044464//cell part;GO:0071944//cell periphery;GO:0098590//plasma membrane …	GO:0003674//molecular_function;GO:0005215//transporter activity;GO:0005319//lipid transporter activity;GO:0005342//organic acid transmembrane transporter activity;GO:0005488//binding;GO:0005515//protein binding;GO:0008028//monocarboxylic acid transmembrane transporter activity;GO:0008509//anion transmembrane transporter activity;GO:0008514//organic anion transmembrane transporter activity;GO:0015…	GO:0006810//transport;GO:0006811//ion transport;GO:0006820//anion transport;GO:0006869//lipid transport;GO:0008150//biological_process;GO:0009889//regulation of biosynthetic process;GO:0009891//positive regulation of biosynthetic process;GO:0009893//positive regulation of metabolic process;GO:0010556//regulation of macromolecule biosynthetic process;GO:0010557//positive regulation of macromolecul…	--
ncbi_106036016	349.382	652.706	797.044	477.214	295.284	315.535	383.59	398.738	569.087	348.287	-0.708372	0.0495694	CNDP2	carnosine dipeptidase 2, transcript variant X1	Metabolism;Metabolism;Metabolism;Metabolism	Global and overview maps;Amino acid metabolism;Metabolism of other amino acids;Amino acid metabolism	ko01100//Metabolic pathways;ko00330//Arginine and proline metabolism;ko00410//beta-Alanine metabolism;ko00340//Histidine metabolism	K08660;K08660;K08660;K08660	GO:0005575//cellular_component;GO:0005576//extracellular region;GO:0005622//intracellular;GO:0005623//cell;GO:0005634//nucleus;GO:0005654//nucleoplasm;GO:0005737//cytoplasm;GO:0005739//mitochondrion;GO:0005829//cytosol;GO:0031012//extracellular matrix;GO:0031974//membrane-enclosed lumen;GO:0031981//nuclear lumen;GO:0043226//organelle;GO:0043227//membrane-bounded organelle;GO:0043229//intracellula…	GO:0003674//molecular_function;GO:0003824//catalytic activity;GO:0004180//carboxypeptidase activity;GO:0004222//metalloendopeptidase activity;GO:0005488//binding;GO:0008233//peptidase activity;GO:0008235//metalloexopeptidase activity;GO:0008237//metallopeptidase activity;GO:0008238//exopeptidase activity;GO:0008242//omega peptidase activity;GO:0008777//acetylornithine deacetylase activity;GO:0009…	GO:0006508//proteolysis;GO:0006518//peptide metabolic process;GO:0006575//cellular modified amino acid metabolic process;GO:0006592//ornithine biosynthetic process;GO:0006749//glutathione metabolic process;GO:0006750//glutathione biosynthetic process;GO:0006751//glutathione catabolic process;GO:0006790//sulfur compound metabolic process;GO:0006807//nitrogen compound metabolic process;GO:0008150//…	--
ncbi_125181263	138.332	227.097	177.455	199.377	86.685	134.024	142.884	115.532	185.565	119.781	-0.631524	0.0499105	RPS26	ribosomal protein S26	-	-	-	-	GO:0005575//cellular_component;GO:0005622//intracellular;GO:0005623//cell;GO:0005634//nucleus;GO:0005654//nucleoplasm;GO:0005737//cytoplasm;GO:0005783//endoplasmic reticulum;GO:0005789//endoplasmic reticulum membrane;GO:0005791//rough endoplasmic reticulum;GO:0005829//cytosol;GO:0005840//ribosome;GO:0005844//polysome;GO:0012505//endomembrane system;GO:0015935//small ribosomal subunit;GO:0016020//…	GO:0003674//molecular_function;GO:0003676//nucleic acid binding;GO:0003723//RNA binding;GO:0003729//mRNA binding;GO:0003735//structural constituent of ribosome;GO:0005198//structural molecule activity;GO:0005488//binding;GO:0097159//organic cyclic compound binding;GO:1901363//heterocyclic compound binding	GO:0000184//nuclear-transcribed mRNA catabolic process, nonsense-mediated decay;GO:0000956//nuclear-transcribed mRNA catabolic process;GO:0002181//cytoplasmic translation;GO:0006139//nucleobase-containing compound metabolic process;GO:0006401//RNA catabolic process;GO:0006402//mRNA catabolic process;GO:0006412//translation;GO:0006413//translational initiation;GO:0006518//peptide metabolic process…	--
