# Supplementary material for: Effects of hydroxypropyl starch on intestinal health and transcriptome of geese
Source: Sci Rep. 2025 Apr 10;15:12284. doi: 10.1038/s41598-025-96020-8 (PMC11986093; doi:10.1038/s41598-025-96020-8)
Supplement: Supplementary file 2 — Supplementary Material 2 [file 41598_2025_96020_MOESM2_ESM.xlsx]

## Sheet: Sheet1
Table S2. List of all the DEGs detected in the CG vs SU
id	CG1_fpkm	CG2_fpkm	CG3_fpkm	CG4_fpkm	SU1_fpkm	SU2_fpkm	SU3_fpkm	SU4_fpkm	CG_mean	SU_mean	log2(fc)	PValue	Symbol	Description	KEGG_A_class	KEGG_B_class	Pathway	K_ID	GO Component	GO Function	GO Process	TF_family
ncbi_106038774	8.863	7.893	5.31	8.017	24.843	30.935	30.929	13.906	7.52075	25.1532	1.7418	2.60356e-10	LOC106038774	mucin-2-like	-	-	-	-	GO:0005575//cellular_component;GO:0005576//extracellular region;GO:0031012//extracellular matrix;GO:0044421//extracellular region part;GO:0070701//mucus layer;GO:0070702//inner mucus layer;GO:0070703//outer mucus layer	GO:0005515//protein binding;GO:0030414//peptidase inhibitor activity	GO:0001894//tissue homeostasis;GO:0002064//epithelial cell development;GO:0003008//system process;GO:0006915//apoptotic process;GO:0007586//digestion;GO:0008150//biological_process;GO:0008219//cell death;GO:0008285//negative regulation of cell proliferation;GO:0009888//tissue development;GO:0009987//cellular process;GO:0010669//epithelial structure maintenance;GO:0010941//regulation of cell death…	--
ncbi_106031627	43.464	45.818	37.681	36.579	22.925	20.551	19.298	24.793	40.8855	21.8917	-0.901202	5.94683e-08	SLC16A9	solute carrier family 16 member 9, transcript variant X1	-	-	-	-	GO:0005575//cellular_component;GO:0005623//cell;GO:0005886//plasma membrane;GO:0005887//integral component of plasma membrane;GO:0016020//membrane;GO:0016021//integral component of membrane;GO:0031224//intrinsic component of membrane;GO:0031226//intrinsic component of plasma membrane;GO:0044425//membrane part;GO:0044459//plasma membrane part;GO:0044464//cell part;GO:0071944//cell periphery	GO:0003674//molecular_function;GO:0005215//transporter activity;GO:0005342//organic acid transmembrane transporter activity;GO:0008028//monocarboxylic acid transmembrane transporter activity;GO:0008509//anion transmembrane transporter activity;GO:0008514//organic anion transmembrane transporter activity;GO:0015075//ion transmembrane transporter activity;GO:0015291//secondary active transmembrane …	GO:0006082//organic acid metabolic process;GO:0006725//cellular aromatic compound metabolic process;GO:0006807//nitrogen compound metabolic process;GO:0006810//transport;GO:0006811//ion transport;GO:0006820//anion transport;GO:0008150//biological_process;GO:0008152//metabolic process;GO:0009987//cellular process;GO:0015711//organic anion transport;GO:0015718//monocarboxylic acid transport;GO:0015…	--
ncbi_106041362	185.75	159.032	215.281	141.428	312.354	319.362	353.674	334.01	175.373	329.85	0.911386	2.02886e-07	LOC106041362	polymeric immunoglobulin receptor	Organismal Systems	Immune system	ko04672//Intestinal immune network for IgA production	K13073	GO:0000323//lytic vacuole;GO:0005575//cellular_component;GO:0005576//extracellular region;GO:0005615//extracellular space;GO:0005622//intracellular;GO:0005623//cell;GO:0005737//cytoplasm;GO:0005764//lysosome;GO:0005765//lysosomal membrane;GO:0005766//primary lysosome;GO:0005768//endosome;GO:0005773//vacuole;GO:0005774//vacuolar membrane;GO:0005886//plasma membrane;GO:0005887//integral component o…	GO:0001792//polymeric immunoglobulin receptor activity;GO:0003674//molecular_function;GO:0004888//transmembrane signaling receptor activity;GO:0005102//signaling receptor binding;GO:0005134//interleukin-2 receptor binding;GO:0005154//epidermal growth factor receptor binding;GO:0005488//binding;GO:0005515//protein binding;GO:0008083//growth factor activity;GO:0019763//immunoglobulin receptor activ…	GO:0001580//detection of chemical stimulus involved in sensory perception of bitter taste;GO:0001775//cell activation;GO:0002251//organ or tissue specific immune response;GO:0002252//immune effector process;GO:0002263//cell activation involved in immune response;GO:0002274//myeloid leukocyte activation;GO:0002275//myeloid cell activation involved in immune response;GO:0002283//neutrophil activati…	--
ncbi_106038052	22.975	29.325	25.78	27.092	41.711	56.123	50.251	49.427	26.293	49.378	0.90919	2.13726e-07	RSRP1	arginine and serine rich protein 1, transcript variant X3	-	-	-	-	-	-	-	--
ncbi_106031512	28.664	33.286	31.852	32.307	79.836	102.358	59.285	49.087	31.5272	72.6415	1.20419	4.17649e-07	CDK1	cyclin dependent kinase 1	Cellular Processes;Cellular Processes;Cellular Processes;Cellular Processes;Organismal Systems;Cellular Processes	Cell growth and death;Cell growth and death;Cell growth and death;Cellular community - eukaryotes;Endocrine system;Cell growth and death	ko04218//Cellular senescence;ko04110//Cell cycle;ko04114//Oocyte meiosis;ko04540//Gap junction;ko04914//Progesterone-mediated oocyte maturation;ko04115//p53 signaling pathway	K02087;K02087;K02087;K02087;K02087;K02087	GO:0000307//cyclin-dependent protein kinase holoenzyme complex;GO:0005575//cellular_component;GO:0005622//intracellular;GO:0005623//cell;GO:0005634//nucleus;GO:0005654//nucleoplasm;GO:0005737//cytoplasm;GO:0005739//mitochondrion;GO:0005759//mitochondrial matrix;GO:0005783//endoplasmic reticulum;GO:0005789//endoplasmic reticulum membrane;GO:0005813//centrosome;GO:0005815//microtubule organizing ce…	GO:0000166//nucleotide binding;GO:0001618//virus receptor activity;GO:0003674//molecular_function;GO:0003682//chromatin binding;GO:0003824//catalytic activity;GO:0004672//protein kinase activity;GO:0004674//protein serine/threonine kinase activity;GO:0004693//cyclin-dependent protein serine/threonine kinase activity;GO:0005488//binding;GO:0005515//protein binding;GO:0005524//ATP binding;GO:000814…	GO:0000003//reproduction;GO:0000075//cell cycle checkpoint;GO:0000077//DNA damage checkpoint;GO:0000082//G1/S transition of mitotic cell cycle;GO:0000086//G2/M transition of mitotic cell cycle;GO:0000187//activation of MAPK activity;GO:0000226//microtubule cytoskeleton organization;GO:0000278//mitotic cell cycle;GO:0000280//nuclear division;GO:0000302//response to reactive oxygen species;GO:00005…	--
MSTRG.533	17.014	6.401	5.618	9.769	35.552	34.317	34.446	20.029	9.7005	31.086	1.68013	4.9964e-07	ARPC1B	PREDICTED: actin-related protein 2/3 complex subunit 1B, partial [Apaloderma vittatum]	Cellular Processes;Human Diseases;Cellular Processes;Cellular Processes;Human Diseases;Human Diseases;Organismal Systems;Human Diseases;Human Diseases	Transport and catabolism;Infectious disease: bacterial;Cell motility;Cellular community - eukaryotes;Infectious disease: bacterial;Infectious disease: bacterial;Immune system;Infectious disease: bacterial;Infectious disease: bacterial	ko04144//Endocytosis;ko05132//Salmonella infection;ko04810//Regulation of actin cytoskeleton;ko04530//Tight junction;ko05135//Yersinia infection;ko05130//Pathogenic Escherichia coli infection;ko04666//Fc gamma R-mediated phagocytosis;ko05131//Shigellosis;ko05100//Bacterial invasion of epithelial cells	K05757;K05757;K05757;K05757;K05757;K05757;K05757;K05757;K05757	-	-	-	--
ncbi_106041918	10.179	4.296	7.285	2.224	13.287	14.792	32.642	26.468	5.996	21.7972	1.86207	5.14748e-07	LOC106041918	interleukin-8	Human Diseases;Environmental Information Processing;Cellular Processes;Human Diseases;Organismal Systems;Organismal Systems;Organismal Systems	Infectious disease: bacterial;Signaling molecules and interaction;Cell growth and death;Infectious disease: viral;Immune system;Immune system;Immune system	ko05132//Salmonella infection;ko04060//Cytokine-cytokine receptor interaction;ko04218//Cellular senescence;ko05164//Influenza A;ko04621//NOD-like receptor signaling pathway;ko04620//Toll-like receptor signaling pathway;ko04622//RIG-I-like receptor signaling pathway	K10030;K10030;K10030;K10030;K10030;K10030;K10030	GO:0005575//cellular_component;GO:0005576//extracellular region;GO:0005615//extracellular space;GO:0005622//intracellular;GO:0005623//cell;GO:0044421//extracellular region part;GO:0044464//cell part	GO:0001664//G protein-coupled receptor binding;GO:0003674//molecular_function;GO:0005102//signaling receptor binding;GO:0005125//cytokine activity;GO:0005126//cytokine receptor binding;GO:0005153//interleukin-8 receptor binding;GO:0005488//binding;GO:0005515//protein binding;GO:0008009//chemokine activity;GO:0008083//growth factor activity;GO:0030545//receptor regulator activity;GO:0042379//chemo…	GO:0001525//angiogenesis;GO:0001568//blood vessel development;GO:0001775//cell activation;GO:0001906//cell killing;GO:0001944//vasculature development;GO:0002232//leukocyte chemotaxis involved in inflammatory response;GO:0002237//response to molecule of bacterial origin;GO:0002269//leukocyte activation involved in inflammatory response;GO:0002274//myeloid leukocyte activation;GO:0002376//immune s…	--
ncbi_106049256	21.91	17.637	20.805	20.125	45.026	53.971	42.109	30.101	20.1193	42.8017	1.08909	5.32583e-07	IRF8	interferon regulatory factor 8	-	-	-	-	GO:0005575//cellular_component;GO:0005622//intracellular;GO:0005623//cell;GO:0005634//nucleus;GO:0005654//nucleoplasm;GO:0005737//cytoplasm;GO:0005829//cytosol;GO:0031974//membrane-enclosed lumen;GO:0031981//nuclear lumen;GO:0043226//organelle;GO:0043227//membrane-bounded organelle;GO:0043229//intracellular organelle;GO:0043231//intracellular membrane-bounded organelle;GO:0043233//organelle lumen…	GO:0000976//transcription regulatory region sequence-specific DNA binding;GO:0000977//RNA polymerase II regulatory region sequence-specific DNA binding;GO:0000978//RNA polymerase II proximal promoter sequence-specific DNA binding;GO:0000981//DNA-binding transcription factor activity, RNA polymerase II-specific;GO:0000982//transcription factor activity, RNA polymerase II proximal promoter sequence…	GO:0000122//negative regulation of transcription by RNA polymerase II;GO:0001562//response to protozoan;GO:0001817//regulation of cytokine production;GO:0001819//positive regulation of cytokine production;GO:0002237//response to molecule of bacterial origin;GO:0002376//immune system process;GO:0002520//immune system development;GO:0006139//nucleobase-containing compound metabolic process;GO:00063…	IRF
MSTRG.8838	23.285	18.433	14.39	19.086	7.65	7.085	10.324	9.993	18.7985	8.763	-1.10112	8.81853e-07	SMIM31	small integral membrane protein 31 [Dromaius novaehollandiae]	-	-	-	-	-	-	-	--
ncbi_106048221	7.906	7.72	10.67	8.602	16.099	19.668	28.075	15.084	8.7245	19.7315	1.17736	9.75772e-07	SBNO2	strawberry notch homolog 2, transcript variant X1	-	-	-	-	-	GO:0003677//DNA binding;GO:0005524//ATP binding;GO:0016787//hydrolase activity	GO:0000768//syncytium formation by plasma membrane fusion;GO:0001503//ossification;GO:0001775//cell activation;GO:0002237//response to molecule of bacterial origin;GO:0002252//immune effector process;GO:0002263//cell activation involved in immune response;GO:0002274//myeloid leukocyte activation;GO:0002275//myeloid cell activation involved in immune response;GO:0002281//macrophage activation invo…	--
ncbi_106047031	66.934	77.036	84.026	63.016	236.352	195.35	181.646	93.496	72.753	176.711	1.28031	1.04556e-06	LOC106047031	dispanin subfamily A member 2b-like	-	-	-	-	GO:0016021//integral component of membrane	-	-	--
ncbi_106035906	55.436	41.157	24.955	30.292	12.421	11.926	20.084	15.239	37.96	14.9175	-1.34747	1.24455e-06	SLC34A2	solute carrier family 34 member 2, transcript variant X1	-	-	-	-	GO:0005575//cellular_component;GO:0005622//intracellular;GO:0005623//cell;GO:0005737//cytoplasm;GO:0005886//plasma membrane;GO:0005887//integral component of plasma membrane;GO:0005902//microvillus;GO:0005903//brush border;GO:0016020//membrane;GO:0016021//integral component of membrane;GO:0016324//apical plasma membrane;GO:0031224//intrinsic component of membrane;GO:0031226//intrinsic component o…	GO:0003674//molecular_function;GO:0005215//transporter activity;GO:0005436//sodium:phosphate symporter activity;GO:0005488//binding;GO:0005515//protein binding;GO:0008324//cation transmembrane transporter activity;GO:0008509//anion transmembrane transporter activity;GO:0015075//ion transmembrane transporter activity;GO:0015077//monovalent inorganic cation transmembrane transporter activity;GO:001…	GO:0001701//in utero embryonic development;GO:0006807//nitrogen compound metabolic process;GO:0006810//transport;GO:0006811//ion transport;GO:0006812//cation transport;GO:0006814//sodium ion transport;GO:0006817//phosphate ion transport;GO:0006820//anion transport;GO:0006873//cellular ion homeostasis;GO:0007275//multicellular organism development;GO:0007568//aging;GO:0008150//biological_process;G…	--
ncbi_106046816	17.787	15.071	19.889	33.057	39.859	67.682	65.456	44.045	21.451	54.2605	1.33886	1.70869e-06	LOC106046816	GTPase IMAP family member 4-like	-	-	-	-	GO:0005737//cytoplasm;GO:0005887//integral component of plasma membrane;GO:0009898//cytoplasmic side of plasma membrane;GO:0043190//ATP-binding cassette (ABC) transporter complex;GO:0055051//ATP-binding cassette (ABC) transporter complex, integrated substrate binding	GO:0000166//nucleotide binding;GO:0003677//DNA binding;GO:0003924//GTPase activity;GO:0005524//ATP binding;GO:0005525//GTP binding;GO:0015413//nickel-transporting ATPase activity;GO:0019843//rRNA binding;GO:0033230//cysteine-transporting ATPase activity;GO:0043022//ribosome binding;GO:0051539//4 iron, 4 sulfur cluster binding	GO:0006400//tRNA modification;GO:0006412//translation;GO:0015675//nickel cation transport;GO:0033228//cysteine export across plasma membrane;GO:0042254//ribosome biogenesis;GO:0051186//cofactor metabolic process	--
ncbi_106029497	15.149	8.166	22.558	12.791	36.099	43.881	47.847	26.323	14.666	38.5375	1.39379	2.31682e-06	LOC106029497	uncharacterized LOC106029497	-	-	-	-	-	-	-	--
ncbi_106032673	7.849	7.98	7.872	10.05	16.312	34.004	19.525	14.561	8.43775	21.1005	1.32235	2.32109e-06	LOC106032673	deoxycytidine kinase 2	Metabolism;Metabolism;Metabolism	Global and overview maps;Nucleotide metabolism;Nucleotide metabolism	ko01100//Metabolic pathways;ko00230//Purine metabolism;ko00240//Pyrimidine metabolism	K00893;K00893;K00893	-	GO:0004798//thymidylate kinase activity	GO:0015949//nucleobase-containing small molecule interconversion	--
ncbi_106047835	7.34	11.481	9.179	7.939	34.917	42.943	22.583	10.746	8.98475	27.7972	1.62939	2.43139e-06	CDCA3	cell division cycle associated 3	-	-	-	-	GO:0005840//ribosome	GO:0003735//structural constituent of ribosome	GO:0006412//translation	--
ncbi_106038752	14.053	10.221	14.385	4.201	16.532	25.89	51.365	39.092	10.715	33.2197	1.63241	3.14385e-06	NFKBIZ	NFKB inhibitor zeta, transcript variant X1	-	-	-	-	GO:0005575//cellular_component;GO:0005622//intracellular;GO:0005623//cell;GO:0005634//nucleus;GO:0005654//nucleoplasm;GO:0005737//cytoplasm;GO:0016604//nuclear body;GO:0016607//nuclear speck;GO:0031974//membrane-enclosed lumen;GO:0031981//nuclear lumen;GO:0032991//protein-containing complex;GO:0035770//ribonucleoprotein granule;GO:0036464//cytoplasmic ribonucleoprotein granule;GO:0043226//organel…	GO:0003674//molecular_function;GO:0003712//transcription coregulator activity;GO:0005488//binding;GO:0005515//protein binding;GO:0008134//transcription factor binding;GO:0140110//transcription regulator activity	GO:0002253//activation of immune response;GO:0002376//immune system process;GO:0002429//immune response-activating cell surface receptor signaling pathway;GO:0002682//regulation of immune system process;GO:0002684//positive regulation of immune system process;GO:0002694//regulation of leukocyte activation;GO:0002696//positive regulation of leukocyte activation;GO:0002697//regulation of immune eff…	--
ncbi_106030813	18.191	18.809	17.934	17.033	42.431	57.511	34.385	25.141	17.9917	39.867	1.14786	3.25799e-06	RRM2	ribonucleotide reductase regulatory subunit M2	Metabolism;Metabolism;Cellular Processes;Metabolism;Metabolism;Metabolism	Global and overview maps;Nucleotide metabolism;Cell growth and death;Nucleotide metabolism;Xenobiotics biodegradation and metabolism;Metabolism of other amino acids	ko01100//Metabolic pathways;ko00230//Purine metabolism;ko04115//p53 signaling pathway;ko00240//Pyrimidine metabolism;ko00983//Drug metabolism - other enzymes;ko00480//Glutathione metabolism	K10808;K10808;K10808;K10808;K10808;K10808	GO:0005575//cellular_component;GO:0005622//intracellular;GO:0005623//cell;GO:0005634//nucleus;GO:0005635//nuclear envelope;GO:0005737//cytoplasm;GO:0005829//cytosol;GO:0005971//ribonucleoside-diphosphate reductase complex;GO:0012505//endomembrane system;GO:0031967//organelle envelope;GO:0031975//envelope;GO:0032991//protein-containing complex;GO:0043226//organelle;GO:0043227//membrane-bounded org…	GO:0003674//molecular_function;GO:0003824//catalytic activity;GO:0004748//ribonucleoside-diphosphate reductase activity, thioredoxin disulfide as acceptor;GO:0005488//binding;GO:0005506//iron ion binding;GO:0005515//protein binding;GO:0008199//ferric iron binding;GO:0016491//oxidoreductase activity;GO:0016725//oxidoreductase activity, acting on CH or CH2 groups;GO:0016728//oxidoreductase activity…	GO:0000082//G1/S transition of mitotic cell cycle;GO:0000083//regulation of transcription involved in G1/S transition of mitotic cell cycle;GO:0000278//mitotic cell cycle;GO:0006139//nucleobase-containing compound metabolic process;GO:0006259//DNA metabolic process;GO:0006260//DNA replication;GO:0006355//regulation of transcription, DNA-templated;GO:0006725//cellular aromatic compound metabolic p…	--
ncbi_106036048	48.819	42.524	94.635	62.608	16.757	20.075	33.683	28.535	62.1465	24.7625	-1.32752	3.45098e-06	LOC106036048	amine oxidase [flavin-containing] B-like	Metabolism;Metabolism;Metabolism;Metabolism;Metabolism;Metabolism;Metabolism;Metabolism	Global and overview maps;Amino acid metabolism;Amino acid metabolism;Amino acid metabolism;Amino acid metabolism;Xenobiotics biodegradation and metabolism;Amino acid metabolism;Amino acid metabolism	ko01100//Metabolic pathways;ko00330//Arginine and proline metabolism;ko00260//Glycine, serine and threonine metabolism;ko00380//Tryptophan metabolism;ko00350//Tyrosine metabolism;ko00982//Drug metabolism - cytochrome P450;ko00340//Histidine metabolism;ko00360//Phenylalanine metabolism	K00274;K00274;K00274;K00274;K00274;K00274;K00274;K00274	GO:0005575//cellular_component;GO:0005622//intracellular;GO:0005623//cell;GO:0005737//cytoplasm;GO:0005739//mitochondrion;GO:0005740//mitochondrial envelope;GO:0005741//mitochondrial outer membrane;GO:0009331//glycerol-3-phosphate dehydrogenase complex;GO:0009342//glutamate synthase complex (NADPH);GO:0016020//membrane;GO:0016021//integral component of membrane;GO:0019867//outer membrane;GO:00310…	GO:0000104//succinate dehydrogenase activity;GO:0000166//nucleotide binding;GO:0000286//alanine dehydrogenase activity;GO:0003674//molecular_function;GO:0003824//catalytic activity;GO:0004148//dihydrolipoyl dehydrogenase activity;GO:0004362//glutathione-disulfide reductase activity;GO:0004368//glycerol-3-phosphate dehydrogenase (quinone) activity;GO:0004499//N,N-dimethylaniline monooxygenase acti…	GO:0001505//regulation of neurotransmitter levels;GO:0002237//response to molecule of bacterial origin;GO:0006071//glycerol metabolic process;GO:0006091//generation of precursor metabolites and energy;GO:0006096//glycolytic process;GO:0006099//tricarboxylic acid cycle;GO:0006522//alanine metabolic process;GO:0006537//glutamate biosynthetic process;GO:0006576//cellular biogenic amine metabolic pro…	--
ncbi_106046017	5.763	8.007	7.358	7.745	20.046	26.668	12.993	10.674	7.21825	17.5953	1.28546	4.4971e-06	PLK1	polo like kinase 1	Environmental Information Processing;Cellular Processes;Cellular Processes;Organismal Systems	Signal transduction;Cell growth and death;Cell growth and death;Endocrine system	ko04068//FoxO signaling pathway;ko04110//Cell cycle;ko04114//Oocyte meiosis;ko04914//Progesterone-mediated oocyte maturation	K06631;K06631;K06631;K06631	GO:0000228//nuclear chromosome;GO:0000775//chromosome, centromeric region;GO:0000776//kinetochore;GO:0000777//condensed chromosome kinetochore;GO:0000778//condensed nuclear chromosome kinetochore;GO:0000779//condensed chromosome, centromeric region;GO:0000780//condensed nuclear chromosome, centromeric region;GO:0000785//chromatin;GO:0000793//condensed chromosome;GO:0000794//condensed nuclear chro…	GO:0000166//nucleotide binding;GO:0000287//magnesium ion binding;GO:0003674//molecular_function;GO:0003824//catalytic activity;GO:0004672//protein kinase activity;GO:0004674//protein serine/threonine kinase activity;GO:0005488//binding;GO:0005515//protein binding;GO:0005524//ATP binding;GO:0008017//microtubule binding;GO:0008092//cytoskeletal protein binding;GO:0008144//drug binding;GO:0010997//a…	GO:0000003//reproduction;GO:0000070//mitotic sister chromatid segregation;GO:0000075//cell cycle checkpoint;GO:0000077//DNA damage checkpoint;GO:0000079//regulation of cyclin-dependent protein serine/threonine kinase activity;GO:0000086//G2/M transition of mitotic cell cycle;GO:0000122//negative regulation of transcription by RNA polymerase II;GO:0000212//meiotic spindle organization;GO:0000226//…	--
ncbi_106048595	19.139	19.606	33.014	14.747	48.65	171.033	179.227	58.523	21.6265	114.358	2.40269	4.7443e-06	CCL19	C-C motif chemokine ligand 19	Environmental Information Processing	Signaling molecules and interaction	ko04060//Cytokine-cytokine receptor interaction	K05512	GO:0005576//extracellular region	GO:0008009//chemokine activity	GO:0006955//immune response	--
ncbi_106037784	649.088	373.727	421.274	407.956	124.665	111.42	269.254	235.989	463.011	185.332	-1.32094	5.89021e-06	ACE2	angiotensin converting enzyme 2	-	-	-	-	GO:0005575//cellular_component;GO:0005576//extracellular region;GO:0005615//extracellular space;GO:0005622//intracellular;GO:0005623//cell;GO:0005737//cytoplasm;GO:0005886//plasma membrane;GO:0005903//brush border;GO:0009986//cell surface;GO:0016020//membrane;GO:0016021//integral component of membrane;GO:0031224//intrinsic component of membrane;GO:0031253//cell projection membrane;GO:0031526//bru…	GO:0001618//virus receptor activity;GO:0003674//molecular_function;GO:0003824//catalytic activity;GO:0004175//endopeptidase activity;GO:0004180//carboxypeptidase activity;GO:0004181//metallocarboxypeptidase activity;GO:0005488//binding;GO:0008233//peptidase activity;GO:0008235//metalloexopeptidase activity;GO:0008237//metallopeptidase activity;GO:0008238//exopeptidase activity;GO:0008241//peptidy…	GO:0000003//reproduction;GO:0001817//regulation of cytokine production;GO:0001932//regulation of protein phosphorylation;GO:0001933//negative regulation of protein phosphorylation;GO:0001976//neurological system process involved in regulation of systemic arterial blood pressure;GO:0001990//regulation of systemic arterial blood pressure by hormone;GO:0001991//regulation of systemic arterial blood …	--
ncbi_106037462	10.729	5.552	9.188	3.44	15.598	15.249	34.383	16.94	7.22725	20.5425	1.50709	5.90556e-06	NOX1	NADPH oxidase 1	-	-	-	-	GO:0005575//cellular_component;GO:0005622//intracellular;GO:0005623//cell;GO:0005737//cytoplasm;GO:0005768//endosome;GO:0005769//early endosome;GO:0005886//plasma membrane;GO:0005887//integral component of plasma membrane;GO:0012505//endomembrane system;GO:0016020//membrane;GO:0016021//integral component of membrane;GO:0030054//cell junction;GO:0031224//intrinsic component of membrane;GO:0031226/…	GO:0000166//nucleotide binding;GO:0003674//molecular_function;GO:0003824//catalytic activity;GO:0005215//transporter activity;GO:0005244//voltage-gated ion channel activity;GO:0005488//binding;GO:0005515//protein binding;GO:0015075//ion transmembrane transporter activity;GO:0015267//channel activity;GO:0016175//superoxide-generating NADPH oxidase activity;GO:0016491//oxidoreductase activity;GO:00…	GO:0000302//response to reactive oxygen species;GO:0001525//angiogenesis;GO:0001568//blood vessel development;GO:0001817//regulation of cytokine production;GO:0001819//positive regulation of cytokine production;GO:0001932//regulation of protein phosphorylation;GO:0001934//positive regulation of protein phosphorylation;GO:0001944//vasculature development;GO:0001990//regulation of systemic arterial…	--
ncbi_106034640	18.356	18.003	18.405	19.872	36.91	54.455	31.424	28.347	18.659	37.784	1.0179	5.99106e-06	KPNA2	karyopherin subunit alpha 2, transcript variant X3	Human Diseases;Genetic Information Processing	Infectious disease: viral;Translation	ko05164//Influenza A;ko03013//Nucleocytoplasmic transport	K15043;K15043	GO:0000221//vacuolar proton-transporting V-type ATPase, V1 domain;GO:0005575//cellular_component;GO:0005622//intracellular;GO:0005623//cell;GO:0005634//nucleus;GO:0005635//nuclear envelope;GO:0005643//nuclear pore;GO:0005654//nucleoplasm;GO:0005737//cytoplasm;GO:0005829//cytosol;GO:0012505//endomembrane system;GO:0031967//organelle envelope;GO:0031974//membrane-enclosed lumen;GO:0031975//envelope…	GO:0003674//molecular_function;GO:0005048//signal sequence binding;GO:0005215//transporter activity;GO:0005488//binding;GO:0005515//protein binding;GO:0008139//nuclear localization sequence binding;GO:0008565//protein transporter activity;GO:0008880//glucuronate isomerase activity;GO:0019899//enzyme binding;GO:0033218//amide binding;GO:0042277//peptide binding;GO:0042826//histone deacetylase bind…	GO:0000018//regulation of DNA recombination;GO:0006064//glucuronate catabolic process;GO:0006139//nucleobase-containing compound metabolic process;GO:0006259//DNA metabolic process;GO:0006606//protein import into nucleus;GO:0006607//NLS-bearing protein import into nucleus;GO:0006725//cellular aromatic compound metabolic process;GO:0006807//nitrogen compound metabolic process;GO:0006810//transport…	--
ncbi_106047861	28.403	27.312	23.893	18.14	42.987	40.321	51.588	43.705	24.437	44.6502	0.869601	6.53293e-06	C1S	complement C1s	-	-	-	-	GO:0005575//cellular_component;GO:0005576//extracellular region;GO:0005615//extracellular space;GO:0016020//membrane;GO:0044421//extracellular region part	GO:0003674//molecular_function;GO:0003824//catalytic activity;GO:0004175//endopeptidase activity;GO:0004252//serine-type endopeptidase activity;GO:0004930//G protein-coupled receptor activity;GO:0005488//binding;GO:0005509//calcium ion binding;GO:0005515//protein binding;GO:0008233//peptidase activity;GO:0008236//serine-type peptidase activity;GO:0016787//hydrolase activity;GO:0017171//serine hyd…	GO:0001867//complement activation, lectin pathway;GO:0002250//adaptive immune response;GO:0002252//immune effector process;GO:0002253//activation of immune response;GO:0002376//immune system process;GO:0002443//leukocyte mediated immunity;GO:0002449//lymphocyte mediated immunity;GO:0002455//humoral immune response mediated by circulating immunoglobulin;GO:0002460//adaptive immune response based o…	--
ncbi_106029798	7.609	6.891	9.222	10.902	14.794	23.462	23.132	14.083	8.656	18.8678	1.12415	7.1734e-06	NFKB2	nuclear factor kappa B subunit 2, transcript variant X1	Environmental Information Processing;Organismal Systems	Signal transduction;Immune system	ko04010//MAPK signaling pathway;ko04625//C-type lectin receptor signaling pathway	K04469;K04469	GO:0005575//cellular_component;GO:0005622//intracellular;GO:0005623//cell;GO:0005634//nucleus;GO:0005654//nucleoplasm;GO:0005737//cytoplasm;GO:0005829//cytosol;GO:0031974//membrane-enclosed lumen;GO:0031981//nuclear lumen;GO:0032991//protein-containing complex;GO:0033256//I-kappaB/NF-kappaB complex;GO:0033257//Bcl3/NF-kappaB2 complex;GO:0043226//organelle;GO:0043227//membrane-bounded organelle;GO…	GO:0000976//transcription regulatory region sequence-specific DNA binding;GO:0000977//RNA polymerase II regulatory region sequence-specific DNA binding;GO:0000978//RNA polymerase II proximal promoter sequence-specific DNA binding;GO:0000981//DNA-binding transcription factor activity, RNA polymerase II-specific;GO:0000982//transcription factor activity, RNA polymerase II proximal promoter sequence…	GO:0000122//negative regulation of transcription by RNA polymerase II;GO:0001775//cell activation;GO:0001817//regulation of cytokine production;GO:0001819//positive regulation of cytokine production;GO:0002237//response to molecule of bacterial origin;GO:0002250//adaptive immune response;GO:0002266//follicular dendritic cell activation;GO:0002268//follicular dendritic cell differentiation;GO:0002…	RHD
ncbi_106047168	5.89	5.238	5.885	6.252	11.645	17.173	9.699	8.908	5.81625	11.8562	1.02749	9.00807e-06	TPX2	TPX2 microtubule nucleation factor, transcript variant X1	-	-	-	-	GO:0000922//spindle pole;GO:0005575//cellular_component;GO:0005576//extracellular region;GO:0005622//intracellular;GO:0005623//cell;GO:0005634//nucleus;GO:0005654//nucleoplasm;GO:0005737//cytoplasm;GO:0005815//microtubule organizing center;GO:0005818//aster;GO:0005819//spindle;GO:0005829//cytosol;GO:0005856//cytoskeleton;GO:0005874//microtubule;GO:0015630//microtubule cytoskeleton;GO:0030424//axo…	GO:0000166//nucleotide binding;GO:0001882//nucleoside binding;GO:0001883//purine nucleoside binding;GO:0003674//molecular_function;GO:0005488//binding;GO:0005515//protein binding;GO:0005524//ATP binding;GO:0005525//GTP binding;GO:0008144//drug binding;GO:0017076//purine nucleotide binding;GO:0019001//guanyl nucleotide binding;GO:0019899//enzyme binding;GO:0019900//kinase binding;GO:0019901//prote…	GO:0000226//microtubule cytoskeleton organization;GO:0000278//mitotic cell cycle;GO:0000280//nuclear division;GO:0001932//regulation of protein phosphorylation;GO:0001934//positive regulation of protein phosphorylation;GO:0006915//apoptotic process;GO:0006996//organelle organization;GO:0007010//cytoskeleton organization;GO:0007017//microtubule-based process;GO:0007049//cell cycle;GO:0007051//spin…	--
ncbi_125184209	64.25	46.732	51.426	46.991	30.973	20.74	25.346	35.926	52.3498	28.2462	-0.890123	9.25098e-06	SMLR1	small leucine rich protein 1, transcript variant X1	-	-	-	-	-	-	GO:0045444//fat cell differentiation	--
ncbi_106038436	9.341	8.558	8.29	9.304	15.291	25.428	17.332	13.49	8.87325	17.8852	1.01124	1.00205e-05	MCM4	minichromosome maintenance complex component 4	Cellular Processes;Genetic Information Processing	Cell growth and death;Replication and repair	ko04110//Cell cycle;ko03030//DNA replication	K02212;K02212	GO:0000228//nuclear chromosome;GO:0000347//THO complex;GO:0000785//chromatin;GO:0000790//nuclear chromatin;GO:0005575//cellular_component;GO:0005622//intracellular;GO:0005623//cell;GO:0005634//nucleus;GO:0005654//nucleoplasm;GO:0005656//nuclear pre-replicative complex;GO:0005657//replication fork;GO:0005694//chromosome;GO:0005730//nucleolus;GO:0005737//cytoplasm;GO:0005829//cytosol;GO:0010007//ma…	GO:0000166//nucleotide binding;GO:0003674//molecular_function;GO:0003676//nucleic acid binding;GO:0003677//DNA binding;GO:0003678//DNA helicase activity;GO:0003682//chromatin binding;GO:0003688//DNA replication origin binding;GO:0003690//double-stranded DNA binding;GO:0003697//single-stranded DNA binding;GO:0003824//catalytic activity;GO:0004003//ATP-dependent DNA helicase activity;GO:0004176//AT…	GO:0000003//reproduction;GO:0000082//G1/S transition of mitotic cell cycle;GO:0000226//microtubule cytoskeleton organization;GO:0000278//mitotic cell cycle;GO:0000724//double-strand break repair via homologous recombination;GO:0000725//recombinational repair;GO:0000727//double-strand break repair via break-induced replication;GO:0003006//developmental process involved in reproduction;GO:0006139//…	--
ncbi_106034777	38.689	37.278	44.754	48.051	111.959	96.452	69.578	60.419	42.193	84.602	1.00369	1.01838e-05	CYGB	cytoglobin	-	-	-	-	GO:0005575//cellular_component;GO:0005622//intracellular;GO:0005623//cell;GO:0005634//nucleus;GO:0005654//nucleoplasm;GO:0005737//cytoplasm;GO:0005829//cytosol;GO:0016604//nuclear body;GO:0016607//nuclear speck;GO:0031974//membrane-enclosed lumen;GO:0031981//nuclear lumen;GO:0036477//somatodendritic compartment;GO:0042995//cell projection;GO:0043005//neuron projection;GO:0043025//neuronal cell bo…	GO:0003674//molecular_function;GO:0003824//catalytic activity;GO:0004096//catalase activity;GO:0004601//peroxidase activity;GO:0005344//oxygen carrier activity;GO:0005488//binding;GO:0005506//iron ion binding;GO:0008144//drug binding;GO:0008941//nitric oxide dioxygenase activity;GO:0016209//antioxidant activity;GO:0016491//oxidoreductase activity;GO:0016684//oxidoreductase activity, acting on per…	GO:0001666//response to hypoxia;GO:0006082//organic acid metabolic process;GO:0006629//lipid metabolic process;GO:0006631//fatty acid metabolic process;GO:0006810//transport;GO:0006950//response to stress;GO:0006979//response to oxidative stress;GO:0008150//biological_process;GO:0008152//metabolic process;GO:0009628//response to abiotic stimulus;GO:0009636//response to toxic substance;GO:0009889/…	--
ncbi_106047220	25.799	29.124	37.001	28.111	63.003	74.357	55.419	42.333	30.0087	58.778	0.969893	1.13189e-05	ACOT7	acyl-CoA thioesterase 7, transcript variant X1	Metabolism;Metabolism	Lipid metabolism;Lipid metabolism	ko01040//Biosynthesis of unsaturated fatty acids;ko00062//Fatty acid elongation	K17360;K17360	GO:0005575//cellular_component;GO:0005622//intracellular;GO:0005623//cell;GO:0005634//nucleus;GO:0005654//nucleoplasm;GO:0005737//cytoplasm;GO:0005739//mitochondrion;GO:0005829//cytosol;GO:0031974//membrane-enclosed lumen;GO:0031981//nuclear lumen;GO:0042995//cell projection;GO:0043005//neuron projection;GO:0043226//organelle;GO:0043227//membrane-bounded organelle;GO:0043229//intracellular organe…	GO:0000062//fatty-acyl-CoA binding;GO:0000166//nucleotide binding;GO:0003674//molecular_function;GO:0003676//nucleic acid binding;GO:0003824//catalytic activity;GO:0005488//binding;GO:0005515//protein binding;GO:0016289//CoA hydrolase activity;GO:0016290//palmitoyl-CoA hydrolase activity;GO:0016787//hydrolase activity;GO:0016788//hydrolase activity, acting on ester bonds;GO:0016790//thiolester hy…	GO:0001676//long-chain fatty acid metabolic process;GO:0006082//organic acid metabolic process;GO:0006139//nucleobase-containing compound metabolic process;GO:0006163//purine nucleotide metabolic process;GO:0006164//purine nucleotide biosynthetic process;GO:0006195//purine nucleotide catabolic process;GO:0006629//lipid metabolic process;GO:0006631//fatty acid metabolic process;GO:0006633//fatty a…	--
ncbi_106047527	111.081	44.401	97.482	40.564	206.278	673.057	554.231	187.733	73.382	405.325	2.46558	1.18039e-05	LOC106047527	glutamine amidotransferase-like class 1 domain-containing protein 3, mitochondrial	-	-	-	-	-	GO:0008234//cysteine-type peptidase activity	GO:0006508//proteolysis	--
ncbi_106040714	117.077	142.263	118.769	92.513	155.952	210.3	331.729	248.188	117.656	236.542	1.00753	1.30673e-05	HSPA5	heat shock protein family A (Hsp70) member 5	Genetic Information Processing;Genetic Information Processing	Folding, sorting and degradation;Folding, sorting and degradation	ko04141//Protein processing in endoplasmic reticulum;ko03060//Protein export	K09490;K09490	GO:0000323//lytic vacuole;GO:0000974//Prp19 complex;GO:0001917//photoreceptor inner segment;GO:0005575//cellular_component;GO:0005576//extracellular region;GO:0005615//extracellular space;GO:0005622//intracellular;GO:0005623//cell;GO:0005634//nucleus;GO:0005635//nuclear envelope;GO:0005681//spliceosomal complex;GO:0005730//nucleolus;GO:0005737//cytoplasm;GO:0005739//mitochondrion;GO:0005764//lyso…	GO:0000166//nucleotide binding;GO:0000287//magnesium ion binding;GO:0001664//G protein-coupled receptor binding;GO:0003674//molecular_function;GO:0003676//nucleic acid binding;GO:0003723//RNA binding;GO:0003824//catalytic activity;GO:0004309//exopolyphosphatase activity;GO:0004856//xylulokinase activity;GO:0005102//signaling receptor binding;GO:0005488//binding;GO:0005504//fatty acid binding;GO:0…	GO:0000003//reproduction;GO:0000082//G1/S transition of mitotic cell cycle;GO:0000271//polysaccharide biosynthetic process;GO:0000278//mitotic cell cycle;GO:0000741//karyogamy;GO:0000742//karyogamy involved in conjugation with cellular fusion;GO:0000746//conjugation;GO:0000747//conjugation with cellular fusion;GO:0001655//urogenital system development;GO:0001822//kidney development;GO:0001910//re…	--
ncbi_106047742	5.281	6.199	7.142	7.438	15.876	23.772	11.636	9.072	6.515	15.089	1.21166	1.45601e-05	RACGAP1	Rac GTPase activating protein 1, transcript variant X2	-	-	-	-	GO:0001669//acrosomal vesicle;GO:0005575//cellular_component;GO:0005622//intracellular;GO:0005623//cell;GO:0005634//nucleus;GO:0005654//nucleoplasm;GO:0005737//cytoplasm;GO:0005819//spindle;GO:0005829//cytosol;GO:0005856//cytoskeleton;GO:0005874//microtubule;GO:0005886//plasma membrane;GO:0009898//cytoplasmic side of plasma membrane;GO:0012505//endomembrane system;GO:0015630//microtubule cytoskel…	GO:0003674//molecular_function;GO:0005096//GTPase activator activity;GO:0005488//binding;GO:0005515//protein binding;GO:0005543//phospholipid binding;GO:0005547//phosphatidylinositol-3,4,5-trisphosphate binding;GO:0008017//microtubule binding;GO:0008047//enzyme activator activity;GO:0008092//cytoskeletal protein binding;GO:0008289//lipid binding;GO:0015631//tubulin binding;GO:0019899//enzyme bind…	GO:0000003//reproduction;GO:0000022//mitotic spindle elongation;GO:0000070//mitotic sister chromatid segregation;GO:0000226//microtubule cytoskeleton organization;GO:0000278//mitotic cell cycle;GO:0000280//nuclear division;GO:0000281//mitotic cytokinesis;GO:0000819//sister chromatid segregation;GO:0000910//cytokinesis;GO:0000912//assembly of actomyosin apparatus involved in cytokinesis;GO:0000915…	--
ncbi_106032694	5.681	5.888	8.548	7.697	29.996	18.408	16.457	10.289	6.9535	18.7875	1.43396	1.54757e-05	GM2A	ganglioside GM2 activator	Cellular Processes	Transport and catabolism	ko04142//Lysosome	K12383	GO:0000323//lytic vacuole;GO:0005575//cellular_component;GO:0005576//extracellular region;GO:0005622//intracellular;GO:0005623//cell;GO:0005737//cytoplasm;GO:0005764//lysosome;GO:0005766//primary lysosome;GO:0005773//vacuole;GO:0005775//vacuolar lumen;GO:0005886//plasma membrane;GO:0009898//cytoplasmic side of plasma membrane;GO:0012505//endomembrane system;GO:0016020//membrane;GO:0016323//basola…	GO:0003674//molecular_function;GO:0003824//catalytic activity;GO:0004553//hydrolase activity, hydrolyzing O-glycosyl compounds;GO:0004563//beta-N-acetylhexosaminidase activity;GO:0005215//transporter activity;GO:0005319//lipid transporter activity;GO:0008047//enzyme activator activity;GO:0015929//hexosaminidase activity;GO:0016004//phospholipase activator activity;GO:0016787//hydrolase activity;G…	GO:0001573//ganglioside metabolic process;GO:0001775//cell activation;GO:0002252//immune effector process;GO:0002263//cell activation involved in immune response;GO:0002274//myeloid leukocyte activation;GO:0002275//myeloid cell activation involved in immune response;GO:0002283//neutrophil activation involved in immune response;GO:0002366//leukocyte activation involved in immune response;GO:000237…	--
ncbi_106035779	5.407	8.569	6.813	10.46	19.37	35.568	15.521	11.14	7.81225	20.3998	1.38474	1.59119e-05	MCM5	minichromosome maintenance complex component 5	Cellular Processes;Genetic Information Processing	Cell growth and death;Replication and repair	ko04110//Cell cycle;ko03030//DNA replication	K02209;K02209	GO:0000228//nuclear chromosome;GO:0000347//THO complex;GO:0000781//chromosome, telomeric region;GO:0000784//nuclear chromosome, telomeric region;GO:0000785//chromatin;GO:0005575//cellular_component;GO:0005622//intracellular;GO:0005623//cell;GO:0005634//nucleus;GO:0005654//nucleoplasm;GO:0005656//nuclear pre-replicative complex;GO:0005657//replication fork;GO:0005694//chromosome;GO:0005737//cytopl…	GO:0000166//nucleotide binding;GO:0003674//molecular_function;GO:0003676//nucleic acid binding;GO:0003677//DNA binding;GO:0003678//DNA helicase activity;GO:0003682//chromatin binding;GO:0003688//DNA replication origin binding;GO:0003690//double-stranded DNA binding;GO:0003824//catalytic activity;GO:0004386//helicase activity;GO:0005488//binding;GO:0005524//ATP binding;GO:0008134//transcription fa…	GO:0000003//reproduction;GO:0000082//G1/S transition of mitotic cell cycle;GO:0000278//mitotic cell cycle;GO:0000280//nuclear division;GO:0000712//resolution of meiotic recombination intermediates;GO:0000724//double-strand break repair via homologous recombination;GO:0000725//recombinational repair;GO:0000727//double-strand break repair via break-induced replication;GO:0006139//nucleobase-contain…	--
ncbi_125181451	126.864	94.093	91.777	78.79	57.576	44.255	54.238	59.388	97.881	53.8642	-0.861701	1.91094e-05	LOC125181451	butyrophilin subfamily 2 member A1-like	-	-	-	-	-	GO:0005515//protein binding;GO:0022857//transmembrane transporter activity	GO:0055085//transmembrane transport	--
ncbi_106038085	7.774	9.94	6.792	10.286	19.423	32.317	14.427	13.493	8.698	19.915	1.1951	2.18666e-05	CDCA8	cell division cycle associated 8, transcript variant X1	-	-	-	-	GO:0000775//chromosome, centromeric region;GO:0005575//cellular_component;GO:0005576//extracellular region;GO:0005622//intracellular;GO:0005623//cell;GO:0005634//nucleus;GO:0005654//nucleoplasm;GO:0005694//chromosome;GO:0005730//nucleolus;GO:0005737//cytoplasm;GO:0005819//spindle;GO:0005829//cytosol;GO:0005856//cytoskeleton;GO:0005875//microtubule associated complex;GO:0010369//chromocenter;GO:00…	-	GO:0000070//mitotic sister chromatid segregation;GO:0000278//mitotic cell cycle;GO:0000280//nuclear division;GO:0000819//sister chromatid segregation;GO:0006996//organelle organization;GO:0007049//cell cycle;GO:0007059//chromosome segregation;GO:0007080//mitotic metaphase plate congression;GO:0007275//multicellular organism development;GO:0007507//heart development;GO:0008150//biological_process;…	--
ncbi_106040753	10.394	6.563	7.722	8.017	13.182	26.331	15.107	14.246	8.174	17.2165	1.07468	2.85135e-05	NUSAP1	nucleolar and spindle associated protein 1, transcript variant X1	-	-	-	-	GO:0005575//cellular_component;GO:0005622//intracellular;GO:0005623//cell;GO:0005634//nucleus;GO:0005694//chromosome;GO:0005730//nucleolus;GO:0005737//cytoplasm;GO:0005819//spindle;GO:0005856//cytoskeleton;GO:0005874//microtubule;GO:0005876//spindle microtubule;GO:0015630//microtubule cytoskeleton;GO:0031974//membrane-enclosed lumen;GO:0031981//nuclear lumen;GO:0043226//organelle;GO:0043227//memb…	GO:0003674//molecular_function;GO:0003676//nucleic acid binding;GO:0003677//DNA binding;GO:0005488//binding;GO:0005515//protein binding;GO:0008017//microtubule binding;GO:0008092//cytoskeletal protein binding;GO:0015631//tubulin binding;GO:0097159//organic cyclic compound binding;GO:1901363//heterocyclic compound binding	GO:0000003//reproduction;GO:0000070//mitotic sister chromatid segregation;GO:0000226//microtubule cytoskeleton organization;GO:0000278//mitotic cell cycle;GO:0000280//nuclear division;GO:0000281//mitotic cytokinesis;GO:0000819//sister chromatid segregation;GO:0000910//cytokinesis;GO:0001667//ameboidal-type cell migration;GO:0001755//neural crest cell migration;GO:0006323//DNA packaging;GO:0006928…	--
ncbi_106042177	153.704	263.016	272.712	212.107	540.533	581.929	403.956	308.26	225.385	458.67	1.02507	2.8694e-05	LOC106042177	lymphocyte antigen 6E	-	-	-	-	GO:0005575//cellular_component;GO:0005623//cell;GO:0005886//plasma membrane;GO:0009986//cell surface;GO:0016020//membrane;GO:0031224//intrinsic component of membrane;GO:0031225//anchored component of membrane;GO:0044425//membrane part;GO:0044464//cell part;GO:0071944//cell periphery	-	GO:0002244//hematopoietic progenitor cell differentiation;GO:0002320//lymphoid progenitor cell differentiation;GO:0002376//immune system process;GO:0002520//immune system development;GO:0007275//multicellular organism development;GO:0008150//biological_process;GO:0008283//cell proliferation;GO:0009987//cellular process;GO:0030097//hemopoiesis;GO:0030154//cell differentiation;GO:0032501//multicell…	--
ncbi_106046730	6.279	3.356	6.051	2.811	9.522	14.178	52.419	27.358	4.62425	25.8693	2.48395	3.07453e-05	SOCS3	suppressor of cytokine signaling 3	Human Diseases;Genetic Information Processing;Human Diseases;Organismal Systems;Organismal Systems	Infectious disease: viral;Folding, sorting and degradation;Infectious disease: viral;Endocrine system;Endocrine system	ko05168//Herpes simplex virus 1 infection;ko04120//Ubiquitin mediated proteolysis;ko05164//Influenza A;ko04910//Insulin signaling pathway;ko04920//Adipocytokine signaling pathway	K04696;K04696;K04696;K04696;K04696	GO:0005575//cellular_component;GO:0005622//intracellular;GO:0005623//cell;GO:0005737//cytoplasm;GO:0005829//cytosol;GO:0044424//intracellular part;GO:0044444//cytoplasmic part;GO:0044464//cell part	GO:0001784//phosphotyrosine residue binding;GO:0003674//molecular_function;GO:0004857//enzyme inhibitor activity;GO:0004860//protein kinase inhibitor activity;GO:0005488//binding;GO:0005515//protein binding;GO:0019207//kinase regulator activity;GO:0019210//kinase inhibitor activity;GO:0019887//protein kinase regulator activity;GO:0030234//enzyme regulator activity;GO:0045309//protein phosphorylat…	GO:0000003//reproduction;GO:0001558//regulation of cell growth;GO:0001568//blood vessel development;GO:0001666//response to hypoxia;GO:0001701//in utero embryonic development;GO:0001763//morphogenesis of a branching structure;GO:0001890//placenta development;GO:0001892//embryonic placenta development;GO:0001932//regulation of protein phosphorylation;GO:0001933//negative regulation of protein phos…	--
ncbi_106049536	40.208	33.849	40.341	47.627	66.571	127.086	79.271	58.598	40.5063	82.8815	1.03291	3.44581e-05	CLIC2	chloride intracellular channel 2	-	-	-	-	GO:0005575//cellular_component;GO:0005622//intracellular;GO:0005623//cell;GO:0005634//nucleus;GO:0005737//cytoplasm;GO:0016020//membrane;GO:0016021//integral component of membrane;GO:0031224//intrinsic component of membrane;GO:0032991//protein-containing complex;GO:0034702//ion channel complex;GO:0034707//chloride channel complex;GO:0043226//organelle;GO:0043227//membrane-bounded organelle;GO:004…	GO:0003674//molecular_function;GO:0003824//catalytic activity;GO:0004601//peroxidase activity;GO:0004602//glutathione peroxidase activity;GO:0005215//transporter activity;GO:0005216//ion channel activity;GO:0005244//voltage-gated ion channel activity;GO:0005253//anion channel activity;GO:0005254//chloride channel activity;GO:0005515//protein binding;GO:0008509//anion transmembrane transporter act…	GO:0006559//L-phenylalanine catabolic process;GO:0006572//tyrosine catabolic process;GO:0006749//glutathione metabolic process;GO:0006810//transport;GO:0006811//ion transport;GO:0006820//anion transport;GO:0006821//chloride transport;GO:0006937//regulation of muscle contraction;GO:0006942//regulation of striated muscle contraction;GO:0007154//cell communication;GO:0007165//signal transduction;GO:…	--
ncbi_106047083	4.401	4.598	5.023	5.469	9.774	14.628	9.509	7.963	4.87275	10.4685	1.10325	3.58564e-05	KNSTRN	kinetochore localized astrin (SPAG5) binding protein	-	-	-	-	-	GO:0005524//ATP binding	GO:0006606//protein import into nucleus;GO:0007059//chromosome segregation;GO:0019069//viral capsid assembly;GO:0030261//chromosome condensation	--
ncbi_106042248	5.689	5.805	6.273	5.759	10.925	15.839	11.363	8.176	5.8815	11.5757	0.97685	3.61858e-05	BUB1	BUB1 mitotic checkpoint serine/threonine kinase, transcript variant X1	Cellular Processes;Cellular Processes;Organismal Systems	Cell growth and death;Cell growth and death;Endocrine system	ko04110//Cell cycle;ko04114//Oocyte meiosis;ko04914//Progesterone-mediated oocyte maturation	K02178;K02178;K02178	GO:0000228//nuclear chromosome;GO:0000775//chromosome, centromeric region;GO:0000776//kinetochore;GO:0000777//condensed chromosome kinetochore;GO:0000778//condensed nuclear chromosome kinetochore;GO:0000779//condensed chromosome, centromeric region;GO:0000780//condensed nuclear chromosome, centromeric region;GO:0000793//condensed chromosome;GO:0000794//condensed nuclear chromosome;GO:0000940//con…	GO:0000166//nucleotide binding;GO:0003674//molecular_function;GO:0003824//catalytic activity;GO:0004672//protein kinase activity;GO:0004674//protein serine/threonine kinase activity;GO:0005488//binding;GO:0005515//protein binding;GO:0005524//ATP binding;GO:0008144//drug binding;GO:0016301//kinase activity;GO:0016740//transferase activity;GO:0016772//transferase activity, transferring phosphorus-c…	GO:0000003//reproduction;GO:0000075//cell cycle checkpoint;GO:0000212//meiotic spindle organization;GO:0000226//microtubule cytoskeleton organization;GO:0000278//mitotic cell cycle;GO:0000280//nuclear division;GO:0000819//sister chromatid segregation;GO:0003006//developmental process involved in reproduction;GO:0006464//cellular protein modification process;GO:0006468//protein phosphorylation;GO:…	--
ncbi_125183345	133.109	227.547	252.488	181.536	510.581	584.301	360.438	257.891	198.67	428.303	1.10826	3.62224e-05	LOC125183345	dispanin subfamily A member 2b-like	-	-	-	-	GO:0016021//integral component of membrane	-	GO:0009292//genetic transfer	--
ncbi_106048569	4.446	5.821	5.639	8.272	10.973	21.85	12.59	9.645	6.0445	13.7645	1.18726	4.01506e-05	RHOG	ras homolog family member G	Human Diseases	Infectious disease: bacterial	ko05132//Salmonella infection	K07863	GO:0005575//cellular_component;GO:0005622//intracellular;GO:0005623//cell;GO:0005737//cytoplasm;GO:0005783//endoplasmic reticulum;GO:0005789//endoplasmic reticulum membrane;GO:0005829//cytosol;GO:0005886//plasma membrane;GO:0012505//endomembrane system;GO:0012506//vesicle membrane;GO:0016020//membrane;GO:0030141//secretory granule;GO:0030659//cytoplasmic vesicle membrane;GO:0030667//secretory gra…	GO:0000166//nucleotide binding;GO:0001882//nucleoside binding;GO:0001883//purine nucleoside binding;GO:0003674//molecular_function;GO:0003824//catalytic activity;GO:0003924//GTPase activity;GO:0005488//binding;GO:0005525//GTP binding;GO:0016462//pyrophosphatase activity;GO:0016787//hydrolase activity;GO:0016817//hydrolase activity, acting on acid anhydrides;GO:0016818//hydrolase activity, acting …	GO:0001775//cell activation;GO:0002252//immune effector process;GO:0002263//cell activation involved in immune response;GO:0002274//myeloid leukocyte activation;GO:0002275//myeloid cell activation involved in immune response;GO:0002283//neutrophil activation involved in immune response;GO:0002366//leukocyte activation involved in immune response;GO:0002376//immune system process;GO:0002443//leuko…	--
ncbi_106032177	46.656	49.104	51.871	69.844	132.378	160.843	99.651	68.504	54.3687	115.344	1.08509	4.01584e-05	LOC106032177	actin-related protein 2/3 complex subunit 1B	Cellular Processes;Human Diseases;Cellular Processes;Cellular Processes	Transport and catabolism;Infectious disease: bacterial;Cell motility;Cellular community - eukaryotes	ko04144//Endocytosis;ko05132//Salmonella infection;ko04810//Regulation of actin cytoskeleton;ko04530//Tight junction	K05757;K05757;K05757;K05757	GO:0005575//cellular_component;GO:0005622//intracellular;GO:0005623//cell;GO:0005737//cytoplasm;GO:0005829//cytosol;GO:0005856//cytoskeleton;GO:0005885//Arp2/3 protein complex;GO:0015629//actin cytoskeleton;GO:0032991//protein-containing complex;GO:0036284//tubulobulbar complex;GO:0043226//organelle;GO:0043228//non-membrane-bounded organelle;GO:0043229//intracellular organelle;GO:0043232//intrace…	GO:0003674//molecular_function;GO:0003779//actin binding;GO:0005198//structural molecule activity;GO:0005200//structural constituent of cytoskeleton;GO:0005488//binding;GO:0005515//protein binding;GO:0008092//cytoskeletal protein binding;GO:0044877//protein-containing complex binding;GO:0051015//actin filament binding	GO:0002252//immune effector process;GO:0002253//activation of immune response;GO:0002376//immune system process;GO:0002429//immune response-activating cell surface receptor signaling pathway;GO:0002431//Fc receptor mediated stimulatory signaling pathway;GO:0002433//immune response-regulating cell surface receptor signaling pathway involved in phagocytosis;GO:0002682//regulation of immune system p…	--
ncbi_106041625	26.423	23.702	22.516	24.675	40.092	36.393	41.271	39.058	24.329	39.2035	0.688305	4.32851e-05	UAP1	UDP-N-acetylglucosamine pyrophosphorylase 1	Metabolism;Metabolism	Global and overview maps;Carbohydrate metabolism	ko01100//Metabolic pathways;ko00520//Amino sugar and nucleotide sugar metabolism	K00972;K00972	GO:0005575//cellular_component;GO:0005622//intracellular;GO:0005623//cell;GO:0005634//nucleus;GO:0005654//nucleoplasm;GO:0005737//cytoplasm;GO:0005829//cytosol;GO:0005886//plasma membrane;GO:0016020//membrane;GO:0031974//membrane-enclosed lumen;GO:0031981//nuclear lumen;GO:0043226//organelle;GO:0043227//membrane-bounded organelle;GO:0043229//intracellular organelle;GO:0043231//intracellular membr…	GO:0003674//molecular_function;GO:0003824//catalytic activity;GO:0003977//UDP-N-acetylglucosamine diphosphorylase activity;GO:0005488//binding;GO:0005515//protein binding;GO:0016740//transferase activity;GO:0016772//transferase activity, transferring phosphorus-containing groups;GO:0016779//nucleotidyltransferase activity;GO:0030246//carbohydrate binding;GO:0042802//identical protein binding;GO:0…	GO:0006040//amino sugar metabolic process;GO:0006047//UDP-N-acetylglucosamine metabolic process;GO:0006048//UDP-N-acetylglucosamine biosynthetic process;GO:0006139//nucleobase-containing compound metabolic process;GO:0006725//cellular aromatic compound metabolic process;GO:0006793//phosphorus metabolic process;GO:0006807//nitrogen compound metabolic process;GO:0008150//biological_process;GO:00081…	--
ncbi_106030119	21.955	16.387	23.676	26.901	53.062	59.936	49.491	25.895	22.2297	47.096	1.08311	4.64841e-05	ITGB2	integrin subunit beta 2, transcript variant X1	Cellular Processes;Cellular Processes;Environmental Information Processing	Cell motility;Transport and catabolism;Signaling molecules and interaction	ko04810//Regulation of actin cytoskeleton;ko04145//Phagosome;ko04514//Cell adhesion molecules	K06464;K06464;K06464	GO:0005575//cellular_component;GO:0005622//intracellular;GO:0005623//cell;GO:0005737//cytoplasm;GO:0005886//plasma membrane;GO:0005887//integral component of plasma membrane;GO:0008305//integrin complex;GO:0009897//external side of plasma membrane;GO:0009986//cell surface;GO:0012505//endomembrane system;GO:0012506//vesicle membrane;GO:0016020//membrane;GO:0016021//integral component of membrane;G…	GO:0001540//amyloid-beta binding;GO:0001846//opsonin binding;GO:0001848//complement binding;GO:0001851//complement component C3b binding;GO:0003674//molecular_function;GO:0004888//transmembrane signaling receptor activity;GO:0005488//binding;GO:0005515//protein binding;GO:0019899//enzyme binding;GO:0019900//kinase binding;GO:0019901//protein kinase binding;GO:0030369//ICAM-3 receptor activity;GO:…	GO:0001505//regulation of neurotransmitter levels;GO:0001667//ameboidal-type cell migration;GO:0001704//formation of primary germ layer;GO:0001706//endoderm formation;GO:0001774//microglial cell activation;GO:0001775//cell activation;GO:0001932//regulation of protein phosphorylation;GO:0002218//activation of innate immune response;GO:0002221//pattern recognition receptor signaling pathway;GO:0002…	--
ncbi_106049883	7.862	7.214	7.127	7.94	13.824	20.914	13.76	10.006	7.53575	14.626	0.956712	5.03865e-05	LOC106049883	inner centromere protein, transcript variant X1	-	-	-	-	GO:0000228//nuclear chromosome;GO:0000775//chromosome, centromeric region;GO:0000776//kinetochore;GO:0000777//condensed chromosome kinetochore;GO:0000779//condensed chromosome, centromeric region;GO:0000785//chromatin;GO:0000792//heterochromatin;GO:0000793//condensed chromosome;GO:0000794//condensed nuclear chromosome;GO:0000795//synaptonemal complex;GO:0000800//lateral element;GO:0000801//centra…	GO:0003674//molecular_function;GO:0005488//binding;GO:0005515//protein binding;GO:0008047//enzyme activator activity;GO:0019207//kinase regulator activity;GO:0019209//kinase activator activity;GO:0019887//protein kinase regulator activity;GO:0019899//enzyme binding;GO:0019900//kinase binding;GO:0019901//protein kinase binding;GO:0030234//enzyme regulator activity;GO:0030295//protein kinase activa…	GO:0000003//reproduction;GO:0000070//mitotic sister chromatid segregation;GO:0000226//microtubule cytoskeleton organization;GO:0000278//mitotic cell cycle;GO:0000280//nuclear division;GO:0000281//mitotic cytokinesis;GO:0000819//sister chromatid segregation;GO:0000910//cytokinesis;GO:0001932//regulation of protein phosphorylation;GO:0001934//positive regulation of protein phosphorylation;GO:000692…	--
ncbi_106046913	6.239	6.358	7.418	8.54	12.982	20.174	15.351	9.29	7.13875	14.4492	1.01725	5.19885e-05	FMNL1	formin like 1	-	-	-	-	GO:0000775//chromosome, centromeric region;GO:0005575//cellular_component;GO:0005622//intracellular;GO:0005623//cell;GO:0005634//nucleus;GO:0005737//cytoplasm;GO:0005829//cytosol;GO:0005886//plasma membrane;GO:0005938//cell cortex;GO:0016020//membrane;GO:0030139//endocytic vesicle;GO:0031410//cytoplasmic vesicle;GO:0031982//vesicle;GO:0032059//bleb;GO:0039679//viral occlusion body;GO:0042995//cel…	GO:0003674//molecular_function;GO:0003779//actin binding;GO:0005488//binding;GO:0005515//protein binding;GO:0005522//profilin binding;GO:0008092//cytoskeletal protein binding;GO:0017016//Ras GTPase binding;GO:0017048//Rho GTPase binding;GO:0019899//enzyme binding;GO:0031267//small GTPase binding;GO:0032794//GTPase activating protein binding;GO:0044877//protein-containing complex binding;GO:004836…	GO:0000278//mitotic cell cycle;GO:0006928//movement of cell or subcellular component;GO:0006929//substrate-dependent cell migration;GO:0006996//organelle organization;GO:0007010//cytoskeleton organization;GO:0008150//biological_process;GO:0008360//regulation of cell shape;GO:0009987//cellular process;GO:0016043//cellular component organization;GO:0016477//cell migration;GO:0019069//viral capsid a…	--
ncbi_106049783	5.594	5.344	6.952	5.119	10.033	10.485	13.489	8.46	5.75225	10.6167	0.884144	5.21675e-05	LOC106049783	intercellular adhesion molecule 5-like	-	-	-	-	GO:0001772//immunological synapse;GO:0005575//cellular_component;GO:0005576//extracellular region;GO:0005615//extracellular space;GO:0005623//cell;GO:0005886//plasma membrane;GO:0005887//integral component of plasma membrane;GO:0009897//external side of plasma membrane;GO:0009986//cell surface;GO:0016020//membrane;GO:0016021//integral component of membrane;GO:0031224//intrinsic component of membr…	GO:0003674//molecular_function;GO:0005102//signaling receptor binding;GO:0005178//integrin binding;GO:0005488//binding;GO:0005515//protein binding;GO:0044877//protein-containing complex binding;GO:0050839//cell adhesion molecule binding	GO:0001678//cellular glucose homeostasis;GO:0001775//cell activation;GO:0001885//endothelial cell development;GO:0001932//regulation of protein phosphorylation;GO:0001934//positive regulation of protein phosphorylation;GO:0002064//epithelial cell development;GO:0002250//adaptive immune response;GO:0002252//immune effector process;GO:0002263//cell activation involved in immune response;GO:0002285/…	--
ncbi_106031802	801.564	604.427	455.41	846.659	335.007	192.975	380.242	386.005	677.015	323.557	-1.06517	5.59023e-05	SLC15A1	solute carrier family 15 member 1	-	-	-	-	GO:0005575//cellular_component;GO:0005623//cell;GO:0005886//plasma membrane;GO:0005903//brush border;GO:0016020//membrane;GO:0016021//integral component of membrane;GO:0031224//intrinsic component of membrane;GO:0044425//membrane part;GO:0044464//cell part;GO:0071944//cell periphery;GO:0098862//cluster of actin-based cell projections	GO:0003674//molecular_function;GO:0005215//transporter activity;GO:0005427//proton-dependent oligopeptide secondary active transmembrane transporter activity;GO:0008324//cation transmembrane transporter activity;GO:0015075//ion transmembrane transporter activity;GO:0015077//monovalent inorganic cation transmembrane transporter activity;GO:0015078//proton transmembrane transporter activity;GO:0015…	GO:0006810//transport;GO:0006811//ion transport;GO:0006812//cation transport;GO:0006857//oligopeptide transport;GO:0008104//protein localization;GO:0008150//biological_process;GO:0015031//protein transport;GO:0015672//monovalent inorganic cation transport;GO:0015833//peptide transport;GO:0032879//regulation of localization;GO:0032890//regulation of organic acid transport;GO:0032891//negative regu…	--
ncbi_125180430	5.656	6.645	7.662	9.218	18.49	28.194	13.363	11.981	7.29525	18.007	1.30353	5.81336e-05	UBE2C	ubiquitin conjugating enzyme E2 C	-	-	-	-	GO:0000151//ubiquitin ligase complex;GO:0000152//nuclear ubiquitin ligase complex;GO:0005575//cellular_component;GO:0005622//intracellular;GO:0005623//cell;GO:0005634//nucleus;GO:0005654//nucleoplasm;GO:0005680//anaphase-promoting complex;GO:0005737//cytoplasm;GO:0005829//cytosol;GO:0005886//plasma membrane;GO:0016020//membrane;GO:0031461//cullin-RING ubiquitin ligase complex;GO:0031974//membrane…	GO:0000166//nucleotide binding;GO:0003674//molecular_function;GO:0003824//catalytic activity;GO:0004842//ubiquitin-protein transferase activity;GO:0005488//binding;GO:0005515//protein binding;GO:0005524//ATP binding;GO:0008144//drug binding;GO:0016740//transferase activity;GO:0017076//purine nucleotide binding;GO:0019787//ubiquitin-like protein transferase activity;GO:0019899//enzyme binding;GO:0…	GO:0000209//protein polyubiquitination;GO:0000278//mitotic cell cycle;GO:0000280//nuclear division;GO:0006464//cellular protein modification process;GO:0006508//proteolysis;GO:0006511//ubiquitin-dependent protein catabolic process;GO:0006513//protein monoubiquitination;GO:0006807//nitrogen compound metabolic process;GO:0006996//organelle organization;GO:0007049//cell cycle;GO:0007088//regulation …	--
ncbi_106032823	6.572	6.67	6.598	8.278	14.748	13.073	10.613	10.378	7.0295	12.203	0.795742	5.85228e-05	PDGFRB	platelet derived growth factor receptor beta, transcript variant X1	Environmental Information Processing;Environmental Information Processing;Cellular Processes;Cellular Processes;Cellular Processes	Signal transduction;Signal transduction;Cell motility;Cellular community - eukaryotes;Cellular community - eukaryotes	ko04010//MAPK signaling pathway;ko04020//Calcium signaling pathway;ko04810//Regulation of actin cytoskeleton;ko04510//Focal adhesion;ko04540//Gap junction	K05089;K05089;K05089;K05089;K05089	GO:0000323//lytic vacuole;GO:0005575//cellular_component;GO:0005622//intracellular;GO:0005623//cell;GO:0005634//nucleus;GO:0005737//cytoplasm;GO:0005764//lysosome;GO:0005773//vacuole;GO:0005775//vacuolar lumen;GO:0005794//Golgi apparatus;GO:0005886//plasma membrane;GO:0009986//cell surface;GO:0012505//endomembrane system;GO:0016020//membrane;GO:0016021//integral component of membrane;GO:0016324//…	GO:0000166//nucleotide binding;GO:0003674//molecular_function;GO:0003824//catalytic activity;GO:0004672//protein kinase activity;GO:0004713//protein tyrosine kinase activity;GO:0004714//transmembrane receptor protein tyrosine kinase activity;GO:0004888//transmembrane signaling receptor activity;GO:0004930//G protein-coupled receptor activity;GO:0004992//platelet activating factor receptor activit…	GO:0000003//reproduction;GO:0000165//MAPK cascade;GO:0000302//response to reactive oxygen species;GO:0001101//response to acid chemical;GO:0001501//skeletal system development;GO:0001525//angiogenesis;GO:0001568//blood vessel development;GO:0001570//vasculogenesis;GO:0001654//eye development;GO:0001655//urogenital system development;GO:0001656//metanephros development;GO:0001701//in utero embryon…	--
ncbi_106046791	14.985	22.789	18.251	20.449	39.566	69.415	36.246	23.51	19.1185	42.1842	1.14174	5.86184e-05	TK1	thymidine kinase 1	Metabolism;Metabolism;Metabolism	Global and overview maps;Nucleotide metabolism;Xenobiotics biodegradation and metabolism	ko01100//Metabolic pathways;ko00240//Pyrimidine metabolism;ko00983//Drug metabolism - other enzymes	K00857;K00857;K00857	GO:0005575//cellular_component;GO:0005622//intracellular;GO:0005623//cell;GO:0005737//cytoplasm;GO:0005829//cytosol;GO:0044424//intracellular part;GO:0044444//cytoplasmic part;GO:0044464//cell part	GO:0000166//nucleotide binding;GO:0003674//molecular_function;GO:0003824//catalytic activity;GO:0004797//thymidine kinase activity;GO:0005488//binding;GO:0005515//protein binding;GO:0005524//ATP binding;GO:0008144//drug binding;GO:0008270//zinc ion binding;GO:0016301//kinase activity;GO:0016740//transferase activity;GO:0016772//transferase activity, transferring phosphorus-containing groups;GO:00…	GO:0000003//reproduction;GO:0001889//liver development;GO:0006139//nucleobase-containing compound metabolic process;GO:0006213//pyrimidine nucleoside metabolic process;GO:0006259//DNA metabolic process;GO:0006725//cellular aromatic compound metabolic process;GO:0006753//nucleoside phosphate metabolic process;GO:0006793//phosphorus metabolic process;GO:0006796//phosphate-containing compound metabo…	--
ncbi_106037922	5.89	7.372	6.93	9.018	13.973	29.128	16.274	8.779	7.3025	17.0385	1.22234	5.91609e-05	MCM2	minichromosome maintenance complex component 2	Cellular Processes;Genetic Information Processing	Cell growth and death;Replication and repair	ko04110//Cell cycle;ko03030//DNA replication	K02540;K02540	GO:0000228//nuclear chromosome;GO:0000781//chromosome, telomeric region;GO:0000784//nuclear chromosome, telomeric region;GO:0000785//chromatin;GO:0000790//nuclear chromatin;GO:0000793//condensed chromosome;GO:0000808//origin recognition complex;GO:0005575//cellular_component;GO:0005622//intracellular;GO:0005623//cell;GO:0005634//nucleus;GO:0005654//nucleoplasm;GO:0005656//nuclear pre-replicative …	GO:0000166//nucleotide binding;GO:0003674//molecular_function;GO:0003676//nucleic acid binding;GO:0003677//DNA binding;GO:0003678//DNA helicase activity;GO:0003682//chromatin binding;GO:0003688//DNA replication origin binding;GO:0003690//double-stranded DNA binding;GO:0003824//catalytic activity;GO:0004176//ATP-dependent peptidase activity;GO:0004386//helicase activity;GO:0005488//binding;GO:0005…	GO:0000003//reproduction;GO:0000082//G1/S transition of mitotic cell cycle;GO:0000278//mitotic cell cycle;GO:0000724//double-strand break repair via homologous recombination;GO:0000725//recombinational repair;GO:0000727//double-strand break repair via break-induced replication;GO:0006139//nucleobase-containing compound metabolic process;GO:0006259//DNA metabolic process;GO:0006260//DNA replicatio…	--
ncbi_125180702	3.828	3.934	6.003	4.738	8.772	16.985	6.931	8.936	4.62575	10.406	1.16966	6.54128e-05	ISYNA1	inositol-3-phosphate synthase 1	-	-	-	-	GO:0005575//cellular_component;GO:0005618//cell wall;GO:0005622//intracellular;GO:0005623//cell;GO:0005737//cytoplasm;GO:0005829//cytosol;GO:0009277//fungal-type cell wall;GO:0009986//cell surface;GO:0030312//external encapsulating structure;GO:0030446//hyphal cell wall;GO:0044424//intracellular part;GO:0044444//cytoplasmic part;GO:0044464//cell part;GO:0071944//cell periphery	GO:0003674//molecular_function;GO:0003824//catalytic activity;GO:0004512//inositol-3-phosphate synthase activity;GO:0016853//isomerase activity;GO:0016872//intramolecular lyase activity	GO:0005975//carbohydrate metabolic process;GO:0006020//inositol metabolic process;GO:0006021//inositol biosynthetic process;GO:0006066//alcohol metabolic process;GO:0006629//lipid metabolic process;GO:0006644//phospholipid metabolic process;GO:0006793//phosphorus metabolic process;GO:0006796//phosphate-containing compound metabolic process;GO:0008150//biological_process;GO:0008152//metabolic proc…	--
ncbi_106049343	269.269	231.599	238.805	185.167	137.902	104.278	137.482	168.791	231.21	137.113	-0.753836	7.12838e-05	CLDN10	claudin 10	Cellular Processes;Environmental Information Processing	Cellular community - eukaryotes;Signaling molecules and interaction	ko04530//Tight junction;ko04514//Cell adhesion molecules	K06087;K06087	GO:0016021//integral component of membrane	-	-	--
ncbi_106032412	30.473	35.492	33.628	33.269	17.537	20.516	16.188	27.436	33.2155	20.4193	-0.701927	7.12844e-05	HINT3	histidine triad nucleotide binding protein 3, transcript variant X1	-	-	-	-	GO:0005575//cellular_component;GO:0005622//intracellular;GO:0005623//cell;GO:0005634//nucleus;GO:0005737//cytoplasm;GO:0016020//membrane;GO:0016021//integral component of membrane;GO:0031224//intrinsic component of membrane;GO:0043226//organelle;GO:0043227//membrane-bounded organelle;GO:0043229//intracellular organelle;GO:0043231//intracellular membrane-bounded organelle;GO:0044424//intracellular…	GO:0000166//nucleotide binding;GO:0003674//molecular_function;GO:0003824//catalytic activity;GO:0005488//binding;GO:0016787//hydrolase activity;GO:0036094//small molecule binding;GO:0097159//organic cyclic compound binding;GO:1901265//nucleoside phosphate binding;GO:1901363//heterocyclic compound binding	GO:0008150//biological_process	--
ncbi_106047662	45.428	62.798	54.281	60.075	105.266	145.895	91.583	74.935	55.6455	104.42	0.908058	7.13765e-05	PCNA	proliferating cell nuclear antigen	Cellular Processes;Cellular Processes;Genetic Information Processing;Genetic Information Processing;Genetic Information Processing;Genetic Information Processing	Cellular community - eukaryotes;Cell growth and death;Replication and repair;Replication and repair;Replication and repair;Replication and repair	ko04530//Tight junction;ko04110//Cell cycle;ko03420//Nucleotide excision repair;ko03030//DNA replication;ko03410//Base excision repair;ko03430//Mismatch repair	K04802;K04802;K04802;K04802;K04802;K04802	GO:0000228//nuclear chromosome;GO:0000781//chromosome, telomeric region;GO:0000785//chromatin;GO:0000790//nuclear chromatin;GO:0005575//cellular_component;GO:0005622//intracellular;GO:0005623//cell;GO:0005634//nucleus;GO:0005654//nucleoplasm;GO:0005657//replication fork;GO:0005663//DNA replication factor C complex;GO:0005694//chromosome;GO:0005813//centrosome;GO:0005815//microtubule organizing ce…	GO:0000700//mismatch base pair DNA N-glycosylase activity;GO:0000701//purine-specific mismatch base pair DNA N-glycosylase activity;GO:0003674//molecular_function;GO:0003676//nucleic acid binding;GO:0003677//DNA binding;GO:0003682//chromatin binding;GO:0003684//damaged DNA binding;GO:0003690//double-stranded DNA binding;GO:0003824//catalytic activity;GO:0005102//signaling receptor binding;GO:0005…	GO:0000003//reproduction;GO:0000070//mitotic sister chromatid segregation;GO:0000075//cell cycle checkpoint;GO:0000077//DNA damage checkpoint;GO:0000082//G1/S transition of mitotic cell cycle;GO:0000083//regulation of transcription involved in G1/S transition of mitotic cell cycle;GO:0000278//mitotic cell cycle;GO:0000280//nuclear division;GO:0000302//response to reactive oxygen species;GO:000071…	--
ncbi_106047659	9.212	7.525	8.064	7.699	16.325	22.921	13.821	10.699	8.125	15.9415	0.972348	7.60387e-05	NCAPH	non-SMC condensin I complex subunit H, transcript variant X2	-	-	-	-	GO:0000228//nuclear chromosome;GO:0000775//chromosome, centromeric region;GO:0000785//chromatin;GO:0000790//nuclear chromatin;GO:0000792//heterochromatin;GO:0000793//condensed chromosome;GO:0000794//condensed nuclear chromosome;GO:0000796//condensin complex;GO:0000799//nuclear condensin complex;GO:0005575//cellular_component;GO:0005622//intracellular;GO:0005623//cell;GO:0005634//nucleus;GO:000569…	GO:0001671//ATPase activator activity;GO:0003674//molecular_function;GO:0003682//chromatin binding;GO:0004817//cysteine-tRNA ligase activity;GO:0005488//binding;GO:0005515//protein binding;GO:0008047//enzyme activator activity;GO:0019899//enzyme binding;GO:0030234//enzyme regulator activity;GO:0044547//DNA topoisomerase binding;GO:0060589//nucleoside-triphosphatase regulator activity;GO:0060590//…	GO:0000003//reproduction;GO:0000070//mitotic sister chromatid segregation;GO:0000278//mitotic cell cycle;GO:0000280//nuclear division;GO:0000819//sister chromatid segregation;GO:0001655//urogenital system development;GO:0001700//embryonic development via the syncytial blastoderm;GO:0002009//morphogenesis of an epithelium;GO:0006082//organic acid metabolic process;GO:0006091//generation of precurs…	--
ncbi_106034502	58.266	63.947	76.615	70.936	132.505	138.999	95.261	99.998	67.441	116.691	0.790992	7.76212e-05	SRGN	serglycin, transcript variant X2	-	-	-	-	GO:0000323//lytic vacuole;GO:0005575//cellular_component;GO:0005576//extracellular region;GO:0005615//extracellular space;GO:0005622//intracellular;GO:0005623//cell;GO:0005737//cytoplasm;GO:0005764//lysosome;GO:0005773//vacuole;GO:0005794//Golgi apparatus;GO:0012505//endomembrane system;GO:0030141//secretory granule;GO:0031091//platelet alpha granule;GO:0031093//platelet alpha granule lumen;GO:00…	GO:0003674//molecular_function;GO:0005488//binding;GO:0005518//collagen binding;GO:0044877//protein-containing complex binding	GO:0001817//regulation of cytokine production;GO:0001818//negative regulation of cytokine production;GO:0002576//platelet degranulation;GO:0002791//regulation of peptide secretion;GO:0002792//negative regulation of peptide secretion;GO:0006508//proteolysis;GO:0006807//nitrogen compound metabolic process;GO:0006810//transport;GO:0006887//exocytosis;GO:0006915//apoptotic process;GO:0006996//organel…	--
ncbi_106049517	5.255	8.774	5.78	6.559	19.379	21.164	13.156	7.641	6.592	15.335	1.21804	7.95191e-05	PBK	PDZ binding kinase	-	-	-	-	GO:0005575//cellular_component;GO:0005622//intracellular;GO:0005623//cell;GO:0005634//nucleus;GO:0016020//membrane;GO:0043226//organelle;GO:0043227//membrane-bounded organelle;GO:0043229//intracellular organelle;GO:0043231//intracellular membrane-bounded organelle;GO:0044424//intracellular part;GO:0044464//cell part	GO:0000166//nucleotide binding;GO:0003674//molecular_function;GO:0003824//catalytic activity;GO:0004672//protein kinase activity;GO:0004674//protein serine/threonine kinase activity;GO:0005044//scavenger receptor activity;GO:0005085//guanyl-nucleotide exchange factor activity;GO:0005088//Ras guanyl-nucleotide exchange factor activity;GO:0005089//Rho guanyl-nucleotide exchange factor activity;GO:0…	GO:0000278//mitotic cell cycle;GO:0001932//regulation of protein phosphorylation;GO:0001933//negative regulation of protein phosphorylation;GO:0006464//cellular protein modification process;GO:0006468//protein phosphorylation;GO:0006793//phosphorus metabolic process;GO:0006796//phosphate-containing compound metabolic process;GO:0006807//nitrogen compound metabolic process;GO:0007049//cell cycle;G…	--
ncbi_106039651	369.266	341.63	356.44	281.322	131.359	101.099	185.455	183.21	337.164	150.281	-1.16579	7.975e-05	LOC106039651	ATP-dependent translocase ABCB1-like, transcript variant X10	-	-	-	-	GO:0005575//cellular_component;GO:0005737//cytoplasm;GO:0005887//integral component of plasma membrane;GO:0009288//bacterial-type flagellum;GO:0009380//excinuclease repair complex;GO:0009898//cytoplasmic side of plasma membrane;GO:0016020//membrane;GO:0016021//integral component of membrane;GO:0030257//type III protein secretion system complex;GO:0043190//ATP-binding cassette (ABC) transporter co…	GO:0000155//phosphorelay sensor kinase activity;GO:0003674//molecular_function;GO:0003723//RNA binding;GO:0003724//RNA helicase activity;GO:0003924//GTPase activity;GO:0003972//RNA ligase (ATP) activity;GO:0004140//dephospho-CoA kinase activity;GO:0004673//protein histidine kinase activity;GO:0005260//intracellularly ATP-gated chloride channel activity;GO:0005319//lipid transporter activity;GO:00…	GO:0000160//phosphorelay signal transduction system;GO:0000910//cytokinesis;GO:0001539//cilium or flagellum-dependent cell motility;GO:0006289//nucleotide-excision repair;GO:0006388//tRNA splicing, via endonucleolytic cleavage and ligation;GO:0006576//cellular biogenic amine metabolic process;GO:0006810//transport;GO:0006817//phosphate ion transport;GO:0006824//cobalt ion transport;GO:0006855//dr…	--
ncbi_106039299	13.088	12.017	12.439	13.64	21.17	37.481	22.384	17.614	12.796	24.6623	0.946612	7.97968e-05	MCM6	minichromosome maintenance complex component 6	Cellular Processes;Genetic Information Processing	Cell growth and death;Replication and repair	ko04110//Cell cycle;ko03030//DNA replication	K02542;K02542	GO:0000228//nuclear chromosome;GO:0000785//chromatin;GO:0000790//nuclear chromatin;GO:0005575//cellular_component;GO:0005622//intracellular;GO:0005623//cell;GO:0005634//nucleus;GO:0005654//nucleoplasm;GO:0005656//nuclear pre-replicative complex;GO:0005657//replication fork;GO:0005694//chromosome;GO:0005737//cytoplasm;GO:0031261//DNA replication preinitiation complex;GO:0031298//replication fork p…	GO:0000166//nucleotide binding;GO:0003674//molecular_function;GO:0003676//nucleic acid binding;GO:0003677//DNA binding;GO:0003678//DNA helicase activity;GO:0003688//DNA replication origin binding;GO:0003690//double-stranded DNA binding;GO:0003697//single-stranded DNA binding;GO:0003824//catalytic activity;GO:0004003//ATP-dependent DNA helicase activity;GO:0004176//ATP-dependent peptidase activity…	GO:0000003//reproduction;GO:0000082//G1/S transition of mitotic cell cycle;GO:0000278//mitotic cell cycle;GO:0000724//double-strand break repair via homologous recombination;GO:0000725//recombinational repair;GO:0000727//double-strand break repair via break-induced replication;GO:0002064//epithelial cell development;GO:0002065//columnar/cuboidal epithelial cell differentiation;GO:0002066//columna…	--
ncbi_106029771	9.93	14.181	12.034	14.253	21.189	34.529	20.333	19.148	12.5995	23.7997	0.91758	8.04838e-05	LOC106029771	uncharacterized LOC106029771, transcript variant X2	-	-	-	-	-	-	-	--
ncbi_125181895	4.399	3.611	5.499	5.915	9.129	15.419	11.793	6.381	4.856	10.6805	1.13714	8.96046e-05	LOC125181895	GTPase IMAP family member 1-like	-	-	-	-	GO:0005737//cytoplasm	GO:0003723//RNA binding;GO:0003724//RNA helicase activity;GO:0003924//GTPase activity;GO:0005525//GTP binding;GO:0043022//ribosome binding	GO:0042254//ribosome biogenesis	--
ncbi_125182462	28.273	31.006	28.447	30.567	15.792	14.085	20.234	19.608	29.5733	17.4297	-0.762741	9.52786e-05	LOC125182462	uncharacterized LOC125182462	-	-	-	-	-	-	-	--
ncbi_106045743	80.47	66.297	86.961	100.436	141.425	269.444	157.14	111.219	83.541	169.807	1.02334	9.66485e-05	ARHGDIB	Rho GDP dissociation inhibitor beta	-	-	-	-	GO:0005575//cellular_component;GO:0005622//intracellular;GO:0005623//cell;GO:0005737//cytoplasm;GO:0005829//cytosol;GO:0005856//cytoskeleton;GO:0016020//membrane;GO:0031410//cytoplasmic vesicle;GO:0031982//vesicle;GO:0043226//organelle;GO:0043227//membrane-bounded organelle;GO:0043228//non-membrane-bounded organelle;GO:0043229//intracellular organelle;GO:0043232//intracellular non-membrane-bounde…	GO:0003674//molecular_function;GO:0003824//catalytic activity;GO:0003924//GTPase activity;GO:0005092//GDP-dissociation inhibitor activity;GO:0005094//Rho GDP-dissociation inhibitor activity;GO:0005096//GTPase activator activity;GO:0005488//binding;GO:0005515//protein binding;GO:0008047//enzyme activator activity;GO:0016462//pyrophosphatase activity;GO:0016787//hydrolase activity;GO:0016817//hydro…	GO:0007162//negative regulation of cell adhesion;GO:0007275//multicellular organism development;GO:0008150//biological_process;GO:0009966//regulation of signal transduction;GO:0010646//regulation of cell communication;GO:0023051//regulation of signaling;GO:0030155//regulation of cell adhesion;GO:0030334//regulation of cell migration;GO:0030336//negative regulation of cell migration;GO:0032501//mu…	--
ncbi_106049093	5.272	9.899	8.049	8.641	14.951	15.013	17.993	12.399	7.96525	15.089	0.921706	9.6821e-05	MADCAM1	mucosal vascular addressin cell adhesion molecule 1	Environmental Information Processing;Organismal Systems	Signaling molecules and interaction;Immune system	ko04514//Cell adhesion molecules;ko04672//Intestinal immune network for IgA production	K06779;K06779	GO:0005575//cellular_component;GO:0005623//cell;GO:0005886//plasma membrane;GO:0016020//membrane;GO:0016021//integral component of membrane;GO:0031224//intrinsic component of membrane;GO:0044425//membrane part;GO:0044464//cell part;GO:0071944//cell periphery	GO:0003674//molecular_function;GO:0005102//signaling receptor binding;GO:0005178//integrin binding;GO:0005488//binding;GO:0005515//protein binding;GO:0044877//protein-containing complex binding;GO:0050839//cell adhesion molecule binding;GO:0098631//cell adhesion mediator activity;GO:0098634//cell-matrix adhesion mediator activity;GO:0098640//integrin binding involved in cell-matrix adhesion	GO:0002376//immune system process;GO:0002682//regulation of immune system process;GO:0002684//positive regulation of immune system process;GO:0002685//regulation of leukocyte migration;GO:0002687//positive regulation of leukocyte migration;GO:0006928//movement of cell or subcellular component;GO:0006955//immune response;GO:0007154//cell communication;GO:0007155//cell adhesion;GO:0007159//leukocyt…	--
ncbi_106029747	17.482	20.981	18.424	27.023	42.678	53.768	32.949	30.096	20.9775	39.8728	0.92656	9.71099e-05	SLC29A1	solute carrier family 29 member 1 (Augustine blood group), transcript variant X1	-	-	-	-	GO:0005575//cellular_component;GO:0005623//cell;GO:0005886//plasma membrane;GO:0005887//integral component of plasma membrane;GO:0016020//membrane;GO:0016021//integral component of membrane;GO:0016323//basolateral plasma membrane;GO:0016324//apical plasma membrane;GO:0031224//intrinsic component of membrane;GO:0031226//intrinsic component of plasma membrane;GO:0044425//membrane part;GO:0044456//s…	GO:0003674//molecular_function;GO:0005215//transporter activity;GO:0005337//nucleoside transmembrane transporter activity;GO:0015932//nucleobase-containing compound transmembrane transporter activity;GO:0022857//transmembrane transporter activity;GO:1901505//carbohydrate derivative transmembrane transporter activity	GO:0001666//response to hypoxia;GO:0001678//cellular glucose homeostasis;GO:0003008//system process;GO:0006139//nucleobase-containing compound metabolic process;GO:0006725//cellular aromatic compound metabolic process;GO:0006807//nitrogen compound metabolic process;GO:0006810//transport;GO:0006950//response to stress;GO:0007154//cell communication;GO:0007165//signal transduction;GO:0007166//cell …	--
ncbi_106039298	11.465	10.699	11.928	20.725	22.663	40.258	26.161	24.26	13.7043	28.3355	1.04799	9.86645e-05	CXCR4	C-X-C motif chemokine receptor 4	Environmental Information Processing;Cellular Processes;Cellular Processes;Environmental Information Processing;Organismal Systems	Signal transduction;Transport and catabolism;Cell motility;Signaling molecules and interaction;Immune system	ko04020//Calcium signaling pathway;ko04144//Endocytosis;ko04810//Regulation of actin cytoskeleton;ko04060//Cytokine-cytokine receptor interaction;ko04672//Intestinal immune network for IgA production	K04189;K04189;K04189;K04189;K04189	GO:0000323//lytic vacuole;GO:0005575//cellular_component;GO:0005622//intracellular;GO:0005623//cell;GO:0005634//nucleus;GO:0005737//cytoplasm;GO:0005764//lysosome;GO:0005768//endosome;GO:0005769//early endosome;GO:0005770//late endosome;GO:0005773//vacuole;GO:0005886//plasma membrane;GO:0005911//cell-cell junction;GO:0009897//external side of plasma membrane;GO:0009986//cell surface;GO:0012505//e…	GO:0001618//virus receptor activity;GO:0001637//G protein-coupled chemoattractant receptor activity;GO:0001653//peptide receptor activity;GO:0003674//molecular_function;GO:0003779//actin binding;GO:0004888//transmembrane signaling receptor activity;GO:0004896//cytokine receptor activity;GO:0004930//G protein-coupled receptor activity;GO:0004950//chemokine receptor activity;GO:0005488//binding;GO:…	GO:0000003//reproduction;GO:0000187//activation of MAPK activity;GO:0000902//cell morphogenesis;GO:0000904//cell morphogenesis involved in differentiation;GO:0001525//angiogenesis;GO:0001558//regulation of cell growth;GO:0001568//blood vessel development;GO:0001569//branching involved in blood vessel morphogenesis;GO:0001666//response to hypoxia;GO:0001667//ameboidal-type cell migration;GO:000170…	--
ncbi_106049567	12.928	8.722	11.021	10.148	20.276	28.615	15.54	15.468	10.7048	19.9748	0.899926	0.000104567	TOP2A	DNA topoisomerase II alpha, transcript variant X1	-	-	-	-	GO:0000228//nuclear chromosome;GO:0000785//chromatin;GO:0000792//heterochromatin;GO:0000793//condensed chromosome;GO:0005575//cellular_component;GO:0005622//intracellular;GO:0005623//cell;GO:0005634//nucleus;GO:0005654//nucleoplasm;GO:0005694//chromosome;GO:0005730//nucleolus;GO:0005737//cytoplasm;GO:0005814//centriole;GO:0005815//microtubule organizing center;GO:0005856//cytoskeleton;GO:0009330/…	GO:0000166//nucleotide binding;GO:0000287//magnesium ion binding;GO:0003674//molecular_function;GO:0003676//nucleic acid binding;GO:0003677//DNA binding;GO:0003682//chromatin binding;GO:0003824//catalytic activity;GO:0003916//DNA topoisomerase activity;GO:0003918//DNA topoisomerase type II (ATP-hydrolyzing) activity;GO:0005080//protein kinase C binding;GO:0005488//binding;GO:0005515//protein bind…	GO:0000003//reproduction;GO:0000075//cell cycle checkpoint;GO:0000278//mitotic cell cycle;GO:0000280//nuclear division;GO:0000712//resolution of meiotic recombination intermediates;GO:0000819//sister chromatid segregation;GO:0002244//hematopoietic progenitor cell differentiation;GO:0002376//immune system process;GO:0002520//immune system development;GO:0006139//nucleobase-containing compound meta…	--
ncbi_106048600	109.668	189.605	217.905	279.414	300.374	766.116	638.336	258.507	199.148	490.833	1.30139	0.000104664	LOC106048600	C-C motif chemokine 26-like	Environmental Information Processing	Signaling molecules and interaction	ko04060//Cytokine-cytokine receptor interaction	K16062	GO:0005575//cellular_component;GO:0005576//extracellular region;GO:0005615//extracellular space;GO:0005623//cell;GO:0005737//cytoplasm;GO:0044421//extracellular region part	GO:0001664//G protein-coupled receptor binding;GO:0003674//molecular_function;GO:0004140//dephospho-CoA kinase activity;GO:0005102//signaling receptor binding;GO:0005125//cytokine activity;GO:0005126//cytokine receptor binding;GO:0005488//binding;GO:0005515//protein binding;GO:0008009//chemokine activity;GO:0030545//receptor regulator activity;GO:0031732//CCR7 chemokine receptor binding;GO:004237…	GO:0001101//response to acid chemical;GO:0001767//establishment of lymphocyte polarity;GO:0001768//establishment of T cell polarity;GO:0001771//immunological synapse formation;GO:0001775//cell activation;GO:0001906//cell killing;GO:0001932//regulation of protein phosphorylation;GO:0001934//positive regulation of protein phosphorylation;GO:0001952//regulation of cell-matrix adhesion;GO:0001954//po…	--
ncbi_106044373	13.855	13.851	13.841	16.969	25.274	33.905	23.329	19.938	14.629	25.6115	0.807961	0.000108253	TACC1	transforming acidic coiled-coil containing protein 1, transcript variant X1	-	-	-	-	GO:0005575//cellular_component;GO:0005622//intracellular;GO:0005623//cell;GO:0005634//nucleus;GO:0005737//cytoplasm;GO:0005815//microtubule organizing center;GO:0005856//cytoskeleton;GO:0015630//microtubule cytoskeleton;GO:0016020//membrane;GO:0030496//midbody;GO:0043226//organelle;GO:0043227//membrane-bounded organelle;GO:0043228//non-membrane-bounded organelle;GO:0043229//intracellular organell…	GO:0003674//molecular_function;GO:0004857//enzyme inhibitor activity;GO:0005488//binding;GO:0005515//protein binding;GO:0005524//ATP binding;GO:0019904//protein domain specific binding	GO:0000226//microtubule cytoskeleton organization;GO:0006810//transport;GO:0006996//organelle organization;GO:0007010//cytoskeleton organization;GO:0007017//microtubule-based process;GO:0007049//cell cycle;GO:0007059//chromosome segregation;GO:0007097//nuclear migration;GO:0007275//multicellular organism development;GO:0007399//nervous system development;GO:0007417//central nervous system develop…	--
ncbi_125183235	3.939	5.155	4.324	6.509	8.484	30.074	14.28	5.355	4.98175	14.5482	1.54612	0.000109309	LOC125183235	GRB2 related adaptor protein	-	-	-	-	GO:0005575//cellular_component;GO:0005622//intracellular;GO:0005623//cell;GO:0005737//cytoplasm;GO:0005829//cytosol;GO:0005886//plasma membrane;GO:0009898//cytoplasmic side of plasma membrane;GO:0016020//membrane;GO:0019897//extrinsic component of plasma membrane;GO:0019898//extrinsic component of membrane;GO:0031234//extrinsic component of cytoplasmic side of plasma membrane;GO:0044424//intracel…	GO:0003674//molecular_function;GO:0003824//catalytic activity;GO:0004672//protein kinase activity;GO:0004713//protein tyrosine kinase activity;GO:0004715//non-membrane spanning protein tyrosine kinase activity;GO:0005070//SH3/SH2 adaptor activity;GO:0005102//signaling receptor binding;GO:0005488//binding;GO:0005515//protein binding;GO:0016301//kinase activity;GO:0016740//transferase activity;GO:0…	GO:0002376//immune system process;GO:0006464//cellular protein modification process;GO:0006468//protein phosphorylation;GO:0006793//phosphorus metabolic process;GO:0006796//phosphate-containing compound metabolic process;GO:0006807//nitrogen compound metabolic process;GO:0006928//movement of cell or subcellular component;GO:0006950//response to stress;GO:0006952//defense response;GO:0006955//immu…	--
ncbi_106046109	10.424	7.498	8.573	7.458	16.942	22.46	11.685	15.147	8.48825	16.5585	0.964033	0.000109739	UBE2T	ubiquitin conjugating enzyme E2 T, transcript variant X1	Genetic Information Processing	Replication and repair	ko03460//Fanconi anemia pathway	K13960	GO:0005575//cellular_component;GO:0005622//intracellular;GO:0005623//cell;GO:0005634//nucleus;GO:0005654//nucleoplasm;GO:0005730//nucleolus;GO:0005737//cytoplasm;GO:0031974//membrane-enclosed lumen;GO:0031981//nuclear lumen;GO:0043226//organelle;GO:0043227//membrane-bounded organelle;GO:0043228//non-membrane-bounded organelle;GO:0043229//intracellular organelle;GO:0043231//intracellular membrane-…	GO:0000166//nucleotide binding;GO:0003674//molecular_function;GO:0003682//chromatin binding;GO:0003824//catalytic activity;GO:0004842//ubiquitin-protein transferase activity;GO:0005488//binding;GO:0005515//protein binding;GO:0005524//ATP binding;GO:0008144//drug binding;GO:0016740//transferase activity;GO:0017076//purine nucleotide binding;GO:0019787//ubiquitin-like protein transferase activity;G…	GO:0000209//protein polyubiquitination;GO:0006139//nucleobase-containing compound metabolic process;GO:0006259//DNA metabolic process;GO:0006281//DNA repair;GO:0006464//cellular protein modification process;GO:0006513//protein monoubiquitination;GO:0006725//cellular aromatic compound metabolic process;GO:0006807//nitrogen compound metabolic process;GO:0006950//response to stress;GO:0006974//cellu…	--
ncbi_106044500	164.095	145.681	173.003	171.515	94.366	73.115	97.585	131.901	163.573	99.2417	-0.72092	0.000112745	CAT	catalase, transcript variant X1	Metabolism;Environmental Information Processing;Metabolism;Cellular Processes;Metabolism;Metabolism	Global and overview maps;Signal transduction;Global and overview maps;Transport and catabolism;Amino acid metabolism;Carbohydrate metabolism	ko01100//Metabolic pathways;ko04068//FoxO signaling pathway;ko01200//Carbon metabolism;ko04146//Peroxisome;ko00380//Tryptophan metabolism;ko00630//Glyoxylate and dicarboxylate metabolism	K03781;K03781;K03781;K03781;K03781;K03781	GO:0000323//lytic vacuole;GO:0005575//cellular_component;GO:0005576//extracellular region;GO:0005615//extracellular space;GO:0005622//intracellular;GO:0005623//cell;GO:0005737//cytoplasm;GO:0005739//mitochondrion;GO:0005740//mitochondrial envelope;GO:0005758//mitochondrial intermembrane space;GO:0005764//lysosome;GO:0005773//vacuole;GO:0005777//peroxisome;GO:0005778//peroxisomal membrane;GO:00057…	GO:0000166//nucleotide binding;GO:0003674//molecular_function;GO:0003824//catalytic activity;GO:0004046//aminoacylase activity;GO:0004096//catalase activity;GO:0004601//peroxidase activity;GO:0005102//signaling receptor binding;GO:0005488//binding;GO:0005515//protein binding;GO:0016209//antioxidant activity;GO:0016491//oxidoreductase activity;GO:0016627//oxidoreductase activity, acting on the CH-…	GO:0000302//response to reactive oxygen species;GO:0001101//response to acid chemical;GO:0001655//urogenital system development;GO:0001657//ureteric bud development;GO:0001666//response to hypoxia;GO:0001775//cell activation;GO:0001822//kidney development;GO:0001823//mesonephros development;GO:0002252//immune effector process;GO:0002263//cell activation involved in immune response;GO:0002274//mye…	--
ncbi_106038777	52.716	52.768	51.981	56.609	74.929	95.215	101.852	78	53.5185	87.499	0.709229	0.000117347	NFKBIA	NFKB inhibitor alpha	Human Diseases;Human Diseases;Cellular Processes;Human Diseases;Organismal Systems;Organismal Systems;Organismal Systems;Organismal Systems;Organismal Systems;Organismal Systems	Infectious disease: bacterial;Infectious disease: viral;Cell growth and death;Infectious disease: viral;Immune system;Immune system;Immune system;Endocrine system;Immune system;Immune system	ko05132//Salmonella infection;ko05168//Herpes simplex virus 1 infection;ko04210//Apoptosis;ko05164//Influenza A;ko04621//NOD-like receptor signaling pathway;ko04625//C-type lectin receptor signaling pathway;ko04620//Toll-like receptor signaling pathway;ko04920//Adipocytokine signaling pathway;ko04622//RIG-I-like receptor signaling pathway;ko04623//Cytosolic DNA-sensing pathway	K04734;K04734;K04734;K04734;K04734;K04734;K04734;K04734;K04734;K04734	GO:0005575//cellular_component;GO:0005622//intracellular;GO:0005623//cell;GO:0005634//nucleus;GO:0005737//cytoplasm;GO:0005829//cytosol;GO:0005886//plasma membrane;GO:0016020//membrane;GO:0031594//neuromuscular junction;GO:0032991//protein-containing complex;GO:0033256//I-kappaB/NF-kappaB complex;GO:0043226//organelle;GO:0043227//membrane-bounded organelle;GO:0043229//intracellular organelle;GO:0…	GO:0003674//molecular_function;GO:0005048//signal sequence binding;GO:0005488//binding;GO:0005515//protein binding;GO:0008134//transcription factor binding;GO:0008139//nuclear localization sequence binding;GO:0019899//enzyme binding;GO:0031072//heat shock protein binding;GO:0031625//ubiquitin protein ligase binding;GO:0033218//amide binding;GO:0042277//peptide binding;GO:0042802//identical protei…	GO:0000003//reproduction;GO:0000060//protein import into nucleus, translocation;GO:0001889//liver development;GO:0002064//epithelial cell development;GO:0002065//columnar/cuboidal epithelial cell differentiation;GO:0002066//columnar/cuboidal epithelial cell development;GO:0002218//activation of innate immune response;GO:0002221//pattern recognition receptor signaling pathway;GO:0002224//toll-like…	--
ncbi_106034832	102.56	66.72	59.05	69.921	37.014	35.127	45.5	49.93	74.5627	41.8927	-0.831754	0.000118824	KCNJ16	potassium inwardly rectifying channel subfamily J member 16, transcript variant X1	-	-	-	-	GO:0005575//cellular_component;GO:0005623//cell;GO:0005886//plasma membrane;GO:0005887//integral component of plasma membrane;GO:0008076//voltage-gated potassium channel complex;GO:0016020//membrane;GO:0016021//integral component of membrane;GO:0016323//basolateral plasma membrane;GO:0031224//intrinsic component of membrane;GO:0031226//intrinsic component of plasma membrane;GO:0032991//protein-co…	GO:0003674//molecular_function;GO:0005215//transporter activity;GO:0005216//ion channel activity;GO:0005242//inward rectifier potassium channel activity;GO:0005244//voltage-gated ion channel activity;GO:0005249//voltage-gated potassium channel activity;GO:0005261//cation channel activity;GO:0005267//potassium channel activity;GO:0008324//cation transmembrane transporter activity;GO:0015075//ion t…	GO:0006810//transport;GO:0006811//ion transport;GO:0006812//cation transport;GO:0006813//potassium ion transport;GO:0008150//biological_process;GO:0009987//cellular process;GO:0010107//potassium ion import;GO:0015672//monovalent inorganic cation transport;GO:0030001//metal ion transport;GO:0032879//regulation of localization;GO:0034220//ion transmembrane transport;GO:0034762//regulation of transm…	--
ncbi_106046487	5.525	7.047	8.028	7.556	13.039	13.32	10.509	10.352	7.039	11.805	0.745956	0.000119443	SLC7A5	solute carrier family 7 member 5	Environmental Information Processing	Signal transduction	ko04150//mTOR signaling pathway	K13780	GO:0005575//cellular_component;GO:0005622//intracellular;GO:0005623//cell;GO:0005737//cytoplasm;GO:0005829//cytosol;GO:0005886//plasma membrane;GO:0005887//integral component of plasma membrane;GO:0016020//membrane;GO:0016021//integral component of membrane;GO:0016324//apical plasma membrane;GO:0031224//intrinsic component of membrane;GO:0031226//intrinsic component of plasma membrane;GO:0043226/…	GO:0003674//molecular_function;GO:0003823//antigen binding;GO:0005215//transporter activity;GO:0005342//organic acid transmembrane transporter activity;GO:0005488//binding;GO:0008509//anion transmembrane transporter activity;GO:0008514//organic anion transmembrane transporter activity;GO:0015075//ion transmembrane transporter activity;GO:0015171//amino acid transmembrane transporter activity;GO:0…	GO:0002376//immune system process;GO:0003333//amino acid transmembrane transport;GO:0006082//organic acid metabolic process;GO:0006520//cellular amino acid metabolic process;GO:0006807//nitrogen compound metabolic process;GO:0006810//transport;GO:0006811//ion transport;GO:0006820//anion transport;GO:0006865//amino acid transport;GO:0006928//movement of cell or subcellular component;GO:0007275//mu…	--
ncbi_106031395	12.813	18.943	15.836	12.626	25.197	41.882	21.956	23.682	15.0545	28.1792	0.904438	0.000125424	UNG	uracil DNA glycosylase	Genetic Information Processing	Replication and repair	ko03410//Base excision repair	K03648	GO:0005575//cellular_component;GO:0005622//intracellular;GO:0005623//cell;GO:0005634//nucleus;GO:0005654//nucleoplasm;GO:0005737//cytoplasm;GO:0005739//mitochondrion;GO:0031974//membrane-enclosed lumen;GO:0031981//nuclear lumen;GO:0043226//organelle;GO:0043227//membrane-bounded organelle;GO:0043229//intracellular organelle;GO:0043231//intracellular membrane-bounded organelle;GO:0043233//organelle…	GO:0003674//molecular_function;GO:0003676//nucleic acid binding;GO:0003677//DNA binding;GO:0003684//damaged DNA binding;GO:0003824//catalytic activity;GO:0004844//uracil DNA N-glycosylase activity;GO:0005488//binding;GO:0016787//hydrolase activity;GO:0016798//hydrolase activity, acting on glycosyl bonds;GO:0016799//hydrolase activity, hydrolyzing N-glycosyl compounds;GO:0019104//DNA N-glycosylase…	GO:0000018//regulation of DNA recombination;GO:0002200//somatic diversification of immune receptors;GO:0002376//immune system process;GO:0002377//immunoglobulin production;GO:0002440//production of molecular mediator of immune response;GO:0002520//immune system development;GO:0002562//somatic diversification of immune receptors via germline recombination within a single locus;GO:0002566//somatic …	--
ncbi_106037025	35.366	26.676	13.454	24.286	32.213	195.026	155.069	87.468	24.9455	117.444	2.23512	0.000131816	LOC106037025	extracellular fatty acid-binding protein-like	-	-	-	-	GO:0005575//cellular_component;GO:0005576//extracellular region;GO:0005615//extracellular space;GO:0005623//cell;GO:0044421//extracellular region part	GO:0003674//molecular_function;GO:0005488//binding;GO:0005504//fatty acid binding;GO:0008289//lipid binding;GO:0031406//carboxylic acid binding;GO:0033293//monocarboxylic acid binding;GO:0036041//long-chain fatty acid binding;GO:0036094//small molecule binding;GO:0043167//ion binding;GO:0043168//anion binding;GO:0043177//organic acid binding;GO:0050542//icosanoid binding;GO:0050543//icosatetraeno…	GO:0001101//response to acid chemical;GO:0001501//skeletal system development;GO:0002062//chondrocyte differentiation;GO:0002063//chondrocyte development;GO:0002237//response to molecule of bacterial origin;GO:0002376//immune system process;GO:0002526//acute inflammatory response;GO:0003415//chondrocyte hypertrophy;GO:0006629//lipid metabolic process;GO:0006810//transport;GO:0006811//ion transpor…	--
ncbi_106034064	8.977	15.635	11.371	13.13	26.442	41.509	20.224	16.228	12.2782	26.1008	1.08799	0.000131841	CDC20	cell division cycle 20	Genetic Information Processing;Cellular Processes;Cellular Processes	Folding, sorting and degradation;Cell growth and death;Cell growth and death	ko04120//Ubiquitin mediated proteolysis;ko04110//Cell cycle;ko04114//Oocyte meiosis	K03363;K03363;K03363	GO:0000151//ubiquitin ligase complex;GO:0000152//nuclear ubiquitin ligase complex;GO:0000775//chromosome, centromeric region;GO:0000776//kinetochore;GO:0000793//condensed chromosome;GO:0000922//spindle pole;GO:0005575//cellular_component;GO:0005622//intracellular;GO:0005623//cell;GO:0005634//nucleus;GO:0005654//nucleoplasm;GO:0005680//anaphase-promoting complex;GO:0005694//chromosome;GO:0005737//…	GO:0003674//molecular_function;GO:0003824//catalytic activity;GO:0004842//ubiquitin-protein transferase activity;GO:0005488//binding;GO:0005515//protein binding;GO:0008022//protein C-terminus binding;GO:0010997//anaphase-promoting complex binding;GO:0016740//transferase activity;GO:0019787//ubiquitin-like protein transferase activity;GO:0019899//enzyme binding;GO:0030234//enzyme regulator activit…	GO:0000003//reproduction;GO:0000070//mitotic sister chromatid segregation;GO:0000226//microtubule cytoskeleton organization;GO:0000278//mitotic cell cycle;GO:0000280//nuclear division;GO:0000819//sister chromatid segregation;GO:0000910//cytokinesis;GO:0003002//regionalization;GO:0006464//cellular protein modification process;GO:0006508//proteolysis;GO:0006511//ubiquitin-dependent protein cataboli…	--
MSTRG.14240	39.328	38.835	53.757	35.038	85.011	69.551	69.689	61.955	41.7395	71.5515	0.777569	0.000133083	CORO1B	Coronin-1B, partial [Spheniscus magellanicus]	-	-	-	-	-	-	-	--
ncbi_106033797	10.305	12.028	15.917	16.166	31.035	33.671	22.976	19.051	13.604	26.6833	0.971903	0.000141249	DUT	deoxyuridine triphosphatase, transcript variant X1	Metabolism;Metabolism;Metabolism	Global and overview maps;Nucleotide metabolism;Xenobiotics biodegradation and metabolism	ko01100//Metabolic pathways;ko00240//Pyrimidine metabolism;ko00983//Drug metabolism - other enzymes	K01520;K01520;K01520	GO:0005575//cellular_component;GO:0005622//intracellular;GO:0005623//cell;GO:0005634//nucleus;GO:0005654//nucleoplasm;GO:0005737//cytoplasm;GO:0005739//mitochondrion;GO:0005829//cytosol;GO:0031974//membrane-enclosed lumen;GO:0031981//nuclear lumen;GO:0043226//organelle;GO:0043227//membrane-bounded organelle;GO:0043229//intracellular organelle;GO:0043231//intracellular membrane-bounded organelle;G…	GO:0000287//magnesium ion binding;GO:0003674//molecular_function;GO:0003824//catalytic activity;GO:0004170//dUTP diphosphatase activity;GO:0005488//binding;GO:0005515//protein binding;GO:0008829//dCTP deaminase activity;GO:0016462//pyrophosphatase activity;GO:0016787//hydrolase activity;GO:0016817//hydrolase activity, acting on acid anhydrides;GO:0016818//hydrolase activity, acting on acid anhydr…	GO:0006139//nucleobase-containing compound metabolic process;GO:0006163//purine nucleotide metabolic process;GO:0006195//purine nucleotide catabolic process;GO:0006220//pyrimidine nucleotide metabolic process;GO:0006221//pyrimidine nucleotide biosynthetic process;GO:0006226//dUMP biosynthetic process;GO:0006244//pyrimidine nucleotide catabolic process;GO:0006259//DNA metabolic process;GO:0006260/…	--
ncbi_106044934	67.303	75.249	72.926	92.576	139.412	165.244	121.243	105.107	77.0135	132.751	0.785545	0.000143438	IFI30	IFI30 lysosomal thiol reductase	-	-	-	-	GO:0000323//lytic vacuole;GO:0005575//cellular_component;GO:0005576//extracellular region;GO:0005622//intracellular;GO:0005623//cell;GO:0005737//cytoplasm;GO:0005764//lysosome;GO:0005773//vacuole;GO:0005775//vacuolar lumen;GO:0005829//cytosol;GO:0030054//cell junction;GO:0031974//membrane-enclosed lumen;GO:0043202//lysosomal lumen;GO:0043226//organelle;GO:0043227//membrane-bounded organelle;GO:00…	GO:0003674//molecular_function;GO:0003824//catalytic activity;GO:0015036//disulfide oxidoreductase activity;GO:0016491//oxidoreductase activity;GO:0016651//oxidoreductase activity, acting on NAD(P)H;GO:0016667//oxidoreductase activity, acting on a sulfur group of donors;GO:0016668//oxidoreductase activity, acting on a sulfur group of donors, NAD(P) as acceptor;GO:0047134//protein-disulfide reduct…	GO:0002376//immune system process;GO:0002474//antigen processing and presentation of peptide antigen via MHC class I;GO:0002478//antigen processing and presentation of exogenous peptide antigen;GO:0002495//antigen processing and presentation of peptide antigen via MHC class II;GO:0002504//antigen processing and presentation of peptide or polysaccharide antigen via MHC class II;GO:0006950//respons…	--
ncbi_125180095	7.395	5.529	7.301	7.628	11.454	14.482	14.771	10.099	6.96325	12.7015	0.867166	0.000145698	MAFF	MAF bZIP transcription factor F, transcript variant X1	-	-	-	-	GO:0005575//cellular_component;GO:0005622//intracellular;GO:0005623//cell;GO:0005634//nucleus;GO:0005654//nucleoplasm;GO:0005737//cytoplasm;GO:0005739//mitochondrion;GO:0005815//microtubule organizing center;GO:0031974//membrane-enclosed lumen;GO:0031981//nuclear lumen;GO:0043226//organelle;GO:0043227//membrane-bounded organelle;GO:0043229//intracellular organelle;GO:0043231//intracellular membra…	GO:0000981//DNA-binding transcription factor activity, RNA polymerase II-specific;GO:0001228//DNA-binding transcription activator activity, RNA polymerase II-specific;GO:0003674//molecular_function;GO:0003676//nucleic acid binding;GO:0003677//DNA binding;GO:0003700//DNA-binding transcription factor activity;GO:0005488//binding;GO:0043565//sequence-specific DNA binding;GO:0097159//organic cyclic c…	GO:0000003//reproduction;GO:0001701//in utero embryonic development;GO:0006139//nucleobase-containing compound metabolic process;GO:0006351//transcription, DNA-templated;GO:0006355//regulation of transcription, DNA-templated;GO:0006357//regulation of transcription by RNA polymerase II;GO:0006366//transcription by RNA polymerase II;GO:0006725//cellular aromatic compound metabolic process;GO:000680…	TF_bZIP
ncbi_106039638	74.63	80.534	106.175	47.289	15.23	23.765	54.865	23.892	77.157	29.438	-1.39012	0.000146372	LOC106039638	1-aminocyclopropane-1-carboxylate synthase-like protein 1	-	-	-	-	-	-	-	--
ncbi_106046988	305.995	251.966	191.707	233.521	270.87	413.856	698.902	550.887	245.797	483.629	0.976431	0.000150766	HSP90AA1	heat shock protein 90 alpha family class A member 1	Human Diseases;Genetic Information Processing;Organismal Systems;Cellular Processes;Organismal Systems	Infectious disease: bacterial;Folding, sorting and degradation;Immune system;Cell growth and death;Endocrine system	ko05132//Salmonella infection;ko04141//Protein processing in endoplasmic reticulum;ko04621//NOD-like receptor signaling pathway;ko04217//Necroptosis;ko04914//Progesterone-mediated oocyte maturation	K04079;K04079;K04079;K04079;K04079	GO:0000323//lytic vacuole;GO:0001726//ruffle;GO:0005575//cellular_component;GO:0005576//extracellular region;GO:0005622//intracellular;GO:0005623//cell;GO:0005634//nucleus;GO:0005654//nucleoplasm;GO:0005737//cytoplasm;GO:0005764//lysosome;GO:0005773//vacuole;GO:0005775//vacuolar lumen;GO:0005829//cytosol;GO:0005886//plasma membrane;GO:0005903//brush border;GO:0005929//cilium;GO:0009986//cell surf…	GO:0000166//nucleotide binding;GO:0001882//nucleoside binding;GO:0001883//purine nucleoside binding;GO:0001884//pyrimidine nucleoside binding;GO:0002134//UTP binding;GO:0002135//CTP binding;GO:0003674//molecular_function;GO:0003676//nucleic acid binding;GO:0003723//RNA binding;GO:0003729//mRNA binding;GO:0003824//catalytic activity;GO:0004672//protein kinase activity;GO:0004713//protein tyrosine …	GO:0000086//G2/M transition of mitotic cell cycle;GO:0000278//mitotic cell cycle;GO:0000723//telomere maintenance;GO:0000902//cell morphogenesis;GO:0000904//cell morphogenesis involved in differentiation;GO:0001505//regulation of neurotransmitter levels;GO:0001764//neuron migration;GO:0001775//cell activation;GO:0001932//regulation of protein phosphorylation;GO:0001934//positive regulation of pro…	--
ncbi_125184406	5.172	6.313	5.923	6.097	12.006	14.081	8.115	9.703	5.87625	10.9763	0.901418	0.000153507	LOC125184406	mucin-7-like, transcript variant X1	-	-	-	-	-	-	-	--
ncbi_106047916	15.071	14.352	15.553	16.929	25.69	26.288	25.284	21.276	15.4763	24.6345	0.670624	0.000155677	WASF2	WASP family member 2, transcript variant X1	Cellular Processes;Cellular Processes	Cell motility;Cellular community - eukaryotes	ko04810//Regulation of actin cytoskeleton;ko04520//Adherens junction	K05748;K05748	GO:0001726//ruffle;GO:0005575//cellular_component;GO:0005622//intracellular;GO:0005623//cell;GO:0005737//cytoplasm;GO:0005768//endosome;GO:0005769//early endosome;GO:0005829//cytosol;GO:0005856//cytoskeleton;GO:0005911//cell-cell junction;GO:0012505//endomembrane system;GO:0015629//actin cytoskeleton;GO:0030027//lamellipodium;GO:0030054//cell junction;GO:0031209//SCAR complex;GO:0031252//cell lea…	GO:0003674//molecular_function;GO:0003779//actin binding;GO:0005488//binding;GO:0005515//protein binding;GO:0008092//cytoskeletal protein binding;GO:0017124//SH3 domain binding;GO:0019904//protein domain specific binding;GO:0044877//protein-containing complex binding;GO:0051018//protein kinase A binding	GO:0000902//cell morphogenesis;GO:0001501//skeletal system development;GO:0001525//angiogenesis;GO:0001568//blood vessel development;GO:0001667//ameboidal-type cell migration;GO:0001944//vasculature development;GO:0002252//immune effector process;GO:0002253//activation of immune response;GO:0002376//immune system process;GO:0002429//immune response-activating cell surface receptor signaling pathw…	--
ncbi_106034457	28.772	31.45	41.243	44.107	83.2	67.177	48.674	57.842	36.393	64.2232	0.819435	0.000156327	FN1	fibronectin 1, transcript variant X1	Cellular Processes;Cellular Processes;Environmental Information Processing	Cell motility;Cellular community - eukaryotes;Signaling molecules and interaction	ko04810//Regulation of actin cytoskeleton;ko04510//Focal adhesion;ko04512//ECM-receptor interaction	K05717;K05717;K05717	GO:0005575//cellular_component;GO:0005576//extracellular region;GO:0005577//fibrinogen complex;GO:0005604//basement membrane;GO:0005615//extracellular space;GO:0005622//intracellular;GO:0005623//cell;GO:0005737//cytoplasm;GO:0005783//endoplasmic reticulum;GO:0005788//endoplasmic reticulum lumen;GO:0005793//endoplasmic reticulum-Golgi intermediate compartment;GO:0005886//plasma membrane;GO:0012505…	GO:0002020//protease binding;GO:0003674//molecular_function;GO:0003993//acid phosphatase activity;GO:0005102//signaling receptor binding;GO:0005178//integrin binding;GO:0005198//structural molecule activity;GO:0005201//extracellular matrix structural constituent;GO:0005488//binding;GO:0005515//protein binding;GO:0005518//collagen binding;GO:0005539//glycosaminoglycan binding;GO:0008022//protein C…	GO:0000302//response to reactive oxygen species;GO:0000902//cell morphogenesis;GO:0000904//cell morphogenesis involved in differentiation;GO:0001101//response to acid chemical;GO:0001503//ossification;GO:0001525//angiogenesis;GO:0001558//regulation of cell growth;GO:0001568//blood vessel development;GO:0001667//ameboidal-type cell migration;GO:0001678//cellular glucose homeostasis;GO:0001704//for…	--
ncbi_106045183	13.212	19.724	23.312	21.083	4.922	5.243	14.076	6.699	19.3328	7.735	-1.32157	0.000161211	LOC106045183	aquaporin-7-like	Organismal Systems	Endocrine system	ko03320//PPAR signaling pathway	K08771	GO:0005575//cellular_component;GO:0005622//intracellular;GO:0005623//cell;GO:0005737//cytoplasm;GO:0005886//plasma membrane;GO:0005887//integral component of plasma membrane;GO:0005903//brush border;GO:0005911//cell-cell junction;GO:0016020//membrane;GO:0016021//integral component of membrane;GO:0030054//cell junction;GO:0031224//intrinsic component of membrane;GO:0031226//intrinsic component of …	GO:0003674//molecular_function;GO:0005215//transporter activity;GO:0005372//water transmembrane transporter activity;GO:0015144//carbohydrate transmembrane transporter activity;GO:0015166//polyol transmembrane transporter activity;GO:0015168//glycerol transmembrane transporter activity;GO:0015204//urea transmembrane transporter activity;GO:0015250//water channel activity;GO:0015254//glycerol chan…	GO:0000003//reproduction;GO:0003008//system process;GO:0003014//renal system process;GO:0003091//renal water homeostasis;GO:0003097//renal water transport;GO:0006810//transport;GO:0006833//water transport;GO:0007276//gamete generation;GO:0007283//spermatogenesis;GO:0008150//biological_process;GO:0008643//carbohydrate transport;GO:0015791//polyol transport;GO:0015793//glycerol transport;GO:0015840…	--
ncbi_106046679	44.2	23.586	16.683	25.563	8.415	8.118	10.659	20.314	27.508	11.8765	-1.21174	0.000166486	IL15	interleukin 15, transcript variant X1	Environmental Information Processing;Organismal Systems	Signaling molecules and interaction;Immune system	ko04060//Cytokine-cytokine receptor interaction;ko04672//Intestinal immune network for IgA production	K05433;K05433	GO:0005575//cellular_component;GO:0005576//extracellular region;GO:0005615//extracellular space;GO:0005622//intracellular;GO:0005623//cell;GO:0005634//nucleus;GO:0005654//nucleoplasm;GO:0005737//cytoplasm;GO:0005768//endosome;GO:0005794//Golgi apparatus;GO:0005829//cytosol;GO:0009986//cell surface;GO:0012505//endomembrane system;GO:0016604//nuclear body;GO:0016607//nuclear speck;GO:0031410//cytop…	GO:0003674//molecular_function;GO:0005102//signaling receptor binding;GO:0005125//cytokine activity;GO:0005126//cytokine receptor binding;GO:0005488//binding;GO:0005515//protein binding;GO:0030545//receptor regulator activity;GO:0048018//receptor ligand activity;GO:0098772//molecular function regulator	GO:0001525//angiogenesis;GO:0001568//blood vessel development;GO:0001775//cell activation;GO:0001779//natural killer cell differentiation;GO:0001817//regulation of cytokine production;GO:0001819//positive regulation of cytokine production;GO:0001866//NK T cell proliferation;GO:0001932//regulation of protein phosphorylation;GO:0001934//positive regulation of protein phosphorylation;GO:0001944//vas…	--
ncbi_106041656	814.788	748.405	747.763	769.472	226.936	277.51	563.679	454.621	770.107	380.687	-1.01646	0.000168482	SULT1C4	sulfotransferase family 1C member 4, transcript variant X1	-	-	-	-	GO:0005575//cellular_component;GO:0005622//intracellular;GO:0005623//cell;GO:0005737//cytoplasm;GO:0044424//intracellular part;GO:0044464//cell part	GO:0003674//molecular_function;GO:0003824//catalytic activity;GO:0004027//alcohol sulfotransferase activity;GO:0004062//aryl sulfotransferase activity;GO:0008146//sulfotransferase activity;GO:0016740//transferase activity;GO:0016782//transferase activity, transferring sulfur-containing groups	GO:0006790//sulfur compound metabolic process;GO:0008150//biological_process;GO:0008152//metabolic process;GO:0009987//cellular process;GO:0044237//cellular metabolic process	--
ncbi_106046118	9.298	12.567	10.165	9.346	24.549	23.303	13.17	15.074	10.344	19.024	0.879026	0.000171814	ELAPOR1	endosome-lysosome associated apoptosis and autophagy regulator 1, transcript variant X1	-	-	-	-	-	GO:0004930//G protein-coupled receptor activity	GO:0007186//G protein-coupled receptor signaling pathway	--
ncbi_106032842	39.867	50.831	22.184	26.179	21.276	15.398	12.885	19.576	34.7653	17.2838	-1.00823	0.000172172	P4HA2	prolyl 4-hydroxylase subunit alpha 2, transcript variant X1	Metabolism;Metabolism	Global and overview maps;Amino acid metabolism	ko01100//Metabolic pathways;ko00330//Arginine and proline metabolism	K00472;K00472	GO:0005575//cellular_component;GO:0005622//intracellular;GO:0005623//cell;GO:0005634//nucleus;GO:0005654//nucleoplasm;GO:0005737//cytoplasm;GO:0005783//endoplasmic reticulum;GO:0005788//endoplasmic reticulum lumen;GO:0005829//cytosol;GO:0012505//endomembrane system;GO:0016222//procollagen-proline 4-dioxygenase complex;GO:0031974//membrane-enclosed lumen;GO:0031981//nuclear lumen;GO:0032991//prote…	GO:0003674//molecular_function;GO:0003824//catalytic activity;GO:0004656//procollagen-proline 4-dioxygenase activity;GO:0005488//binding;GO:0005506//iron ion binding;GO:0009055//electron transfer activity;GO:0016491//oxidoreductase activity;GO:0016701//oxidoreductase activity, acting on single donors with incorporation of molecular oxygen;GO:0016702//oxidoreductase activity, acting on single dono…	GO:0006082//organic acid metabolic process;GO:0006091//generation of precursor metabolites and energy;GO:0006464//cellular protein modification process;GO:0006520//cellular amino acid metabolic process;GO:0006575//cellular modified amino acid metabolic process;GO:0006807//nitrogen compound metabolic process;GO:0008150//biological_process;GO:0008152//metabolic process;GO:0009987//cellular process;…	--
ncbi_106042451	6.854	5.988	6.517	7.855	12.226	20.709	11.756	8.708	6.8035	13.3498	0.972464	0.000175171	CCNA2	cyclin A2	Cellular Processes;Cellular Processes;Organismal Systems	Cell growth and death;Cell growth and death;Endocrine system	ko04218//Cellular senescence;ko04110//Cell cycle;ko04914//Progesterone-mediated oocyte maturation	K06627;K06627;K06627	GO:0000307//cyclin-dependent protein kinase holoenzyme complex;GO:0001939//female pronucleus;GO:0001940//male pronucleus;GO:0005575//cellular_component;GO:0005622//intracellular;GO:0005623//cell;GO:0005634//nucleus;GO:0005654//nucleoplasm;GO:0005737//cytoplasm;GO:0005829//cytosol;GO:0031974//membrane-enclosed lumen;GO:0031981//nuclear lumen;GO:0032991//protein-containing complex;GO:0043226//organ…	GO:0003674//molecular_function;GO:0003824//catalytic activity;GO:0004672//protein kinase activity;GO:0005488//binding;GO:0005515//protein binding;GO:0016301//kinase activity;GO:0016740//transferase activity;GO:0016772//transferase activity, transferring phosphorus-containing groups;GO:0016773//phosphotransferase activity, alcohol group as acceptor;GO:0019899//enzyme binding;GO:0019900//kinase bin…	GO:0000086//G2/M transition of mitotic cell cycle;GO:0000278//mitotic cell cycle;GO:0000302//response to reactive oxygen species;GO:0001666//response to hypoxia;GO:0006325//chromatin organization;GO:0006355//regulation of transcription, DNA-templated;GO:0006464//cellular protein modification process;GO:0006468//protein phosphorylation;GO:0006508//proteolysis;GO:0006793//phosphorus metabolic proce…	--
ncbi_106029618	14.364	14.503	13.99	15.773	29.517	46.446	28.174	17.407	14.6575	30.386	1.05177	0.000186726	CBX5	chromobox 5	-	-	-	-	GO:0000118//histone deacetylase complex;GO:0000228//nuclear chromosome;GO:0000775//chromosome, centromeric region;GO:0000776//kinetochore;GO:0000781//chromosome, telomeric region;GO:0000784//nuclear chromosome, telomeric region;GO:0000785//chromatin;GO:0000790//nuclear chromatin;GO:0000792//heterochromatin;GO:0005575//cellular_component;GO:0005622//intracellular;GO:0005623//cell;GO:0005634//nucle…	GO:0003674//molecular_function;GO:0003682//chromatin binding;GO:0005488//binding;GO:0005515//protein binding;GO:0008134//transcription factor binding;GO:0019899//enzyme binding;GO:0030674//protein binding, bridging;GO:0035064//methylated histone binding;GO:0042393//histone binding;GO:0042802//identical protein binding;GO:0042803//protein homodimerization activity;GO:0042826//histone deacetylase b…	GO:0000122//negative regulation of transcription by RNA polymerase II;GO:0006355//regulation of transcription, DNA-templated;GO:0006357//regulation of transcription by RNA polymerase II;GO:0006950//response to stress;GO:0007596//blood coagulation;GO:0007599//hemostasis;GO:0008150//biological_process;GO:0009611//response to wounding;GO:0009889//regulation of biosynthetic process;GO:0009890//negati…	--
ncbi_106046771	7.613	6.99	7.335	7.696	12.814	14.948	12.318	9.357	7.4085	12.3592	0.738338	0.000187468	FASN	fatty acid synthase	Metabolism;Organismal Systems;Metabolism;Metabolism	Global and overview maps;Endocrine system;Global and overview maps;Lipid metabolism	ko01100//Metabolic pathways;ko04910//Insulin signaling pathway;ko01212//Fatty acid metabolism;ko00061//Fatty acid biosynthesis	K00665;K00665;K00665;K00665	GO:0000502//proteasome complex;GO:0005575//cellular_component;GO:0005622//intracellular;GO:0005623//cell;GO:0005634//nucleus;GO:0005737//cytoplasm;GO:0005794//Golgi apparatus;GO:0005829//cytosol;GO:0005886//plasma membrane;GO:0012505//endomembrane system;GO:0016020//membrane;GO:0031410//cytoplasmic vesicle;GO:0031982//vesicle;GO:0042470//melanosome;GO:0042587//glycogen granule;GO:0043226//organel…	GO:0000036//acyl carrier activity;GO:0000166//nucleotide binding;GO:0003674//molecular_function;GO:0003676//nucleic acid binding;GO:0003677//DNA binding;GO:0003697//single-stranded DNA binding;GO:0003824//catalytic activity;GO:0003985//acetyl-CoA C-acetyltransferase activity;GO:0004024//alcohol dehydrogenase activity, zinc-dependent;GO:0004175//endopeptidase activity;GO:0004312//fatty acid syntha…	GO:0001885//endothelial cell development;GO:0002064//epithelial cell development;GO:0002376//immune system process;GO:0002520//immune system development;GO:0002521//leukocyte differentiation;GO:0002573//myeloid leukocyte differentiation;GO:0002943//tRNA dihydrouridine synthesis;GO:0003158//endothelium development;GO:0006082//organic acid metabolic process;GO:0006084//acetyl-CoA metabolic process;…	--
ncbi_106038749	11.413	5.088	7.475	7.243	15.11	11.982	21.359	14.415	7.80475	15.7165	1.00986	0.000187623	IL2RA	interleukin 2 receptor subunit alpha, transcript variant X1	Cellular Processes;Environmental Information Processing	Transport and catabolism;Signaling molecules and interaction	ko04144//Endocytosis;ko04060//Cytokine-cytokine receptor interaction	K05068;K05068	GO:0005575//cellular_component;GO:0005622//intracellular;GO:0005623//cell;GO:0005886//plasma membrane;GO:0009897//external side of plasma membrane;GO:0009986//cell surface;GO:0016020//membrane;GO:0016021//integral component of membrane;GO:0031224//intrinsic component of membrane;GO:0044425//membrane part;GO:0044459//plasma membrane part;GO:0044464//cell part;GO:0071944//cell periphery;GO:0098552/…	GO:0003674//molecular_function;GO:0004888//transmembrane signaling receptor activity;GO:0004896//cytokine receptor activity;GO:0004911//interleukin-2 receptor activity;GO:0005085//guanyl-nucleotide exchange factor activity;GO:0005088//Ras guanyl-nucleotide exchange factor activity;GO:0005488//binding;GO:0005515//protein binding;GO:0008144//drug binding;GO:0017016//Ras GTPase binding;GO:0019838//g…	GO:0000165//MAPK cascade;GO:0001776//leukocyte homeostasis;GO:0002260//lymphocyte homeostasis;GO:0002376//immune system process;GO:0002437//inflammatory response to antigenic stimulus;GO:0002643//regulation of tolerance induction;GO:0002664//regulation of T cell tolerance induction;GO:0002682//regulation of immune system process;GO:0002683//negative regulation of immune system process;GO:0002684/…	--
ncbi_125180898	4.688	3.662	3.574	6.97	8.912	18.45	11.81	5.568	4.7235	11.185	1.24364	0.000188934	MYO1G	myosin IG, transcript variant X1	-	-	-	-	GO:0001891//phagocytic cup;GO:0005575//cellular_component;GO:0005622//intracellular;GO:0005623//cell;GO:0005856//cytoskeleton;GO:0005886//plasma membrane;GO:0005902//microvillus;GO:0015629//actin cytoskeleton;GO:0016020//membrane;GO:0016459//myosin complex;GO:0030027//lamellipodium;GO:0030175//filopodium;GO:0031252//cell leading edge;GO:0031256//leading edge membrane;GO:0032991//protein-containin…	GO:0000166//nucleotide binding;GO:0003674//molecular_function;GO:0003774//motor activity;GO:0003777//microtubule motor activity;GO:0003779//actin binding;GO:0003824//catalytic activity;GO:0005488//binding;GO:0005515//protein binding;GO:0005516//calmodulin binding;GO:0005524//ATP binding;GO:0005543//phospholipid binding;GO:0005546//phosphatidylinositol-4,5-bisphosphate binding;GO:0005547//phosphat…	GO:0002250//adaptive immune response;GO:0002252//immune effector process;GO:0002253//activation of immune response;GO:0002376//immune system process;GO:0002429//immune response-activating cell surface receptor signaling pathway;GO:0002431//Fc receptor mediated stimulatory signaling pathway;GO:0002433//immune response-regulating cell surface receptor signaling pathway involved in phagocytosis;GO:0…	--
ncbi_106047354	38.036	30.794	28.519	26.171	16.709	19.531	18.225	24.676	30.88	19.7853	-0.642247	0.000189201	FRMPD2	FERM and PDZ domain containing 2, transcript variant X1	-	-	-	-	GO:0005575//cellular_component;GO:0005622//intracellular;GO:0005623//cell;GO:0005737//cytoplasm;GO:0005856//cytoskeleton;GO:0005886//plasma membrane;GO:0005911//cell-cell junction;GO:0005923//bicellular tight junction;GO:0016020//membrane;GO:0016323//basolateral plasma membrane;GO:0030054//cell junction;GO:0030288//outer membrane-bounded periplasmic space;GO:0043226//organelle;GO:0043228//non-mem…	GO:0003674//molecular_function;GO:0004252//serine-type endopeptidase activity;GO:0004588//orotate phosphoribosyltransferase activity;GO:0004725//protein tyrosine phosphatase activity;GO:0005488//binding;GO:0005515//protein binding;GO:0005543//phospholipid binding;GO:0005545//1-phosphatidylinositol binding;GO:0008289//lipid binding;GO:0035091//phosphatidylinositol binding;GO:0043167//ion binding;G…	GO:0006470//protein dephosphorylation;GO:0006508//proteolysis;GO:0006950//response to stress;GO:0007043//cell-cell junction assembly;GO:0008150//biological_process;GO:0009220//pyrimidine ribonucleotide biosynthetic process;GO:0009987//cellular process;GO:0016043//cellular component organization;GO:0022607//cellular component assembly;GO:0034329//cell junction assembly;GO:0034330//cell junction or…	--
ncbi_106044743	7.808	7.735	8.085	9.949	17.727	27.562	17.649	9.197	8.39425	18.0338	1.10323	0.000192299	CST7	cystatin F	-	-	-	-	GO:0005575//cellular_component;GO:0005576//extracellular region;GO:0005615//extracellular space;GO:0005622//intracellular;GO:0005623//cell;GO:0005737//cytoplasm;GO:0044421//extracellular region part;GO:0044424//intracellular part;GO:0044464//cell part	GO:0002020//protease binding;GO:0003674//molecular_function;GO:0004857//enzyme inhibitor activity;GO:0004866//endopeptidase inhibitor activity;GO:0004869//cysteine-type endopeptidase inhibitor activity;GO:0005488//binding;GO:0005515//protein binding;GO:0019899//enzyme binding;GO:0030234//enzyme regulator activity;GO:0030414//peptidase inhibitor activity;GO:0061134//peptidase regulator activity;GO…	GO:0002376//immune system process;GO:0006955//immune response;GO:0008150//biological_process;GO:0009892//negative regulation of metabolic process;GO:0010466//negative regulation of peptidase activity;GO:0010605//negative regulation of macromolecule metabolic process;GO:0010951//negative regulation of endopeptidase activity;GO:0019222//regulation of metabolic process;GO:0030162//regulation of prot…	--
ncbi_106048205	9.739	12.636	11.742	6.873	15.8	19.453	22.345	18.197	10.2475	18.9488	0.886831	0.000194966	GADD45B	growth arrest and DNA damage inducible beta	Environmental Information Processing;Cellular Processes;Cellular Processes;Environmental Information Processing;Cellular Processes;Cellular Processes	Signal transduction;Cell growth and death;Cell growth and death;Signal transduction;Cell growth and death;Cell growth and death	ko04010//MAPK signaling pathway;ko04218//Cellular senescence;ko04210//Apoptosis;ko04068//FoxO signaling pathway;ko04110//Cell cycle;ko04115//p53 signaling pathway	K04402;K04402;K04402;K04402;K04402;K04402	GO:0005575//cellular_component;GO:0005622//intracellular;GO:0005623//cell;GO:0005634//nucleus;GO:0005737//cytoplasm;GO:0043226//organelle;GO:0043227//membrane-bounded organelle;GO:0043229//intracellular organelle;GO:0043231//intracellular membrane-bounded organelle;GO:0044424//intracellular part;GO:0044464//cell part	-	GO:0000185//activation of MAPKKK activity;GO:0000186//activation of MAPKK activity;GO:0001932//regulation of protein phosphorylation;GO:0001933//negative regulation of protein phosphorylation;GO:0001934//positive regulation of protein phosphorylation;GO:0006469//negative regulation of protein kinase activity;GO:0006915//apoptotic process;GO:0006950//response to stress;GO:0007275//multicellular or…	--
ncbi_106048300	8.248	9.883	8.613	12.633	21.007	25.051	17.602	12.404	9.84425	19.016	0.949861	0.000202048	FEN1	flap structure-specific endonuclease 1	Genetic Information Processing;Genetic Information Processing;Genetic Information Processing	Replication and repair;Replication and repair;Replication and repair	ko03030//DNA replication;ko03410//Base excision repair;ko03450//Non-homologous end-joining	K04799;K04799;K04799	GO:0000228//nuclear chromosome;GO:0000781//chromosome, telomeric region;GO:0000784//nuclear chromosome, telomeric region;GO:0005575//cellular_component;GO:0005622//intracellular;GO:0005623//cell;GO:0005634//nucleus;GO:0005654//nucleoplasm;GO:0005657//replication fork;GO:0005694//chromosome;GO:0005730//nucleolus;GO:0005737//cytoplasm;GO:0005739//mitochondrion;GO:0005829//cytosol;GO:0031974//membra…	GO:0000287//magnesium ion binding;GO:0003674//molecular_function;GO:0003676//nucleic acid binding;GO:0003677//DNA binding;GO:0003684//damaged DNA binding;GO:0003690//double-stranded DNA binding;GO:0003824//catalytic activity;GO:0003887//DNA-directed DNA polymerase activity;GO:0004518//nuclease activity;GO:0004519//endonuclease activity;GO:0004520//endodeoxyribonuclease activity;GO:0004521//endori…	GO:0000003//reproduction;GO:0000278//mitotic cell cycle;GO:0000723//telomere maintenance;GO:0000724//double-strand break repair via homologous recombination;GO:0000725//recombinational repair;GO:0000726//non-recombinational repair;GO:0000731//DNA synthesis involved in DNA repair;GO:0000734//gene conversion at mating-type locus, DNA repair synthesis;GO:0000737//DNA catabolic process, endonucleolyt…	--
ncbi_106033171	31.023	38.877	39.347	42.918	59.895	76.299	58.879	53.479	38.0412	62.138	0.707911	0.000204469	SF3B3	splicing factor 3b subunit 3, transcript variant X2	Genetic Information Processing	Transcription	ko03040//Spliceosome	K12830	GO:0005575//cellular_component;GO:0005622//intracellular;GO:0005623//cell;GO:0005634//nucleus;GO:0005654//nucleoplasm;GO:0005681//spliceosomal complex;GO:0005684//U2-type spliceosomal complex;GO:0005686//U2 snRNP;GO:0005689//U12-type spliceosomal complex;GO:0005730//nucleolus;GO:0030532//small nuclear ribonucleoprotein complex;GO:0031974//membrane-enclosed lumen;GO:0031981//nuclear lumen;GO:00329…	GO:0003674//molecular_function;GO:0003676//nucleic acid binding;GO:0003723//RNA binding;GO:0005488//binding;GO:0017069//snRNA binding;GO:0030620//U2 snRNA binding;GO:0044877//protein-containing complex binding;GO:0097159//organic cyclic compound binding;GO:1901363//heterocyclic compound binding	GO:0000245//spliceosomal complex assembly;GO:0000375//RNA splicing, via transesterification reactions;GO:0000377//RNA splicing, via transesterification reactions with bulged adenosine as nucleophile;GO:0000398//mRNA splicing, via spliceosome;GO:0006139//nucleobase-containing compound metabolic process;GO:0006396//RNA processing;GO:0006397//mRNA processing;GO:0006725//cellular aromatic compound me…	--
ncbi_106042536	3.543	3.492	4.135	6.926	7.016	18.824	10.863	6.538	4.524	10.8102	1.25673	0.000212502	KIAA0040	KIAA0040 ortholog, transcript variant X1	-	-	-	-	GO:0009288//bacterial-type flagellum;GO:0016020//membrane;GO:0070823//HDA1 complex	-	GO:0001539//cilium or flagellum-dependent cell motility;GO:0007411//axon guidance;GO:0009306//protein secretion;GO:0016575//histone deacetylation	--
ncbi_125183775	11.369	10.632	10.352	10.191	21.377	14.831	15.36	17.401	10.636	17.2422	0.696992	0.000215053	CEBPD	CCAAT enhancer binding protein delta	-	-	-	-	GO:0005575//cellular_component;GO:0005622//intracellular;GO:0005623//cell;GO:0005634//nucleus;GO:0005654//nucleoplasm;GO:0016592//mediator complex;GO:0030867//rough endoplasmic reticulum membrane;GO:0031974//membrane-enclosed lumen;GO:0031981//nuclear lumen;GO:0043226//organelle;GO:0043227//membrane-bounded organelle;GO:0043229//intracellular organelle;GO:0043231//intracellular membrane-bounded o…	GO:0000976//transcription regulatory region sequence-specific DNA binding;GO:0000977//RNA polymerase II regulatory region sequence-specific DNA binding;GO:0000978//RNA polymerase II proximal promoter sequence-specific DNA binding;GO:0000981//DNA-binding transcription factor activity, RNA polymerase II-specific;GO:0000982//transcription factor activity, RNA polymerase II proximal promoter sequence…	GO:0002244//hematopoietic progenitor cell differentiation;GO:0002376//immune system process;GO:0002520//immune system development;GO:0006139//nucleobase-containing compound metabolic process;GO:0006275//regulation of DNA replication;GO:0006351//transcription, DNA-templated;GO:0006355//regulation of transcription, DNA-templated;GO:0006357//regulation of transcription by RNA polymerase II;GO:000636…	C_EBP
ncbi_106038655	2775.2	1379.75	1739.41	2002.58	519.146	404.65	1235.89	1243.91	1974.23	850.898	-1.21424	0.000215154	FABP2	fatty acid binding protein 2, transcript variant X1	Organismal Systems	Endocrine system	ko03320//PPAR signaling pathway	K08751	GO:0005575//cellular_component;GO:0005622//intracellular;GO:0005623//cell;GO:0005737//cytoplasm;GO:0005829//cytosol;GO:0005886//plasma membrane;GO:0005902//microvillus;GO:0005938//cell cortex;GO:0016020//membrane;GO:0042995//cell projection;GO:0044424//intracellular part;GO:0044444//cytoplasmic part;GO:0044448//cell cortex part;GO:0044464//cell part;GO:0045177//apical part of cell;GO:0045179//api…	GO:0003674//molecular_function;GO:0005215//transporter activity;GO:0005319//lipid transporter activity;GO:0005324//long-chain fatty acid transporter activity;GO:0005488//binding;GO:0005504//fatty acid binding;GO:0008289//lipid binding;GO:0031406//carboxylic acid binding;GO:0033293//monocarboxylic acid binding;GO:0036041//long-chain fatty acid binding;GO:0036094//small molecule binding;GO:0043167/…	GO:0003008//system process;GO:0006082//organic acid metabolic process;GO:0006629//lipid metabolic process;GO:0006631//fatty acid metabolic process;GO:0006638//neutral lipid metabolic process;GO:0006639//acylglycerol metabolic process;GO:0006641//triglyceride metabolic process;GO:0006810//transport;GO:0006811//ion transport;GO:0006820//anion transport;GO:0006869//lipid transport;GO:0007586//digest…	--
ncbi_106045015	2391.64	2187.1	1717.63	2553.12	825.844	624.893	1652.28	1072.89	2212.37	1043.98	-1.0835	0.000218117	LOC106045015	sodium-dependent neutral amino acid transporter B(0)AT1	-	-	-	-	GO:0005575//cellular_component;GO:0005623//cell;GO:0005886//plasma membrane;GO:0005887//integral component of plasma membrane;GO:0005903//brush border;GO:0016020//membrane;GO:0016021//integral component of membrane;GO:0016324//apical plasma membrane;GO:0031224//intrinsic component of membrane;GO:0031226//intrinsic component of plasma membrane;GO:0031253//cell projection membrane;GO:0031526//brush…	GO:0003674//molecular_function;GO:0005215//transporter activity;GO:0005326//neurotransmitter transporter activity;GO:0005328//neurotransmitter:sodium symporter activity;GO:0005342//organic acid transmembrane transporter activity;GO:0008324//cation transmembrane transporter activity;GO:0008509//anion transmembrane transporter activity;GO:0008514//organic anion transmembrane transporter activity;GO…	GO:0003333//amino acid transmembrane transport;GO:0006810//transport;GO:0006811//ion transport;GO:0006812//cation transport;GO:0006814//sodium ion transport;GO:0006820//anion transport;GO:0006836//neurotransmitter transport;GO:0006865//amino acid transport;GO:0007584//response to nutrient;GO:0008150//biological_process;GO:0009605//response to external stimulus;GO:0009991//response to extracellula…	--
ncbi_106044894	21.555	5.263	11.264	2.125	20.704	60.917	235.95	101.771	10.0518	104.835	3.38261	0.000219611	LOC106044894	uncharacterized LOC106044894	-	-	-	-	-	GO:0010309//acireductone dioxygenase [iron(II)-requiring] activity;GO:0016779//nucleotidyltransferase activity	GO:0005976//polysaccharide metabolic process;GO:0006355//regulation of transcription, DNA-templated;GO:0055114//oxidation-reduction process	--
ncbi_106048163	29.463	25.771	29.857	39.885	59.144	84.754	58.545	37.07	31.244	59.8783	0.938453	0.000221204	LOC106048163	src substrate cortactin-like, transcript variant X1	Cellular Processes	Cellular community - eukaryotes	ko04530//Tight junction	K06106	GO:0005575//cellular_component;GO:0005622//intracellular;GO:0005623//cell;GO:0005634//nucleus;GO:0005667//transcription factor complex;GO:0005737//cytoplasm;GO:0005739//mitochondrion;GO:0005829//cytosol;GO:0005886//plasma membrane;GO:0016020//membrane;GO:0032991//protein-containing complex;GO:0043226//organelle;GO:0043227//membrane-bounded organelle;GO:0043229//intracellular organelle;GO:0043231/…	GO:0001085//RNA polymerase II transcription factor binding;GO:0003674//molecular_function;GO:0003779//actin binding;GO:0005488//binding;GO:0005515//protein binding;GO:0008092//cytoskeletal protein binding;GO:0008134//transcription factor binding;GO:0017124//SH3 domain binding;GO:0019899//enzyme binding;GO:0019900//kinase binding;GO:0019901//protein kinase binding;GO:0019904//protein domain specif…	GO:0000122//negative regulation of transcription by RNA polymerase II;GO:0001932//regulation of protein phosphorylation;GO:0001934//positive regulation of protein phosphorylation;GO:0002262//myeloid cell homeostasis;GO:0002376//immune system process;GO:0002520//immune system development;GO:0002682//regulation of immune system process;GO:0002684//positive regulation of immune system process;GO:000…	--
ncbi_106047845	5.945	8.064	6.576	8.358	19.401	19.62	10.424	8.806	7.23575	14.5627	1.00907	0.000222306	NCAPD2	non-SMC condensin I complex subunit D2	-	-	-	-	GO:0000228//nuclear chromosome;GO:0000775//chromosome, centromeric region;GO:0000776//kinetochore;GO:0000777//condensed chromosome kinetochore;GO:0000778//condensed nuclear chromosome kinetochore;GO:0000779//condensed chromosome, centromeric region;GO:0000780//condensed nuclear chromosome, centromeric region;GO:0000785//chromatin;GO:0000793//condensed chromosome;GO:0000794//condensed nuclear chro…	GO:0003674//molecular_function;GO:0003682//chromatin binding;GO:0005488//binding;GO:0005515//protein binding;GO:0042393//histone binding	GO:0000003//reproduction;GO:0000018//regulation of DNA recombination;GO:0000070//mitotic sister chromatid segregation;GO:0000278//mitotic cell cycle;GO:0000280//nuclear division;GO:0000819//sister chromatid segregation;GO:0006139//nucleobase-containing compound metabolic process;GO:0006259//DNA metabolic process;GO:0006323//DNA packaging;GO:0006325//chromatin organization;GO:0006342//chromatin si…	--
ncbi_125181179	34.385	26.734	25.806	36.239	53.998	71.9	54.234	40.252	30.791	55.096	0.839439	0.000225162	LOC125181179	uncharacterized LOC125181179, transcript variant X1	-	-	-	-	-	-	-	--
ncbi_106040765	8.873	9.812	14.127	5.164	18.299	19.066	21.274	15.916	9.494	18.6388	0.973217	0.000226802	TNFRSF6B	TNF receptor superfamily member 6b	Environmental Information Processing	Signaling molecules and interaction	ko04060//Cytokine-cytokine receptor interaction	K05143	GO:0005840//ribosome	GO:0003735//structural constituent of ribosome;GO:0005515//protein binding	GO:0006412//translation;GO:0042981//regulation of apoptotic process	--
ncbi_125185079	10.092	8.018	8.166	13.762	15.628	34.791	20.346	14.193	10.0095	21.2395	1.08538	0.000227119	CSK	C-terminal Src kinase	-	-	-	-	GO:0005575//cellular_component;GO:0005622//intracellular;GO:0005623//cell;GO:0005737//cytoplasm;GO:0005829//cytosol;GO:0005886//plasma membrane;GO:0005911//cell-cell junction;GO:0009898//cytoplasmic side of plasma membrane;GO:0016020//membrane;GO:0019897//extrinsic component of plasma membrane;GO:0019898//extrinsic component of membrane;GO:0030054//cell junction;GO:0031234//extrinsic component of…	GO:0000166//nucleotide binding;GO:0003674//molecular_function;GO:0003824//catalytic activity;GO:0004672//protein kinase activity;GO:0004713//protein tyrosine kinase activity;GO:0004715//non-membrane spanning protein tyrosine kinase activity;GO:0005102//signaling receptor binding;GO:0005488//binding;GO:0005515//protein binding;GO:0005524//ATP binding;GO:0008022//protein C-terminus binding;GO:00081…	GO:0000003//reproduction;GO:0001817//regulation of cytokine production;GO:0001818//negative regulation of cytokine production;GO:0001894//tissue homeostasis;GO:0001932//regulation of protein phosphorylation;GO:0001933//negative regulation of protein phosphorylation;GO:0001934//positive regulation of protein phosphorylation;GO:0002119//nematode larval development;GO:0002164//larval development;GO:…	--
ncbi_106043942	4.604	3.672	3.73	7.289	8.544	17.209	9.599	7.431	4.82375	10.6958	1.14881	0.000227492	DCK	deoxycytidine kinase	Metabolism;Metabolism;Metabolism	Global and overview maps;Nucleotide metabolism;Nucleotide metabolism	ko01100//Metabolic pathways;ko00230//Purine metabolism;ko00240//Pyrimidine metabolism	K00893;K00893;K00893	GO:0005575//cellular_component;GO:0005622//intracellular;GO:0005623//cell;GO:0005634//nucleus;GO:0005737//cytoplasm;GO:0005829//cytosol;GO:0043226//organelle;GO:0043227//membrane-bounded organelle;GO:0043229//intracellular organelle;GO:0043231//intracellular membrane-bounded organelle;GO:0044424//intracellular part;GO:0044444//cytoplasmic part;GO:0044464//cell part	GO:0000166//nucleotide binding;GO:0000287//magnesium ion binding;GO:0001882//nucleoside binding;GO:0001884//pyrimidine nucleoside binding;GO:0003674//molecular_function;GO:0003824//catalytic activity;GO:0004137//deoxycytidine kinase activity;GO:0004140//dephospho-CoA kinase activity;GO:0004798//thymidylate kinase activity;GO:0005488//binding;GO:0005515//protein binding;GO:0005524//ATP binding;GO:…	GO:0006139//nucleobase-containing compound metabolic process;GO:0006213//pyrimidine nucleoside metabolic process;GO:0006220//pyrimidine nucleotide metabolic process;GO:0006725//cellular aromatic compound metabolic process;GO:0006753//nucleoside phosphate metabolic process;GO:0006793//phosphorus metabolic process;GO:0006796//phosphate-containing compound metabolic process;GO:0006807//nitrogen comp…	--
ncbi_106041226	8.286	8.72	9.255	6.967	10.17	17.027	23.14	14.246	8.307	16.1457	0.958755	0.000242805	SOCS1	suppressor of cytokine signaling 1	Genetic Information Processing;Organismal Systems	Folding, sorting and degradation;Endocrine system	ko04120//Ubiquitin mediated proteolysis;ko04910//Insulin signaling pathway	K04694;K04694	GO:0005575//cellular_component;GO:0005622//intracellular;GO:0005623//cell;GO:0005634//nucleus;GO:0005654//nucleoplasm;GO:0005737//cytoplasm;GO:0005829//cytosol;GO:0031410//cytoplasmic vesicle;GO:0031974//membrane-enclosed lumen;GO:0031981//nuclear lumen;GO:0031982//vesicle;GO:0032991//protein-containing complex;GO:0035770//ribonucleoprotein granule;GO:0036464//cytoplasmic ribonucleoprotein granul…	GO:0003674//molecular_function;GO:0004857//enzyme inhibitor activity;GO:0004860//protein kinase inhibitor activity;GO:0005102//signaling receptor binding;GO:0005159//insulin-like growth factor receptor binding;GO:0005488//binding;GO:0005515//protein binding;GO:0019207//kinase regulator activity;GO:0019210//kinase inhibitor activity;GO:0019887//protein kinase regulator activity;GO:0019899//enzyme …	GO:0001101//response to acid chemical;GO:0001817//regulation of cytokine production;GO:0001932//regulation of protein phosphorylation;GO:0001933//negative regulation of protein phosphorylation;GO:0001959//regulation of cytokine-mediated signaling pathway;GO:0002237//response to molecule of bacterial origin;GO:0002682//regulation of immune system process;GO:0002683//negative regulation of immune s…	--
ncbi_106041738	27.629	36.353	29.33	33.756	61.058	88.367	40.936	46.663	31.767	59.256	0.899432	0.000244352	HMGB2	high mobility group box 2	-	-	-	-	GO:0000228//nuclear chromosome;GO:0000785//chromatin;GO:0000790//nuclear chromatin;GO:0000793//condensed chromosome;GO:0005575//cellular_component;GO:0005576//extracellular region;GO:0005615//extracellular space;GO:0005622//intracellular;GO:0005623//cell;GO:0005634//nucleus;GO:0005654//nucleoplasm;GO:0005694//chromosome;GO:0005730//nucleolus;GO:0005737//cytoplasm;GO:0019028//viral capsid;GO:00319…	GO:0000217//DNA secondary structure binding;GO:0000400//four-way junction DNA binding;GO:0000976//transcription regulatory region sequence-specific DNA binding;GO:0001067//regulatory region nucleic acid binding;GO:0001158//enhancer sequence-specific DNA binding;GO:0003674//molecular_function;GO:0003676//nucleic acid binding;GO:0003677//DNA binding;GO:0003684//damaged DNA binding;GO:0003690//doubl…	GO:0000003//reproduction;GO:0000737//DNA catabolic process, endonucleolytic;GO:0001708//cell fate specification;GO:0001817//regulation of cytokine production;GO:0001819//positive regulation of cytokine production;GO:0001936//regulation of endothelial cell proliferation;GO:0001938//positive regulation of endothelial cell proliferation;GO:0002119//nematode larval development;GO:0002164//larval deve…	HMG
ncbi_106033057	3.828	6.547	4.983	8.446	9.359	16.43	11.746	9.983	5.951	11.8795	0.99727	0.000247802	LOC106033057	cell wall protein DAN4-like	-	-	-	-	-	-	-	--
ncbi_106037880	7.029	7.551	8.674	10.32	26.746	21.274	16.752	8.139	8.3935	18.2278	1.11879	0.000259362	LOC106037880	CYFIP-related Rac1 interactor A-like, transcript variant X1	-	-	-	-	-	GO:0031267//small GTPase binding	-	--
ncbi_106030003	10.176	14.885	11.177	13.914	20.633	28.674	17.586	19.193	12.538	21.5215	0.779471	0.000260112	CDCA7	cell division cycle associated 7, transcript variant X1	-	-	-	-	GO:0005575//cellular_component;GO:0005576//extracellular region;GO:0005622//intracellular;GO:0005623//cell;GO:0005634//nucleus;GO:0005654//nucleoplasm;GO:0005737//cytoplasm;GO:0005829//cytosol;GO:0031974//membrane-enclosed lumen;GO:0031981//nuclear lumen;GO:0043226//organelle;GO:0043227//membrane-bounded organelle;GO:0043229//intracellular organelle;GO:0043231//intracellular membrane-bounded orga…	-	GO:0006139//nucleobase-containing compound metabolic process;GO:0006351//transcription, DNA-templated;GO:0006355//regulation of transcription, DNA-templated;GO:0006725//cellular aromatic compound metabolic process;GO:0006807//nitrogen compound metabolic process;GO:0006915//apoptotic process;GO:0008150//biological_process;GO:0008152//metabolic process;GO:0008219//cell death;GO:0009058//biosyntheti…	--
ncbi_106031424	8.695	8.663	8.955	10.61	13.814	17.181	14.155	13.027	9.23075	14.5442	0.655929	0.000262058	NCOR2	nuclear receptor corepressor 2, transcript variant X1	Environmental Information Processing	Signal transduction	ko04330//Notch signaling pathway	K06065	GO:0000118//histone deacetylase complex;GO:0000228//nuclear chromosome;GO:0000785//chromatin;GO:0000790//nuclear chromatin;GO:0005575//cellular_component;GO:0005622//intracellular;GO:0005623//cell;GO:0005634//nucleus;GO:0005654//nucleoplasm;GO:0005694//chromosome;GO:0016363//nuclear matrix;GO:0016604//nuclear body;GO:0017053//transcriptional repressor complex;GO:0031974//membrane-enclosed lumen;G…	GO:0000981//DNA-binding transcription factor activity, RNA polymerase II-specific;GO:0001012//RNA polymerase II regulatory region DNA binding;GO:0001067//regulatory region nucleic acid binding;GO:0003674//molecular_function;GO:0003676//nucleic acid binding;GO:0003677//DNA binding;GO:0003682//chromatin binding;GO:0003700//DNA-binding transcription factor activity;GO:0003712//transcription coregula…	GO:0000122//negative regulation of transcription by RNA polymerase II;GO:0001701//in utero embryonic development;GO:0003007//heart morphogenesis;GO:0006139//nucleobase-containing compound metabolic process;GO:0006351//transcription, DNA-templated;GO:0006355//regulation of transcription, DNA-templated;GO:0006357//regulation of transcription by RNA polymerase II;GO:0006725//cellular aromatic compou…	MYB
ncbi_106029780	76.414	61.895	52.927	58.429	39.66	34.564	32.066	50.237	62.4162	39.1317	-0.673582	0.000265379	MCFD2	multiple coagulation factor deficiency 2, ER cargo receptor complex subunit	-	-	-	-	GO:0000139//Golgi membrane;GO:0005575//cellular_component;GO:0005576//extracellular region;GO:0005615//extracellular space;GO:0005622//intracellular;GO:0005623//cell;GO:0005737//cytoplasm;GO:0005783//endoplasmic reticulum;GO:0005789//endoplasmic reticulum membrane;GO:0005793//endoplasmic reticulum-Golgi intermediate compartment;GO:0005794//Golgi apparatus;GO:0005798//Golgi-associated vesicle;GO:0…	GO:0003674//molecular_function;GO:0005488//binding;GO:0005509//calcium ion binding;GO:0043167//ion binding;GO:0043169//cation binding;GO:0046872//metal ion binding	GO:0000003//reproduction;GO:0006082//organic acid metabolic process;GO:0006810//transport;GO:0006888//ER to Golgi vesicle-mediated transport;GO:0006900//vesicle budding from membrane;GO:0006901//vesicle coating;GO:0006903//vesicle targeting;GO:0006996//organelle organization;GO:0007275//multicellular organism development;GO:0007399//nervous system development;GO:0007417//central nervous system de…	--
ncbi_106035102	25.511	15.752	15.299	17.108	8.418	9.449	10.419	13.283	18.4175	10.3923	-0.825569	0.000267596	NEK3	NIMA related kinase 3, transcript variant X2	-	-	-	-	GO:0005575//cellular_component;GO:0005622//intracellular;GO:0005623//cell;GO:0005634//nucleus;GO:0005737//cytoplasm;GO:0030424//axon;GO:0042995//cell projection;GO:0043005//neuron projection;GO:0043226//organelle;GO:0043227//membrane-bounded organelle;GO:0043229//intracellular organelle;GO:0043231//intracellular membrane-bounded organelle;GO:0044424//intracellular part;GO:0044464//cell part;GO:00…	GO:0000166//nucleotide binding;GO:0003674//molecular_function;GO:0003824//catalytic activity;GO:0004672//protein kinase activity;GO:0004674//protein serine/threonine kinase activity;GO:0005488//binding;GO:0005524//ATP binding;GO:0008144//drug binding;GO:0016301//kinase activity;GO:0016740//transferase activity;GO:0016772//transferase activity, transferring phosphorus-containing groups;GO:0016773/…	GO:0000278//mitotic cell cycle;GO:0000902//cell morphogenesis;GO:0006464//cellular protein modification process;GO:0006468//protein phosphorylation;GO:0006793//phosphorus metabolic process;GO:0006796//phosphate-containing compound metabolic process;GO:0006807//nitrogen compound metabolic process;GO:0007049//cell cycle;GO:0007163//establishment or maintenance of cell polarity;GO:0007275//multicell…	--
ncbi_106030564	60.511	40.334	33.437	41.135	26.544	20.162	24.695	29.118	43.8543	25.1298	-0.80332	0.000267929	CHMP4C	charged multivesicular body protein 4C	Cellular Processes;Cellular Processes	Transport and catabolism;Cell growth and death	ko04144//Endocytosis;ko04217//Necroptosis	K24782;K24782	GO:0000815//ESCRT III complex;GO:0005575//cellular_component;GO:0005622//intracellular;GO:0005623//cell;GO:0005737//cytoplasm;GO:0005768//endosome;GO:0005770//late endosome;GO:0005829//cytosol;GO:0005886//plasma membrane;GO:0010008//endosome membrane;GO:0012505//endomembrane system;GO:0016020//membrane;GO:0030496//midbody;GO:0031090//organelle membrane;GO:0031410//cytoplasmic vesicle;GO:0031902//…	GO:0003674//molecular_function;GO:0005488//binding;GO:0005515//protein binding;GO:0008855//exodeoxyribonuclease VII activity;GO:0042802//identical protein binding;GO:0042803//protein homodimerization activity;GO:0046983//protein dimerization activity	GO:0000070//mitotic sister chromatid segregation;GO:0000075//cell cycle checkpoint;GO:0000278//mitotic cell cycle;GO:0000280//nuclear division;GO:0000819//sister chromatid segregation;GO:0000920//septum digestion after cytokinesis;GO:0006508//proteolysis;GO:0006807//nitrogen compound metabolic process;GO:0006810//transport;GO:0006914//autophagy;GO:0006996//organelle organization;GO:0006997//nucle…	--
ncbi_106038609	10.462	11.1	9.911	8.389	19.985	28.903	15.852	12.538	9.9655	19.3195	0.955044	0.000268081	MAD2L1	mitotic arrest deficient 2 like 1	Cellular Processes;Cellular Processes;Organismal Systems	Cell growth and death;Cell growth and death;Endocrine system	ko04110//Cell cycle;ko04114//Oocyte meiosis;ko04914//Progesterone-mediated oocyte maturation	K02537;K02537;K02537	GO:0000228//nuclear chromosome;GO:0000775//chromosome, centromeric region;GO:0000776//kinetochore;GO:0000777//condensed chromosome kinetochore;GO:0000778//condensed nuclear chromosome kinetochore;GO:0000779//condensed chromosome, centromeric region;GO:0000780//condensed nuclear chromosome, centromeric region;GO:0000785//chromatin;GO:0000790//nuclear chromatin;GO:0000793//condensed chromosome;GO:0…	GO:0003674//molecular_function;GO:0005488//binding;GO:0005515//protein binding;GO:0010997//anaphase-promoting complex binding;GO:0042802//identical protein binding;GO:0042803//protein homodimerization activity;GO:0044877//protein-containing complex binding;GO:0046983//protein dimerization activity	GO:0000003//reproduction;GO:0000070//mitotic sister chromatid segregation;GO:0000075//cell cycle checkpoint;GO:0000278//mitotic cell cycle;GO:0000280//nuclear division;GO:0000819//sister chromatid segregation;GO:0003006//developmental process involved in reproduction;GO:0006508//proteolysis;GO:0006511//ubiquitin-dependent protein catabolic process;GO:0006807//nitrogen compound metabolic process;G…	--
ncbi_106044955	9.3	9.635	12.679	13.916	23.109	57.858	18.097	13.52	11.3825	28.146	1.30611	0.000281283	NMRK2	nicotinamide riboside kinase 2	Metabolism;Metabolism	Global and overview maps;Metabolism of cofactors and vitamins	ko01100//Metabolic pathways;ko00760//Nicotinate and nicotinamide metabolism	K10524;K10524	GO:0005575//cellular_component;GO:0005622//intracellular;GO:0005623//cell;GO:0005634//nucleus;GO:0005654//nucleoplasm;GO:0005737//cytoplasm;GO:0005829//cytosol;GO:0005886//plasma membrane;GO:0016020//membrane;GO:0031974//membrane-enclosed lumen;GO:0031981//nuclear lumen;GO:0043226//organelle;GO:0043227//membrane-bounded organelle;GO:0043229//intracellular organelle;GO:0043231//intracellular membr…	GO:0000166//nucleotide binding;GO:0003674//molecular_function;GO:0003824//catalytic activity;GO:0004849//uridine kinase activity;GO:0005488//binding;GO:0005524//ATP binding;GO:0005525//GTP binding;GO:0008144//drug binding;GO:0016301//kinase activity;GO:0016740//transferase activity;GO:0016772//transferase activity, transferring phosphorus-containing groups;GO:0016773//phosphotransferase activity,…	GO:0006139//nucleobase-containing compound metabolic process;GO:0006725//cellular aromatic compound metabolic process;GO:0006732//coenzyme metabolic process;GO:0006733//oxidoreduction coenzyme metabolic process;GO:0006753//nucleoside phosphate metabolic process;GO:0006777//Mo-molybdopterin cofactor biosynthetic process;GO:0006793//phosphorus metabolic process;GO:0006796//phosphate-containing comp…	--
MSTRG.4228	14.146	16.843	16.216	15.267	11.205	7.795	7.174	10.261	15.618	9.10875	-0.777885	0.000293712	--	-	-	-	-	-	-	-	-	--
ncbi_106029360	25.105	27.347	27.254	34.412	48.113	68.384	46.675	36.868	28.5295	50.01	0.809762	0.000294394	PA2G4	proliferation-associated 2G4	-	-	-	-	GO:0000323//lytic vacuole;GO:0005575//cellular_component;GO:0005576//extracellular region;GO:0005622//intracellular;GO:0005623//cell;GO:0005634//nucleus;GO:0005730//nucleolus;GO:0005737//cytoplasm;GO:0005764//lysosome;GO:0005766//primary lysosome;GO:0005773//vacuole;GO:0005775//vacuolar lumen;GO:0012505//endomembrane system;GO:0030141//secretory granule;GO:0031410//cytoplasmic vesicle;GO:0031974/…	GO:0003674//molecular_function;GO:0003676//nucleic acid binding;GO:0003677//DNA binding;GO:0003700//DNA-binding transcription factor activity;GO:0003723//RNA binding;GO:0003824//catalytic activity;GO:0004518//nuclease activity;GO:0005488//binding;GO:0005515//protein binding;GO:0016787//hydrolase activity;GO:0016788//hydrolase activity, acting on ester bonds;GO:0019899//enzyme binding;GO:0031625//…	GO:0001775//cell activation;GO:0002252//immune effector process;GO:0002263//cell activation involved in immune response;GO:0002274//myeloid leukocyte activation;GO:0002275//myeloid cell activation involved in immune response;GO:0002283//neutrophil activation involved in immune response;GO:0002366//leukocyte activation involved in immune response;GO:0002376//immune system process;GO:0002443//leuko…	--
ncbi_106038131	18.64	20.857	16.133	25.719	53.598	43.771	31.129	25.541	20.3373	38.5097	0.921099	0.000309339	FDFT1	farnesyl-diphosphate farnesyltransferase 1	Metabolism;Metabolism	Global and overview maps;Lipid metabolism	ko01100//Metabolic pathways;ko00100//Steroid biosynthesis	K00801;K00801	GO:0005575//cellular_component;GO:0005622//intracellular;GO:0005623//cell;GO:0005737//cytoplasm;GO:0005739//mitochondrion;GO:0005740//mitochondrial envelope;GO:0005741//mitochondrial outer membrane;GO:0005783//endoplasmic reticulum;GO:0005789//endoplasmic reticulum membrane;GO:0012505//endomembrane system;GO:0016020//membrane;GO:0016021//integral component of membrane;GO:0019867//outer membrane;G…	GO:0003674//molecular_function;GO:0003824//catalytic activity;GO:0004310//farnesyl-diphosphate farnesyltransferase activity;GO:0004311//farnesyltranstransferase activity;GO:0004659//prenyltransferase activity;GO:0016491//oxidoreductase activity;GO:0016740//transferase activity;GO:0016765//transferase activity, transferring alkyl or aryl (other than methyl) groups;GO:0051996//squalene synthase act…	GO:0006066//alcohol metabolic process;GO:0006629//lipid metabolic process;GO:0006644//phospholipid metabolic process;GO:0006694//steroid biosynthetic process;GO:0006695//cholesterol biosynthetic process;GO:0006696//ergosterol biosynthetic process;GO:0006720//isoprenoid metabolic process;GO:0006721//terpenoid metabolic process;GO:0006793//phosphorus metabolic process;GO:0006796//phosphate-containi…	--
ncbi_106039123	7.562	6.105	5.435	13.86	12.627	31.301	21.167	11.381	8.2405	19.119	1.2142	0.000332574	RHOH	ras homolog family member H, transcript variant X1	-	-	-	-	GO:0001772//immunological synapse;GO:0005575//cellular_component;GO:0005622//intracellular;GO:0005623//cell;GO:0005737//cytoplasm;GO:0005829//cytosol;GO:0005886//plasma membrane;GO:0016020//membrane;GO:0044424//intracellular part;GO:0044425//membrane part;GO:0044444//cytoplasmic part;GO:0044459//plasma membrane part;GO:0044464//cell part;GO:0071944//cell periphery	GO:0000166//nucleotide binding;GO:0001882//nucleoside binding;GO:0001883//purine nucleoside binding;GO:0003674//molecular_function;GO:0003824//catalytic activity;GO:0003924//GTPase activity;GO:0004857//enzyme inhibitor activity;GO:0005095//GTPase inhibitor activity;GO:0005488//binding;GO:0005515//protein binding;GO:0005525//GTP binding;GO:0016462//pyrophosphatase activity;GO:0016787//hydrolase ac…	GO:0001775//cell activation;GO:0002274//myeloid leukocyte activation;GO:0002376//immune system process;GO:0002520//immune system development;GO:0002521//leukocyte differentiation;GO:0006355//regulation of transcription, DNA-templated;GO:0007154//cell communication;GO:0007165//signal transduction;GO:0007264//small GTPase mediated signal transduction;GO:0007275//multicellular organism development;G…	--
MSTRG.14239	49.238	55.094	71.732	49.776	104.233	105.258	88.097	75.697	56.46	93.3213	0.724977	0.000340845	CORO1B	Coronin-1B, partial [Nipponia nippon]	-	-	-	-	-	-	-	--
ncbi_106033711	18.667	21.04	17.346	22.34	30.782	52.297	31.78	27.133	19.8483	35.498	0.838726	0.000348342	CCNB2	cyclin B2	Cellular Processes;Environmental Information Processing;Cellular Processes;Cellular Processes;Organismal Systems;Cellular Processes	Cell growth and death;Signal transduction;Cell growth and death;Cell growth and death;Endocrine system;Cell growth and death	ko04218//Cellular senescence;ko04068//FoxO signaling pathway;ko04110//Cell cycle;ko04114//Oocyte meiosis;ko04914//Progesterone-mediated oocyte maturation;ko04115//p53 signaling pathway	K21770;K21770;K21770;K21770;K21770;K21770	GO:0000775//chromosome, centromeric region;GO:0005575//cellular_component;GO:0005622//intracellular;GO:0005623//cell;GO:0005634//nucleus;GO:0005694//chromosome;GO:0005737//cytoplasm;GO:0005813//centrosome;GO:0005815//microtubule organizing center;GO:0005819//spindle;GO:0005829//cytosol;GO:0005856//cytoskeleton;GO:0015630//microtubule cytoskeleton;GO:0016020//membrane;GO:0043226//organelle;GO:0043…	GO:0003674//molecular_function;GO:0003824//catalytic activity;GO:0004672//protein kinase activity;GO:0004674//protein serine/threonine kinase activity;GO:0004693//cyclin-dependent protein serine/threonine kinase activity;GO:0005488//binding;GO:0005515//protein binding;GO:0016301//kinase activity;GO:0016538//cyclin-dependent protein serine/threonine kinase regulator activity;GO:0016740//transferas…	GO:0000003//reproduction;GO:0000070//mitotic sister chromatid segregation;GO:0000086//G2/M transition of mitotic cell cycle;GO:0000278//mitotic cell cycle;GO:0000280//nuclear division;GO:0000281//mitotic cytokinesis;GO:0000819//sister chromatid segregation;GO:0000910//cytokinesis;GO:0000920//septum digestion after cytokinesis;GO:0001700//embryonic development via the syncytial blastoderm;GO:00017…	--
ncbi_106048575	9.727	10.005	10.3	11.965	16.61	19.06	17.382	13.84	10.4992	16.723	0.671547	0.000354093	NUP98	nucleoporin 98 and 96 precursor, transcript variant X1	Human Diseases;Genetic Information Processing	Infectious disease: viral;Translation	ko05164//Influenza A;ko03013//Nucleocytoplasmic transport	K14297;K14297	GO:0000775//chromosome, centromeric region;GO:0000776//kinetochore;GO:0000785//chromatin;GO:0005575//cellular_component;GO:0005622//intracellular;GO:0005623//cell;GO:0005634//nucleus;GO:0005635//nuclear envelope;GO:0005643//nuclear pore;GO:0005654//nucleoplasm;GO:0005694//chromosome;GO:0005700//polytene chromosome;GO:0005703//polytene chromosome puff;GO:0005704//polytene chromosome band;GO:000573…	GO:0003674//molecular_function;GO:0003676//nucleic acid binding;GO:0003677//DNA binding;GO:0003682//chromatin binding;GO:0003712//transcription coregulator activity;GO:0003713//transcription coactivator activity;GO:0003723//RNA binding;GO:0003729//mRNA binding;GO:0003824//catalytic activity;GO:0004222//metalloendopeptidase activity;GO:0005048//signal sequence binding;GO:0005198//structural molecu…	GO:0000003//reproduction;GO:0000070//mitotic sister chromatid segregation;GO:0000278//mitotic cell cycle;GO:0000280//nuclear division;GO:0000578//embryonic axis specification;GO:0000819//sister chromatid segregation;GO:0000972//transcription-dependent tethering of RNA polymerase II gene DNA at nuclear periphery;GO:0000973//posttranscriptional tethering of RNA polymerase II gene DNA at nuclear per…	--
ncbi_106035768	15.949	18.017	10.683	15.96	25.903	30.368	21.772	28.628	15.1523	26.6678	0.815564	0.000357148	LGALS1	galectin 1	-	-	-	-	GO:0005575//cellular_component;GO:0005576//extracellular region;GO:0005615//extracellular space;GO:0005622//intracellular;GO:0005623//cell;GO:0005634//nucleus;GO:0005737//cytoplasm;GO:0005783//endoplasmic reticulum;GO:0005788//endoplasmic reticulum lumen;GO:0005829//cytosol;GO:0009986//cell surface;GO:0012505//endomembrane system;GO:0031974//membrane-enclosed lumen;GO:0043226//organelle;GO:004322…	GO:0003674//molecular_function;GO:0005488//binding;GO:0005515//protein binding;GO:0005534//galactose binding;GO:0030246//carbohydrate binding;GO:0030395//lactose binding;GO:0036094//small molecule binding;GO:0042802//identical protein binding;GO:0042803//protein homodimerization activity;GO:0043236//laminin binding;GO:0046983//protein dimerization activity;GO:0048029//monosaccharide binding;GO:00…	GO:0001678//cellular glucose homeostasis;GO:0001775//cell activation;GO:0002252//immune effector process;GO:0002263//cell activation involved in immune response;GO:0002285//lymphocyte activation involved in immune response;GO:0002312//B cell activation involved in immune response;GO:0002313//mature B cell differentiation involved in immune response;GO:0002317//plasma cell differentiation;GO:00023…	--
ncbi_106042582	42.976	50.977	54.191	71.631	96.599	145.613	90.528	71.237	54.9438	100.994	0.878246	0.00035735	LSP1	lymphocyte specific protein 1, transcript variant X1	Organismal Systems	Immune system	ko04625//C-type lectin receptor signaling pathway	K14957	GO:0005575//cellular_component;GO:0005622//intracellular;GO:0005623//cell;GO:0005856//cytoskeleton;GO:0005886//plasma membrane;GO:0015629//actin cytoskeleton;GO:0016020//membrane;GO:0043226//organelle;GO:0043228//non-membrane-bounded organelle;GO:0043229//intracellular organelle;GO:0043232//intracellular non-membrane-bounded organelle;GO:0044424//intracellular part;GO:0044464//cell part;GO:007194…	GO:0003674//molecular_function;GO:0003779//actin binding;GO:0005488//binding;GO:0005515//protein binding;GO:0008092//cytoskeletal protein binding	GO:0006915//apoptotic process;GO:0006935//chemotaxis;GO:0006950//response to stress;GO:0006952//defense response;GO:0006968//cellular defense response;GO:0006996//organelle organization;GO:0007010//cytoskeleton organization;GO:0007154//cell communication;GO:0007165//signal transduction;GO:0008150//biological_process;GO:0008219//cell death;GO:0009605//response to external stimulus;GO:0009987//cell…	--
ncbi_106047869	22.023	24.825	19.33	15.023	32.141	30.555	36.965	31.206	20.3002	32.7167	0.688532	0.000357871	C1R	complement C1r, transcript variant X2	Cellular Processes	Transport and catabolism	ko04145//Phagosome	K01330	GO:0005575//cellular_component;GO:0005576//extracellular region;GO:0005615//extracellular space;GO:0016020//membrane;GO:0044421//extracellular region part	GO:0003674//molecular_function;GO:0003824//catalytic activity;GO:0004175//endopeptidase activity;GO:0004252//serine-type endopeptidase activity;GO:0004930//G protein-coupled receptor activity;GO:0005488//binding;GO:0005509//calcium ion binding;GO:0008233//peptidase activity;GO:0008236//serine-type peptidase activity;GO:0016787//hydrolase activity;GO:0017171//serine hydrolase activity;GO:0043167//…	GO:0002250//adaptive immune response;GO:0002252//immune effector process;GO:0002253//activation of immune response;GO:0002376//immune system process;GO:0002443//leukocyte mediated immunity;GO:0002449//lymphocyte mediated immunity;GO:0002455//humoral immune response mediated by circulating immunoglobulin;GO:0002460//adaptive immune response based on somatic recombination of immune receptors built …	--
ncbi_106038291	52.743	56.085	66.483	71.625	95.508	154.947	94.686	85.018	61.734	107.54	0.800733	0.000364712	LDHB	lactate dehydrogenase B	Metabolism;Metabolism;Metabolism;Metabolism;Metabolism	Global and overview maps;Carbohydrate metabolism;Amino acid metabolism;Carbohydrate metabolism;Carbohydrate metabolism	ko01100//Metabolic pathways;ko00010//Glycolysis / Gluconeogenesis;ko00270//Cysteine and methionine metabolism;ko00620//Pyruvate metabolism;ko00640//Propanoate metabolism	K00016;K00016;K00016;K00016;K00016	GO:0005575//cellular_component;GO:0005622//intracellular;GO:0005623//cell;GO:0005737//cytoplasm;GO:0005829//cytosol;GO:0016020//membrane;GO:0043209//myelin sheath;GO:0044424//intracellular part;GO:0044425//membrane part;GO:0044444//cytoplasmic part;GO:0044464//cell part;GO:0045121//membrane raft;GO:0098589//membrane region;GO:0098805//whole membrane;GO:0098857//membrane microdomain	GO:0000166//nucleotide binding;GO:0003674//molecular_function;GO:0003824//catalytic activity;GO:0004457//lactate dehydrogenase activity;GO:0004459//L-lactate dehydrogenase activity;GO:0004553//hydrolase activity, hydrolyzing O-glycosyl compounds;GO:0005488//binding;GO:0005515//protein binding;GO:0016491//oxidoreductase activity;GO:0016614//oxidoreductase activity, acting on CH-OH group of donors;…	GO:0005975//carbohydrate metabolic process;GO:0006082//organic acid metabolic process;GO:0006089//lactate metabolic process;GO:0006090//pyruvate metabolic process;GO:0006099//tricarboxylic acid cycle;GO:0006139//nucleobase-containing compound metabolic process;GO:0006725//cellular aromatic compound metabolic process;GO:0006732//coenzyme metabolic process;GO:0006733//oxidoreduction coenzyme metabo…	--
ncbi_106030066	7.352	5.117	5.269	5.092	8.375	11.189	12.919	8.618	5.7075	10.2752	0.848243	0.000369774	LOC106030066	inducible T-cell costimulator-like, transcript variant X2	Environmental Information Processing;Organismal Systems	Signaling molecules and interaction;Immune system	ko04514//Cell adhesion molecules;ko04672//Intestinal immune network for IgA production	K06713;K06713	GO:0005575//cellular_component;GO:0005576//extracellular region;GO:0005623//cell;GO:0005886//plasma membrane;GO:0005887//integral component of plasma membrane;GO:0009897//external side of plasma membrane;GO:0009986//cell surface;GO:0016020//membrane;GO:0016021//integral component of membrane;GO:0031224//intrinsic component of membrane;GO:0031226//intrinsic component of plasma membrane;GO:0044425/…	GO:0003674//molecular_function;GO:0003824//catalytic activity;GO:0016301//kinase activity;GO:0016740//transferase activity;GO:0016772//transferase activity, transferring phosphorus-containing groups;GO:0016773//phosphotransferase activity, alcohol group as acceptor;GO:0035004//phosphatidylinositol 3-kinase activity;GO:0046934//phosphatidylinositol-4,5-bisphosphate 3-kinase activity;GO:0052813//ph…	GO:0002376//immune system process;GO:0002507//tolerance induction;GO:0002517//T cell tolerance induction;GO:0002520//immune system development;GO:0002682//regulation of immune system process;GO:0002684//positive regulation of immune system process;GO:0002694//regulation of leukocyte activation;GO:0002696//positive regulation of leukocyte activation;GO:0006629//lipid metabolic process;GO:0006644//…	--
ncbi_106032766	3.007	2.843	3.683	7.017	8.895	15.046	13.995	4.685	4.1375	10.6553	1.36473	0.00037771	TCF7	transcription factor 7, transcript variant X1	Human Diseases;Environmental Information Processing;Organismal Systems;Cellular Processes	Infectious disease: bacterial;Signal transduction;Endocrine system;Cellular community - eukaryotes	ko05132//Salmonella infection;ko04310//Wnt signaling pathway;ko04916//Melanogenesis;ko04520//Adherens junction	K02620;K02620;K02620;K02620	GO:0000228//nuclear chromosome;GO:0000785//chromatin;GO:0000790//nuclear chromatin;GO:0000791//euchromatin;GO:0005575//cellular_component;GO:0005622//intracellular;GO:0005623//cell;GO:0005634//nucleus;GO:0005654//nucleoplasm;GO:0005667//transcription factor complex;GO:0005694//chromosome;GO:0005719//nuclear euchromatin;GO:0016604//nuclear body;GO:0031974//membrane-enclosed lumen;GO:0031981//nucle…	GO:0000976//transcription regulatory region sequence-specific DNA binding;GO:0000977//RNA polymerase II regulatory region sequence-specific DNA binding;GO:0000978//RNA polymerase II proximal promoter sequence-specific DNA binding;GO:0000981//DNA-binding transcription factor activity, RNA polymerase II-specific;GO:0000987//proximal promoter sequence-specific DNA binding;GO:0001012//RNA polymerase …	GO:0000003//reproduction;GO:0000122//negative regulation of transcription by RNA polymerase II;GO:0001775//cell activation;GO:0002200//somatic diversification of immune receptors;GO:0002376//immune system process;GO:0002520//immune system development;GO:0002521//leukocyte differentiation;GO:0002562//somatic diversification of immune receptors via germline recombination within a single locus;GO:00…	HMG
ncbi_106032160	5.739	5.518	6.599	6.139	12.547	14.049	9.933	7.613	5.99875	11.0355	0.879418	0.000397365	RFC4	replication factor C subunit 4	Genetic Information Processing;Genetic Information Processing;Genetic Information Processing	Replication and repair;Replication and repair;Replication and repair	ko03420//Nucleotide excision repair;ko03030//DNA replication;ko03430//Mismatch repair	K10755;K10755;K10755	GO:0000228//nuclear chromosome;GO:0000785//chromatin;GO:0000790//nuclear chromatin;GO:0005575//cellular_component;GO:0005622//intracellular;GO:0005623//cell;GO:0005634//nucleus;GO:0005635//nuclear envelope;GO:0005654//nucleoplasm;GO:0005657//replication fork;GO:0005663//DNA replication factor C complex;GO:0005694//chromosome;GO:0005730//nucleolus;GO:0005737//cytoplasm;GO:0005783//endoplasmic reti…	GO:0000166//nucleotide binding;GO:0003674//molecular_function;GO:0003676//nucleic acid binding;GO:0003677//DNA binding;GO:0003682//chromatin binding;GO:0003689//DNA clamp loader activity;GO:0003824//catalytic activity;GO:0003887//DNA-directed DNA polymerase activity;GO:0004252//serine-type endopeptidase activity;GO:0004386//helicase activity;GO:0005488//binding;GO:0005515//protein binding;GO:0005…	GO:0000075//cell cycle checkpoint;GO:0000076//DNA replication checkpoint;GO:0000278//mitotic cell cycle;GO:0000723//telomere maintenance;GO:0000731//DNA synthesis involved in DNA repair;GO:0000819//sister chromatid segregation;GO:0006139//nucleobase-containing compound metabolic process;GO:0006259//DNA metabolic process;GO:0006260//DNA replication;GO:0006261//DNA-dependent DNA replication;GO:0006…	--
ncbi_106048859	7.443	7.034	9.259	9.998	15.242	17.759	15.612	10.099	8.4335	14.678	0.799452	0.000403046	SBF1	SET binding factor 1, transcript variant X1	-	-	-	-	GO:0005575//cellular_component;GO:0005622//intracellular;GO:0005623//cell;GO:0005634//nucleus;GO:0005654//nucleoplasm;GO:0005737//cytoplasm;GO:0005783//endoplasmic reticulum;GO:0005789//endoplasmic reticulum membrane;GO:0005829//cytosol;GO:0012505//endomembrane system;GO:0016020//membrane;GO:0016021//integral component of membrane;GO:0016604//nuclear body;GO:0031224//intrinsic component of membra…	GO:0001691//pseudophosphatase activity;GO:0003674//molecular_function;GO:0003824//catalytic activity;GO:0004721//phosphoprotein phosphatase activity;GO:0004857//enzyme inhibitor activity;GO:0005085//guanyl-nucleotide exchange factor activity;GO:0005088//Ras guanyl-nucleotide exchange factor activity;GO:0005488//binding;GO:0005515//protein binding;GO:0008138//protein tyrosine/serine/threonine phos…	GO:0000003//reproduction;GO:0001558//regulation of cell growth;GO:0006464//cellular protein modification process;GO:0006470//protein dephosphorylation;GO:0006629//lipid metabolic process;GO:0006644//phospholipid metabolic process;GO:0006650//glycerophospholipid metabolic process;GO:0006661//phosphatidylinositol biosynthetic process;GO:0006793//phosphorus metabolic process;GO:0006796//phosphate-co…	--
ncbi_106032410	6.48	6.691	9.127	9.159	17.924	23.599	7.814	18.602	7.86425	16.9847	1.11086	0.00042167	HDDC2	HD domain containing 2, transcript variant X1	Metabolism;Metabolism;Metabolism	Global and overview maps;Nucleotide metabolism;Nucleotide metabolism	ko01100//Metabolic pathways;ko00230//Purine metabolism;ko00240//Pyrimidine metabolism	K07023;K07023;K07023	-	GO:0003674//molecular_function;GO:0003824//catalytic activity;GO:0016787//hydrolase activity;GO:0016788//hydrolase activity, acting on ester bonds;GO:0042578//phosphoric ester hydrolase activity	GO:0008150//biological_process;GO:0030431//sleep;GO:0032501//multicellular organismal process	--
ncbi_106043304	85.507	47.755	75.628	84.719	36.89	25.674	51.286	36.565	73.4022	37.6037	-0.964948	0.000427972	GK	glycerol kinase, transcript variant X1	Metabolism;Organismal Systems;Metabolism	Global and overview maps;Endocrine system;Lipid metabolism	ko01100//Metabolic pathways;ko03320//PPAR signaling pathway;ko00561//Glycerolipid metabolism	K00864;K00864;K00864	GO:0005575//cellular_component;GO:0005622//intracellular;GO:0005623//cell;GO:0005737//cytoplasm;GO:0005739//mitochondrion;GO:0005829//cytosol;GO:0043226//organelle;GO:0043227//membrane-bounded organelle;GO:0043229//intracellular organelle;GO:0043231//intracellular membrane-bounded organelle;GO:0044424//intracellular part;GO:0044444//cytoplasmic part;GO:0044464//cell part	GO:0000166//nucleotide binding;GO:0003674//molecular_function;GO:0003824//catalytic activity;GO:0004370//glycerol kinase activity;GO:0004856//xylulokinase activity;GO:0005488//binding;GO:0005515//protein binding;GO:0005524//ATP binding;GO:0008144//drug binding;GO:0008270//zinc ion binding;GO:0008737//L-fuculokinase activity;GO:0008741//ribulokinase activity;GO:0008993//rhamnulokinase activity;GO:…	GO:0005975//carbohydrate metabolic process;GO:0005997//xylulose metabolic process;GO:0006066//alcohol metabolic process;GO:0006071//glycerol metabolic process;GO:0006072//glycerol-3-phosphate metabolic process;GO:0006629//lipid metabolic process;GO:0006638//neutral lipid metabolic process;GO:0006639//acylglycerol metabolic process;GO:0006641//triglyceride metabolic process;GO:0006793//phosphorus …	--
ncbi_106049540	5.543	7.619	7.659	8.814	18.738	22.839	10.293	9.37	7.40875	15.31	1.04717	0.000430855	CCNB3	cyclin B3	Cellular Processes;Environmental Information Processing;Cellular Processes;Organismal Systems	Cell growth and death;Signal transduction;Cell growth and death;Endocrine system	ko04218//Cellular senescence;ko04068//FoxO signaling pathway;ko04110//Cell cycle;ko04914//Progesterone-mediated oocyte maturation	K21771;K21771;K21771;K21771	GO:0005575//cellular_component;GO:0005622//intracellular;GO:0005623//cell;GO:0005634//nucleus;GO:0005654//nucleoplasm;GO:0005737//cytoplasm;GO:0016604//nuclear body;GO:0016607//nuclear speck;GO:0031974//membrane-enclosed lumen;GO:0031981//nuclear lumen;GO:0043226//organelle;GO:0043227//membrane-bounded organelle;GO:0043229//intracellular organelle;GO:0043231//intracellular membrane-bounded organe…	GO:0003674//molecular_function;GO:0005488//binding;GO:0005515//protein binding;GO:0016538//cyclin-dependent protein serine/threonine kinase regulator activity;GO:0019207//kinase regulator activity;GO:0019887//protein kinase regulator activity;GO:0019899//enzyme binding;GO:0019900//kinase binding;GO:0019901//protein kinase binding;GO:0030234//enzyme regulator activity;GO:0098772//molecular functio…	GO:0000003//reproduction;GO:0000070//mitotic sister chromatid segregation;GO:0000079//regulation of cyclin-dependent protein serine/threonine kinase activity;GO:0000226//microtubule cytoskeleton organization;GO:0000278//mitotic cell cycle;GO:0000280//nuclear division;GO:0000281//mitotic cytokinesis;GO:0000819//sister chromatid segregation;GO:0000910//cytokinesis;GO:0001556//oocyte maturation;GO:0…	--
ncbi_106036043	72.83	56.582	64.188	56.625	31.306	26.608	47.155	35.673	62.5562	35.1855	-0.830173	0.000433324	KCNJ15	potassium inwardly rectifying channel subfamily J member 15, transcript variant X1	-	-	-	-	GO:0005575//cellular_component;GO:0005623//cell;GO:0005886//plasma membrane;GO:0005887//integral component of plasma membrane;GO:0016020//membrane;GO:0016021//integral component of membrane;GO:0031224//intrinsic component of membrane;GO:0031226//intrinsic component of plasma membrane;GO:0044425//membrane part;GO:0044459//plasma membrane part;GO:0044464//cell part;GO:0071944//cell periphery	GO:0003674//molecular_function;GO:0005215//transporter activity;GO:0005216//ion channel activity;GO:0005242//inward rectifier potassium channel activity;GO:0005244//voltage-gated ion channel activity;GO:0005249//voltage-gated potassium channel activity;GO:0005261//cation channel activity;GO:0005267//potassium channel activity;GO:0008324//cation transmembrane transporter activity;GO:0015075//ion t…	GO:0006810//transport;GO:0006811//ion transport;GO:0006812//cation transport;GO:0006813//potassium ion transport;GO:0008150//biological_process;GO:0009987//cellular process;GO:0010107//potassium ion import;GO:0015672//monovalent inorganic cation transport;GO:0030001//metal ion transport;GO:0032879//regulation of localization;GO:0034220//ion transmembrane transport;GO:0034762//regulation of transm…	--
ncbi_106036552	12.715	6.88	7.833	11.491	13.806	26.381	21.408	14.029	9.72975	18.906	0.95837	0.000484355	IKZF1	IKAROS family zinc finger 1, transcript variant X3	-	-	-	-	GO:0000228//nuclear chromosome;GO:0000775//chromosome, centromeric region;GO:0000785//chromatin;GO:0000790//nuclear chromatin;GO:0000792//heterochromatin;GO:0005575//cellular_component;GO:0005622//intracellular;GO:0005623//cell;GO:0005634//nucleus;GO:0005654//nucleoplasm;GO:0005667//transcription factor complex;GO:0005694//chromosome;GO:0005720//nuclear heterochromatin;GO:0005721//pericentric het…	GO:0000976//transcription regulatory region sequence-specific DNA binding;GO:0000977//RNA polymerase II regulatory region sequence-specific DNA binding;GO:0000978//RNA polymerase II proximal promoter sequence-specific DNA binding;GO:0000980//RNA polymerase II distal enhancer sequence-specific DNA binding;GO:0000981//DNA-binding transcription factor activity, RNA polymerase II-specific;GO:0000987/…	GO:0000122//negative regulation of transcription by RNA polymerase II;GO:0001654//eye development;GO:0001775//cell activation;GO:0001779//natural killer cell differentiation;GO:0002262//myeloid cell homeostasis;GO:0002376//immune system process;GO:0002377//immunoglobulin production;GO:0002440//production of molecular mediator of immune response;GO:0002520//immune system development;GO:0002521//le…	zf-C2H2
ncbi_106031306	5.547	7.228	7.936	6.276	12.352	10.387	9.971	9.904	6.74675	10.6535	0.659063	0.000485152	GGT5	gamma-glutamyltransferase 5, transcript variant X3	Metabolism;Metabolism;Metabolism;Metabolism	Global and overview maps;Metabolism of other amino acids;Lipid metabolism;Metabolism of other amino acids	ko01100//Metabolic pathways;ko00480//Glutathione metabolism;ko00590//Arachidonic acid metabolism;ko00430//Taurine and hypotaurine metabolism	K18592;K18592;K18592;K18592	GO:0005575//cellular_component;GO:0005623//cell;GO:0005886//plasma membrane;GO:0016020//membrane;GO:0016021//integral component of membrane;GO:0031224//intrinsic component of membrane;GO:0031226//intrinsic component of plasma membrane;GO:0044425//membrane part;GO:0044459//plasma membrane part;GO:0044464//cell part;GO:0071944//cell periphery	GO:0000048//peptidyltransferase activity;GO:0002951//leukotriene-C(4) hydrolase;GO:0003674//molecular_function;GO:0003824//catalytic activity;GO:0008233//peptidase activity;GO:0008238//exopeptidase activity;GO:0008242//omega peptidase activity;GO:0016740//transferase activity;GO:0016746//transferase activity, transferring acyl groups;GO:0016755//transferase activity, transferring amino-acyl group…	GO:0006082//organic acid metabolic process;GO:0006412//translation;GO:0006508//proteolysis;GO:0006518//peptide metabolic process;GO:0006520//cellular amino acid metabolic process;GO:0006575//cellular modified amino acid metabolic process;GO:0006629//lipid metabolic process;GO:0006631//fatty acid metabolic process;GO:0006690//icosanoid metabolic process;GO:0006691//leukotriene metabolic process;GO…	--
ncbi_106038262	47.848	34.382	29.385	30.64	23.33	20.612	19.578	23.857	35.5637	21.8442	-0.703154	0.000485171	PPARA	peroxisome proliferator activated receptor alpha, transcript variant X1	Organismal Systems;Organismal Systems	Endocrine system;Endocrine system	ko03320//PPAR signaling pathway;ko04920//Adipocytokine signaling pathway	K07294;K07294	GO:0005575//cellular_component;GO:0005622//intracellular;GO:0005623//cell;GO:0005634//nucleus;GO:0005654//nucleoplasm;GO:0031974//membrane-enclosed lumen;GO:0031981//nuclear lumen;GO:0043226//organelle;GO:0043227//membrane-bounded organelle;GO:0043229//intracellular organelle;GO:0043231//intracellular membrane-bounded organelle;GO:0043233//organelle lumen;GO:0044422//organelle part;GO:0044424//in…	GO:0000976//transcription regulatory region sequence-specific DNA binding;GO:0000977//RNA polymerase II regulatory region sequence-specific DNA binding;GO:0000978//RNA polymerase II proximal promoter sequence-specific DNA binding;GO:0000981//DNA-binding transcription factor activity, RNA polymerase II-specific;GO:0000982//transcription factor activity, RNA polymerase II proximal promoter sequence…	GO:0000122//negative regulation of transcription by RNA polymerase II;GO:0001666//response to hypoxia;GO:0003008//system process;GO:0003013//circulatory system process;GO:0005975//carbohydrate metabolic process;GO:0005996//monosaccharide metabolic process;GO:0006006//glucose metabolic process;GO:0006082//organic acid metabolic process;GO:0006109//regulation of carbohydrate metabolic process;GO:00…	THR-like
ncbi_106029547	4.522	5.188	7.469	7.581	12.211	19.48	11.864	7.002	6.19	12.6393	1.0299	0.00050553	AGAP2	ArfGAP with GTPase domain, ankyrin repeat and PH domain 2, transcript variant X1	-	-	-	-	GO:0005575//cellular_component;GO:0005622//intracellular;GO:0005623//cell;GO:0005634//nucleus;GO:0005730//nucleolus;GO:0005737//cytoplasm;GO:0005739//mitochondrion;GO:0005768//endosome;GO:0005829//cytosol;GO:0012505//endomembrane system;GO:0031410//cytoplasmic vesicle;GO:0031974//membrane-enclosed lumen;GO:0031981//nuclear lumen;GO:0031982//vesicle;GO:0043226//organelle;GO:0043227//membrane-bound…	GO:0000166//nucleotide binding;GO:0001882//nucleoside binding;GO:0001883//purine nucleoside binding;GO:0003674//molecular_function;GO:0003824//catalytic activity;GO:0003924//GTPase activity;GO:0005096//GTPase activator activity;GO:0005488//binding;GO:0005515//protein binding;GO:0005524//ATP binding;GO:0005525//GTP binding;GO:0008047//enzyme activator activity;GO:0008144//drug binding;GO:0016462//…	GO:0001932//regulation of protein phosphorylation;GO:0001934//positive regulation of protein phosphorylation;GO:0006355//regulation of transcription, DNA-templated;GO:0006357//regulation of transcription by RNA polymerase II;GO:0006810//transport;GO:0006996//organelle organization;GO:0007010//cytoskeleton organization;GO:0007275//multicellular organism development;GO:0008104//protein localization…	--
MSTRG.15057	15.031	7.428	13.743	14.225	16.691	35.858	27.964	20.879	12.6067	25.348	1.00768	0.000522442	TRB	T cell receptor beta chain MC.7.G5 [Egretta garzetta]	Environmental Information Processing;Environmental Information Processing;Organismal Systems;Human Diseases;Human Diseases;Human Diseases;Human Diseases;Environmental Information Processing;Human Diseases;Human Diseases;Human Diseases;Human Diseases;Human Diseases;Human Diseases;Human Diseases;Human Diseases;Environmental Information Processing;Environmental Information Processing;Human Diseases;…	Signal transduction;Signaling molecules and interaction;Immune system;Cancer: overview;Infectious disease: bacterial;Immune disease;Immune disease;Signal transduction;Infectious disease: bacterial;Infectious disease: viral;Immune disease;Immune disease;Immune disease;Cardiovascular disease;Infectious disease: parasitic;Infectious disease: viral;Signal transduction;Signal transduction;Infectious d…	ko04020//Calcium signaling pathway;ko04514//Cell adhesion molecules;ko04672//Intestinal immune network for IgA production;ko05202//Transcriptional misregulation in cancer;ko05135//Yersinia infection;ko05322//Systemic lupus erythematosus;ko05323//Rheumatoid arthritis;ko04064//NF-kappa B signaling pathway;ko05150//Staphylococcus aureus infection;ko05169//Epstein-Barr virus infection;ko05310//Asthma…	K10785;K10785;K10785;K10785;K10785;K10785;K10785;K10785;K10785;K10785;K10785;K10785;K10785;K10785;K10785;K10785;K10785;K10785;K10785;K10785;K10785;K10785;K10785;K10785;K10785;K10785;K10785;K10785;K10785	-	-	-	--
ncbi_106041589	9.516	9.967	10.765	12.69	19.741	21.415	14.872	14.138	10.7345	17.5415	0.708517	0.000526379	NOTCH2	notch receptor 2	Environmental Information Processing	Signal transduction	ko04330//Notch signaling pathway	K20994	GO:0000139//Golgi membrane;GO:0005575//cellular_component;GO:0005576//extracellular region;GO:0005622//intracellular;GO:0005623//cell;GO:0005634//nucleus;GO:0005654//nucleoplasm;GO:0005737//cytoplasm;GO:0005783//endoplasmic reticulum;GO:0005789//endoplasmic reticulum membrane;GO:0005794//Golgi apparatus;GO:0005829//cytosol;GO:0005886//plasma membrane;GO:0005887//integral component of plasma membr…	GO:0003674//molecular_function;GO:0005488//binding;GO:0005509//calcium ion binding;GO:0005515//protein binding;GO:0008134//transcription factor binding;GO:0019899//enzyme binding;GO:0038023//signaling receptor activity;GO:0043167//ion binding;GO:0043169//cation binding;GO:0046872//metal ion binding;GO:0051059//NF-kappaB binding;GO:0060089//molecular transducer activity	GO:0000003//reproduction;GO:0000122//negative regulation of transcription by RNA polymerase II;GO:0001525//angiogenesis;GO:0001568//blood vessel development;GO:0001654//eye development;GO:0001655//urogenital system development;GO:0001701//in utero embryonic development;GO:0001709//cell fate determination;GO:0001773//myeloid dendritic cell activation;GO:0001775//cell activation;GO:0001816//cytokin…	--
ncbi_106045986	30.418	23.463	34.729	51.041	54.26	122.126	72.795	43.291	34.9128	73.118	1.06647	0.000529362	LIMD2	LIM domain containing 2, transcript variant X2	-	-	-	-	GO:0005575//cellular_component;GO:0005622//intracellular;GO:0005623//cell;GO:0005634//nucleus;GO:0005737//cytoplasm;GO:0043226//organelle;GO:0043227//membrane-bounded organelle;GO:0043229//intracellular organelle;GO:0043231//intracellular membrane-bounded organelle;GO:0044424//intracellular part;GO:0044464//cell part	GO:0003674//molecular_function;GO:0005488//binding;GO:0043167//ion binding;GO:0043169//cation binding;GO:0046872//metal ion binding	-	--
ncbi_106047759	4.862	8.455	7.63	6.16	12.83	12.883	8.784	10.882	6.77675	11.3447	0.743359	0.000539832	CBFA2T2	CBFA2/RUNX1 partner transcriptional co-repressor 2, transcript variant X1	-	-	-	-	GO:0005575//cellular_component;GO:0005622//intracellular;GO:0005623//cell;GO:0005634//nucleus;GO:0031237//intrinsic component of periplasmic side of plasma membrane;GO:0033178//proton-transporting two-sector ATPase complex, catalytic domain;GO:0043226//organelle;GO:0043227//membrane-bounded organelle;GO:0043229//intracellular organelle;GO:0043231//intracellular membrane-bounded organelle;GO:00444…	GO:0003674//molecular_function;GO:0003700//DNA-binding transcription factor activity;GO:0003712//transcription coregulator activity;GO:0003714//transcription corepressor activity;GO:0005215//transporter activity;GO:0005488//binding;GO:0008270//zinc ion binding;GO:0043167//ion binding;GO:0043169//cation binding;GO:0046872//metal ion binding;GO:0046914//transition metal ion binding;GO:0046961//prot…	GO:0000122//negative regulation of transcription by RNA polymerase II;GO:0000902//cell morphogenesis;GO:0000904//cell morphogenesis involved in differentiation;GO:0002065//columnar/cuboidal epithelial cell differentiation;GO:0006139//nucleobase-containing compound metabolic process;GO:0006351//transcription, DNA-templated;GO:0006355//regulation of transcription, DNA-templated;GO:0006357//regulati…	--
ncbi_106049574	6.207	3.754	3.902	6.611	6.64	16.902	15.302	6.147	5.1185	11.2477	1.13584	0.00055333	CCR7	C-C motif chemokine receptor 7	Environmental Information Processing	Signaling molecules and interaction	ko04060//Cytokine-cytokine receptor interaction	K04182	GO:0005575//cellular_component;GO:0005622//intracellular;GO:0005623//cell;GO:0005737//cytoplasm;GO:0005739//mitochondrion;GO:0005886//plasma membrane;GO:0009897//external side of plasma membrane;GO:0009986//cell surface;GO:0016020//membrane;GO:0016021//integral component of membrane;GO:0031224//intrinsic component of membrane;GO:0043226//organelle;GO:0043227//membrane-bounded organelle;GO:0043229…	GO:0001637//G protein-coupled chemoattractant receptor activity;GO:0001653//peptide receptor activity;GO:0003674//molecular_function;GO:0004888//transmembrane signaling receptor activity;GO:0004896//cytokine receptor activity;GO:0004930//G protein-coupled receptor activity;GO:0004950//chemokine receptor activity;GO:0005488//binding;GO:0005515//protein binding;GO:0008528//G protein-coupled peptide…	GO:0000165//MAPK cascade;GO:0000187//activation of MAPK activity;GO:0000302//response to reactive oxygen species;GO:0001101//response to acid chemical;GO:0001767//establishment of lymphocyte polarity;GO:0001768//establishment of T cell polarity;GO:0001771//immunological synapse formation;GO:0001775//cell activation;GO:0001816//cytokine production;GO:0001817//regulation of cytokine production;GO:0…	--
ncbi_125183171	4.911	4.044	6.365	5.034	13.667	12.181	6.536	7.84	5.0885	10.056	0.982744	0.000585326	EFHD2	EF-hand domain family member D2, transcript variant X1	-	-	-	-	GO:0005575//cellular_component;GO:0016020//membrane;GO:0044425//membrane part;GO:0045121//membrane raft;GO:0098589//membrane region;GO:0098805//whole membrane;GO:0098857//membrane microdomain	GO:0003674//molecular_function;GO:0005488//binding;GO:0005509//calcium ion binding;GO:0043167//ion binding;GO:0043169//cation binding;GO:0046872//metal ion binding	-	--
ncbi_106037739	10.622	9.42	15.741	15.338	25.578	32.402	21.074	15.861	12.7803	23.7288	0.89272	0.000591397	SASH3	SAM and SH3 domain containing 3, transcript variant X1	-	-	-	-	GO:0005575//cellular_component;GO:0005622//intracellular;GO:0005623//cell;GO:0005634//nucleus;GO:0005737//cytoplasm;GO:0033644//host cell membrane;GO:0043226//organelle;GO:0043227//membrane-bounded organelle;GO:0043229//intracellular organelle;GO:0043231//intracellular membrane-bounded organelle;GO:0044424//intracellular part;GO:0044464//cell part	GO:0005515//protein binding	GO:0001817//regulation of cytokine production;GO:0001819//positive regulation of cytokine production;GO:0001894//tissue homeostasis;GO:0002637//regulation of immunoglobulin production;GO:0002639//positive regulation of immunoglobulin production;GO:0002682//regulation of immune system process;GO:0002684//positive regulation of immune system process;GO:0002694//regulation of leukocyte activation;GO…	--
ncbi_106043913	252.125	123.489	153.799	173.424	94.211	67.02	107.688	118.733	175.709	96.913	-0.858428	0.000602249	SUSD2	sushi domain containing 2, transcript variant X2	-	-	-	-	GO:0005575//cellular_component;GO:0005623//cell;GO:0005886//plasma membrane;GO:0005911//cell-cell junction;GO:0005918//septate junction;GO:0005920//smooth septate junction;GO:0016020//membrane;GO:0016021//integral component of membrane;GO:0016328//lateral plasma membrane;GO:0030054//cell junction;GO:0031224//intrinsic component of membrane;GO:0043296//apical junction complex;GO:0044425//membrane …	GO:0001871//pattern binding;GO:0003674//molecular_function;GO:0005044//scavenger receptor activity;GO:0005488//binding;GO:0005515//protein binding;GO:0030246//carbohydrate binding;GO:0030247//polysaccharide binding;GO:0038024//cargo receptor activity	GO:0002376//immune system process;GO:0006810//transport;GO:0006897//endocytosis;GO:0006898//receptor-mediated endocytosis;GO:0006955//immune response;GO:0007043//cell-cell junction assembly;GO:0007155//cell adhesion;GO:0007160//cell-matrix adhesion;GO:0008150//biological_process;GO:0009987//cellular process;GO:0010564//regulation of cell cycle process;GO:0010948//negative regulation of cell cycle…	--
ncbi_106048856	21.583	26.701	24.531	29.89	38.431	45.865	36.158	37.73	25.6762	39.546	0.623097	0.000607713	SND1	staphylococcal nuclease and tudor domain containing 1	-	-	-	-	GO:0005575//cellular_component;GO:0005622//intracellular;GO:0005623//cell;GO:0005634//nucleus;GO:0005737//cytoplasm;GO:0005829//cytosol;GO:0016442//RISC complex;GO:0019028//viral capsid;GO:0031332//RNAi effector complex;GO:0031410//cytoplasmic vesicle;GO:0031982//vesicle;GO:0032991//protein-containing complex;GO:0042470//melanosome;GO:0043226//organelle;GO:0043227//membrane-bounded organelle;GO:0…	GO:0003674//molecular_function;GO:0003676//nucleic acid binding;GO:0003712//transcription coregulator activity;GO:0003713//transcription coactivator activity;GO:0003723//RNA binding;GO:0003824//catalytic activity;GO:0004518//nuclease activity;GO:0005488//binding;GO:0005515//protein binding;GO:0016787//hydrolase activity;GO:0016788//hydrolase activity, acting on ester bonds;GO:0097159//organic cyc…	GO:0000003//reproduction;GO:0006139//nucleobase-containing compound metabolic process;GO:0006325//chromatin organization;GO:0006342//chromatin silencing;GO:0006351//transcription, DNA-templated;GO:0006355//regulation of transcription, DNA-templated;GO:0006401//RNA catabolic process;GO:0006725//cellular aromatic compound metabolic process;GO:0006807//nitrogen compound metabolic process;GO:0006996/…	--
ncbi_106037085	9.587	10.051	12.425	14.02	18.751	20.983	21.572	14.967	11.5207	19.0682	0.726938	0.000611547	TRAF2	TNF receptor associated factor 2, transcript variant X1	Environmental Information Processing;Human Diseases;Genetic Information Processing;Human Diseases;Cellular Processes;Organismal Systems;Cellular Processes;Organismal Systems;Organismal Systems	Signal transduction;Infectious disease: bacterial;Folding, sorting and degradation;Infectious disease: viral;Cell growth and death;Immune system;Cell growth and death;Endocrine system;Immune system	ko04010//MAPK signaling pathway;ko05132//Salmonella infection;ko04141//Protein processing in endoplasmic reticulum;ko05168//Herpes simplex virus 1 infection;ko04210//Apoptosis;ko04621//NOD-like receptor signaling pathway;ko04217//Necroptosis;ko04920//Adipocytokine signaling pathway;ko04622//RIG-I-like receptor signaling pathway	K03173;K03173;K03173;K03173;K03173;K03173;K03173;K03173;K03173	GO:0000109//nucleotide-excision repair complex;GO:0000151//ubiquitin ligase complex;GO:0005575//cellular_component;GO:0005622//intracellular;GO:0005623//cell;GO:0005634//nucleus;GO:0005654//nucleoplasm;GO:0005737//cytoplasm;GO:0005783//endoplasmic reticulum;GO:0005789//endoplasmic reticulum membrane;GO:0005829//cytosol;GO:0005886//plasma membrane;GO:0005887//integral component of plasma membrane;…	GO:0003674//molecular_function;GO:0003824//catalytic activity;GO:0004842//ubiquitin-protein transferase activity;GO:0005102//signaling receptor binding;GO:0005126//cytokine receptor binding;GO:0005164//tumor necrosis factor receptor binding;GO:0005174//CD40 receptor binding;GO:0005488//binding;GO:0005515//protein binding;GO:0008270//zinc ion binding;GO:0008289//lipid binding;GO:0016740//transfera…	GO:0000209//protein polyubiquitination;GO:0000302//response to reactive oxygen species;GO:0001817//regulation of cytokine production;GO:0001819//positive regulation of cytokine production;GO:0001932//regulation of protein phosphorylation;GO:0001934//positive regulation of protein phosphorylation;GO:0001959//regulation of cytokine-mediated signaling pathway;GO:0001961//positive regulation of cytok…	--
ncbi_106044971	12.704	15.101	15.742	16.821	28.853	30.778	21.985	19.612	15.092	25.307	0.745752	0.000688759	LOC106044971	procathepsin L-like, transcript variant X2	Cellular Processes;Cellular Processes;Cellular Processes;Cellular Processes	Transport and catabolism;Transport and catabolism;Transport and catabolism;Cell growth and death	ko04140//Autophagy - animal;ko04145//Phagosome;ko04142//Lysosome;ko04210//Apoptosis	K01365;K01365;K01365;K01365	-	GO:0004197//cysteine-type endopeptidase activity;GO:0008234//cysteine-type peptidase activity	GO:0006508//proteolysis;GO:0050790//regulation of catalytic activity	--
ncbi_106035984	5.127	5.359	4.691	8.856	8.502	19.522	16.594	6.963	6.00825	12.8953	1.10182	0.000690204	RIPOR2	RHO family interacting cell polarization regulator 2, transcript variant X1	-	-	-	-	GO:0005575//cellular_component;GO:0005622//intracellular;GO:0005623//cell;GO:0005737//cytoplasm;GO:0005856//cytoskeleton;GO:0005886//plasma membrane;GO:0016020//membrane;GO:0016324//apical plasma membrane;GO:0030175//filopodium;GO:0031252//cell leading edge;GO:0031253//cell projection membrane;GO:0031256//leading edge membrane;GO:0032420//stereocilium;GO:0032421//stereocilium bundle;GO:0032589//n…	GO:0003674//molecular_function;GO:0005488//binding;GO:0005515//protein binding;GO:0042802//identical protein binding;GO:0043531//ADP binding;GO:0071889//14-3-3 protein binding	GO:0000902//cell morphogenesis;GO:0000904//cell morphogenesis involved in differentiation;GO:0002064//epithelial cell development;GO:0002065//columnar/cuboidal epithelial cell differentiation;GO:0002066//columnar/cuboidal epithelial cell development;GO:0002093//auditory receptor cell morphogenesis;GO:0002682//regulation of immune system process;GO:0002683//negative regulation of immune system pro…	--
ncbi_106046666	25.689	18.65	20.3	19.905	10.377	10.919	15.106	13.593	21.136	12.4987	-0.757919	0.000693885	CCDC107	coiled-coil domain containing 107	-	-	-	-	GO:0005575//cellular_component;GO:0009288//bacterial-type flagellum;GO:0016020//membrane;GO:0016021//integral component of membrane;GO:0031224//intrinsic component of membrane;GO:0044425//membrane part	-	GO:0001539//cilium or flagellum-dependent cell motility;GO:0009306//protein secretion	--
ncbi_106048647	8.498	9.258	10.031	11.631	18.616	22.676	14.03	12.738	9.8545	17.015	0.787953	0.000707831	ZNF710	zinc finger protein 710, transcript variant X1	-	-	-	-	GO:0005575//cellular_component;GO:0005622//intracellular;GO:0005623//cell;GO:0005634//nucleus;GO:0043226//organelle;GO:0043227//membrane-bounded organelle;GO:0043229//intracellular organelle;GO:0043231//intracellular membrane-bounded organelle;GO:0044424//intracellular part;GO:0044464//cell part	GO:0000981//DNA-binding transcription factor activity, RNA polymerase II-specific;GO:0003674//molecular_function;GO:0003676//nucleic acid binding;GO:0003677//DNA binding;GO:0003700//DNA-binding transcription factor activity;GO:0005488//binding;GO:0016151//nickel cation binding;GO:0043167//ion binding;GO:0043169//cation binding;GO:0046872//metal ion binding;GO:0097159//organic cyclic compound bind…	GO:0006139//nucleobase-containing compound metabolic process;GO:0006351//transcription, DNA-templated;GO:0006355//regulation of transcription, DNA-templated;GO:0006357//regulation of transcription by RNA polymerase II;GO:0006725//cellular aromatic compound metabolic process;GO:0006807//nitrogen compound metabolic process;GO:0008150//biological_process;GO:0008152//metabolic process;GO:0009058//bio…	zf-C2H2
ncbi_106030472	95.53	79.94	83.342	71.995	45.58	44.286	58.288	64.762	82.7018	53.229	-0.635705	0.00070878	FBXO25	F-box protein 25, transcript variant X1	Environmental Information Processing	Signal transduction	ko04068//FoxO signaling pathway	K10305	GO:0005634//nucleus;GO:0070449//elongin complex	GO:0005515//protein binding	GO:0006368//transcription elongation from RNA polymerase II promoter	--
ncbi_106033660	205.751	137.446	142.162	125.911	74.343	71.115	111.327	95.984	152.817	88.1923	-0.793086	0.000751438	MAPK6	mitogen-activated protein kinase 6, transcript variant X1	-	-	-	-	GO:0005575//cellular_component;GO:0005622//intracellular;GO:0005623//cell;GO:0005634//nucleus;GO:0005654//nucleoplasm;GO:0005737//cytoplasm;GO:0005829//cytosol;GO:0005856//cytoskeleton;GO:0031974//membrane-enclosed lumen;GO:0031981//nuclear lumen;GO:0032156//septin cytoskeleton;GO:0032991//protein-containing complex;GO:0043226//organelle;GO:0043227//membrane-bounded organelle;GO:0043228//non-memb…	GO:0000166//nucleotide binding;GO:0003674//molecular_function;GO:0003824//catalytic activity;GO:0004672//protein kinase activity;GO:0004674//protein serine/threonine kinase activity;GO:0004707//MAP kinase activity;GO:0005488//binding;GO:0005515//protein binding;GO:0005524//ATP binding;GO:0008144//drug binding;GO:0016301//kinase activity;GO:0016740//transferase activity;GO:0016772//transferase act…	GO:0000165//MAPK cascade;GO:0006464//cellular protein modification process;GO:0006468//protein phosphorylation;GO:0006793//phosphorus metabolic process;GO:0006796//phosphate-containing compound metabolic process;GO:0006807//nitrogen compound metabolic process;GO:0007049//cell cycle;GO:0007154//cell communication;GO:0007165//signal transduction;GO:0007275//multicellular organism development;GO:000…	--
ncbi_106047130	1130.74	2059.86	1471.75	976.079	2468.3	3287.5	1838.93	2209.67	1409.61	2451.1	0.798134	0.000771458	LOC106047130	bactericidal permeability-increasing protein-like	-	-	-	-	-	GO:0008289//lipid binding	-	--
ncbi_106033560	5.892	4.621	7.45	8.509	12.899	19.731	11.654	7.304	6.618	12.897	0.962568	0.000786587	NLRC3	NLR family CARD domain containing 3, transcript variant X1	-	-	-	-	GO:0005575//cellular_component;GO:0005622//intracellular;GO:0005623//cell;GO:0005737//cytoplasm;GO:0005815//microtubule organizing center;GO:0005829//cytosol;GO:0005856//cytoskeleton;GO:0015630//microtubule cytoskeleton;GO:0043226//organelle;GO:0043228//non-membrane-bounded organelle;GO:0043229//intracellular organelle;GO:0043232//intracellular non-membrane-bounded organelle;GO:0044422//organelle…	GO:0000166//nucleotide binding;GO:0003674//molecular_function;GO:0005488//binding;GO:0005515//protein binding;GO:0005524//ATP binding;GO:0008144//drug binding;GO:0017076//purine nucleotide binding;GO:0030554//adenyl nucleotide binding;GO:0032553//ribonucleotide binding;GO:0032555//purine ribonucleotide binding;GO:0032559//adenyl ribonucleotide binding;GO:0035639//purine ribonucleoside triphosphat…	GO:0001775//cell activation;GO:0001817//regulation of cytokine production;GO:0001818//negative regulation of cytokine production;GO:0002237//response to molecule of bacterial origin;GO:0002376//immune system process;GO:0002682//regulation of immune system process;GO:0002683//negative regulation of immune system process;GO:0006355//regulation of transcription, DNA-templated;GO:0007154//cell commun…	--
ncbi_106032496	58.7	50.529	38.684	34.882	25.696	21.868	25.202	38.584	45.6987	27.8375	-0.715125	0.00080967	AKAP7	A-kinase anchoring protein 7	-	-	-	-	GO:0005575//cellular_component;GO:0005622//intracellular;GO:0005623//cell;GO:0005634//nucleus;GO:0005737//cytoplasm;GO:0005783//endoplasmic reticulum;GO:0005829//cytosol;GO:0005886//plasma membrane;GO:0012505//endomembrane system;GO:0016020//membrane;GO:0016324//apical plasma membrane;GO:0016328//lateral plasma membrane;GO:0016528//sarcoplasm;GO:0016529//sarcoplasmic reticulum;GO:0030133//transpo…	GO:0000166//nucleotide binding;GO:0003674//molecular_function;GO:0005198//structural molecule activity;GO:0005488//binding;GO:0005515//protein binding;GO:0008022//protein C-terminus binding;GO:0008144//drug binding;GO:0008664//2'-5'-RNA ligase activity;GO:0016208//AMP binding;GO:0017076//purine nucleotide binding;GO:0019899//enzyme binding;GO:0019900//kinase binding;GO:0019901//protein kinase bin…	GO:0001508//action potential;GO:0006810//transport;GO:0006811//ion transport;GO:0007154//cell communication;GO:0007165//signal transduction;GO:0007166//cell surface receptor signaling pathway;GO:0007167//enzyme linked receptor protein signaling pathway;GO:0007178//transmembrane receptor protein serine/threonine kinase signaling pathway;GO:0008033//tRNA processing;GO:0008104//protein localization;…	--
ncbi_106041395	6.587	6.129	6.314	4.677	10.132	17.171	12.113	6.994	5.92675	11.6025	0.969123	0.000839058	ASL	argininosuccinate lyase	Metabolism;Metabolism;Metabolism;Metabolism	Global and overview maps;Global and overview maps;Amino acid metabolism;Amino acid metabolism	ko01100//Metabolic pathways;ko01230//Biosynthesis of amino acids;ko00250//Alanine, aspartate and glutamate metabolism;ko00220//Arginine biosynthesis	K01755;K01755;K01755;K01755	GO:0005575//cellular_component;GO:0005618//cell wall;GO:0005622//intracellular;GO:0005623//cell;GO:0005634//nucleus;GO:0005737//cytoplasm;GO:0005739//mitochondrion;GO:0005740//mitochondrial envelope;GO:0005741//mitochondrial outer membrane;GO:0005783//endoplasmic reticulum;GO:0005829//cytosol;GO:0009507//chloroplast;GO:0009532//plastid stroma;GO:0009536//plastid;GO:0009570//chloroplast stroma;GO:…	GO:0003674//molecular_function;GO:0003824//catalytic activity;GO:0004018//N6-(1,2-dicarboxyethyl)AMP AMP-lyase (fumarate-forming) activity;GO:0004056//argininosuccinate lyase activity;GO:0005488//binding;GO:0005515//protein binding;GO:0008797//aspartate ammonia-lyase activity;GO:0016829//lyase activity;GO:0016840//carbon-nitrogen lyase activity;GO:0016842//amidine-lyase activity;GO:0042802//ident…	GO:0000050//urea cycle;GO:0000053//argininosuccinate metabolic process;GO:0001655//urogenital system development;GO:0001666//response to hypoxia;GO:0001822//kidney development;GO:0001889//liver development;GO:0002237//response to molecule of bacterial origin;GO:0002376//immune system process;GO:0006082//organic acid metabolic process;GO:0006520//cellular amino acid metabolic process;GO:0006525//a…	--
ncbi_106030795	15.659	12.192	12.017	10.802	6.718	7.306	8.765	8.253	12.6675	7.7605	-0.70691	0.000848918	EXOC1	exocyst complex component 1, transcript variant X1	-	-	-	-	GO:0000145//exocyst;GO:0005575//cellular_component;GO:0005622//intracellular;GO:0005623//cell;GO:0005737//cytoplasm;GO:0005829//cytosol;GO:0005886//plasma membrane;GO:0005938//cell cortex;GO:0009898//cytoplasmic side of plasma membrane;GO:0016020//membrane;GO:0016324//apical plasma membrane;GO:0030496//midbody;GO:0032991//protein-containing complex;GO:0044424//intracellular part;GO:0044425//membr…	GO:0003674//molecular_function;GO:0005488//binding;GO:0005515//protein binding;GO:0005543//phospholipid binding;GO:0005546//phosphatidylinositol-4,5-bisphosphate binding;GO:0008289//lipid binding;GO:0017016//Ras GTPase binding;GO:0017048//Rho GTPase binding;GO:0017049//GTP-Rho binding;GO:0019899//enzyme binding;GO:0031267//small GTPase binding;GO:0035091//phosphatidylinositol binding;GO:0043167//…	GO:0002252//immune effector process;GO:0002376//immune system process;GO:0002791//regulation of peptide secretion;GO:0002793//positive regulation of peptide secretion;GO:0006810//transport;GO:0006887//exocytosis;GO:0006892//post-Golgi vesicle-mediated transport;GO:0006893//Golgi to plasma membrane transport;GO:0006950//response to stress;GO:0006952//defense response;GO:0007154//cell communication…	--
ncbi_106032748	101.453	141.775	88.13	139.856	56.378	28.858	73.934	82.217	117.803	60.3468	-0.965034	0.000852759	LEAP2	liver enriched antimicrobial peptide 2	-	-	-	-	GO:0005575//cellular_component;GO:0005576//extracellular region	-	GO:0002376//immune system process;GO:0006950//response to stress;GO:0006952//defense response;GO:0006955//immune response;GO:0006959//humoral immune response;GO:0008150//biological_process;GO:0009605//response to external stimulus;GO:0009607//response to biotic stimulus;GO:0009617//response to bacterium;GO:0009620//response to fungus;GO:0019730//antimicrobial humoral response;GO:0042742//defense …	--
ncbi_106040450	8.467	6.947	7.345	9.866	10.206	26.861	15.047	11.259	8.15625	15.8432	0.95789	0.000858213	LMNB1	lamin B1	Cellular Processes	Cell growth and death	ko04210//Apoptosis	K07611	GO:0005575//cellular_component;GO:0005622//intracellular;GO:0005623//cell;GO:0005634//nucleus;GO:0005635//nuclear envelope;GO:0005637//nuclear inner membrane;GO:0005638//lamin filament;GO:0005652//nuclear lamina;GO:0005654//nucleoplasm;GO:0005737//cytoplasm;GO:0005856//cytoskeleton;GO:0005882//intermediate filament;GO:0012505//endomembrane system;GO:0016020//membrane;GO:0016363//nuclear matrix;GO…	GO:0003674//molecular_function;GO:0005198//structural molecule activity;GO:0005488//binding;GO:0005515//protein binding;GO:0005524//ATP binding;GO:0008432//JUN kinase binding;GO:0019899//enzyme binding;GO:0019900//kinase binding;GO:0019901//protein kinase binding;GO:0043274//phospholipase binding	GO:0001932//regulation of protein phosphorylation;GO:0001934//positive regulation of protein phosphorylation;GO:0006915//apoptotic process;GO:0007059//chromosome segregation;GO:0007154//cell communication;GO:0007165//signal transduction;GO:0007166//cell surface receptor signaling pathway;GO:0007275//multicellular organism development;GO:0007346//regulation of mitotic cell cycle;GO:0007399//nervou…	--
ncbi_106042829	15.197	18.633	18.513	22.055	30.428	36.026	26.459	25.094	18.5995	29.5018	0.665537	0.000865455	TWF2	twinfilin actin binding protein 2, transcript variant X1	-	-	-	-	GO:0005575//cellular_component;GO:0005622//intracellular;GO:0005623//cell;GO:0005634//nucleus;GO:0005654//nucleoplasm;GO:0005737//cytoplasm;GO:0005856//cytoskeleton;GO:0008287//protein serine/threonine phosphatase complex;GO:0030016//myofibril;GO:0030027//lamellipodium;GO:0030175//filopodium;GO:0030424//axon;GO:0030426//growth cone;GO:0030427//site of polarized growth;GO:0031252//cell leading edg…	GO:0000166//nucleotide binding;GO:0003674//molecular_function;GO:0003682//chromatin binding;GO:0003779//actin binding;GO:0003785//actin monomer binding;GO:0005080//protein kinase C binding;GO:0005488//binding;GO:0005515//protein binding;GO:0005524//ATP binding;GO:0005543//phospholipid binding;GO:0005546//phosphatidylinositol-4,5-bisphosphate binding;GO:0008092//cytoskeletal protein binding;GO:000…	GO:0001101//response to acid chemical;GO:0001558//regulation of cell growth;GO:0006325//chromatin organization;GO:0006464//cellular protein modification process;GO:0006479//protein methylation;GO:0006807//nitrogen compound metabolic process;GO:0006996//organelle organization;GO:0007154//cell communication;GO:0007165//signal transduction;GO:0007275//multicellular organism development;GO:0007399//n…	--
ncbi_106033557	108.569	75.847	58.229	56.138	43.412	37.737	43.98	49.166	74.6958	43.5737	-0.777567	0.000881206	TMC5	transmembrane channel like 5, transcript variant X1	-	-	-	-	GO:0005575//cellular_component;GO:0005623//cell;GO:0005886//plasma membrane;GO:0005887//integral component of plasma membrane;GO:0016020//membrane;GO:0016021//integral component of membrane;GO:0031224//intrinsic component of membrane;GO:0031226//intrinsic component of plasma membrane;GO:0044425//membrane part;GO:0044459//plasma membrane part;GO:0044464//cell part;GO:0071944//cell periphery	-	GO:0006810//transport;GO:0006811//ion transport;GO:0008150//biological_process;GO:0051179//localization;GO:0051234//establishment of localization	--
ncbi_106043486	10.023	8.035	10.138	11.789	17.629	18.513	14.358	13.384	9.99625	15.971	0.675996	0.00088564	PLCG1	phospholipase C gamma 1	Metabolism;Environmental Information Processing;Environmental Information Processing;Environmental Information Processing;Metabolism;Environmental Information Processing	Global and overview maps;Signal transduction;Signal transduction;Signal transduction;Carbohydrate metabolism;Signal transduction	ko01100//Metabolic pathways;ko04020//Calcium signaling pathway;ko04070//Phosphatidylinositol signaling system;ko04012//ErbB signaling pathway;ko00562//Inositol phosphate metabolism;ko04370//VEGF signaling pathway	K01116;K01116;K01116;K01116;K01116;K01116	GO:0001726//ruffle;GO:0005575//cellular_component;GO:0005622//intracellular;GO:0005623//cell;GO:0005634//nucleus;GO:0005737//cytoplasm;GO:0005829//cytosol;GO:0005886//plasma membrane;GO:0005911//cell-cell junction;GO:0008180//COP9 signalosome;GO:0016020//membrane;GO:0030027//lamellipodium;GO:0030054//cell junction;GO:0030135//coated vesicle;GO:0030136//clathrin-coated vesicle;GO:0031252//cell lea…	GO:0003674//molecular_function;GO:0003824//catalytic activity;GO:0004435//phosphatidylinositol phospholipase C activity;GO:0004620//phospholipase activity;GO:0004629//phospholipase C activity;GO:0005102//signaling receptor binding;GO:0005126//cytokine receptor binding;GO:0005158//insulin receptor binding;GO:0005165//neurotrophin receptor binding;GO:0005167//neurotrophin TRK receptor binding;GO:00…	GO:0000302//response to reactive oxygen species;GO:0000902//cell morphogenesis;GO:0000904//cell morphogenesis involved in differentiation;GO:0001701//in utero embryonic development;GO:0001936//regulation of endothelial cell proliferation;GO:0001938//positive regulation of endothelial cell proliferation;GO:0002252//immune effector process;GO:0002253//activation of immune response;GO:0002376//immun…	--
ncbi_106044826	18.074	28.268	35.88	28.756	44.318	46.928	49.886	40.262	27.7445	45.3485	0.708853	0.000888578	TFRC	transferrin receptor	Cellular Processes;Cellular Processes;Cellular Processes	Transport and catabolism;Transport and catabolism;Cell growth and death	ko04144//Endocytosis;ko04145//Phagosome;ko04216//Ferroptosis	K06503;K06503;K06503	GO:0005575//cellular_component;GO:0005576//extracellular region;GO:0005615//extracellular space;GO:0005622//intracellular;GO:0005623//cell;GO:0005634//nucleus;GO:0005737//cytoplasm;GO:0005739//mitochondrion;GO:0005768//endosome;GO:0005769//early endosome;GO:0005886//plasma membrane;GO:0005887//integral component of plasma membrane;GO:0005905//clathrin-coated pit;GO:0009897//external side of plasm…	GO:0001618//virus receptor activity;GO:0003674//molecular_function;GO:0003676//nucleic acid binding;GO:0003723//RNA binding;GO:0003725//double-stranded RNA binding;GO:0004998//transferrin receptor activity;GO:0005215//transporter activity;GO:0005381//iron ion transmembrane transporter activity;GO:0005488//binding;GO:0005515//protein binding;GO:0008324//cation transmembrane transporter activity;GO…	GO:0000018//regulation of DNA recombination;GO:0000041//transition metal ion transport;GO:0001101//response to acid chemical;GO:0001666//response to hypoxia;GO:0002376//immune system process;GO:0002520//immune system development;GO:0002521//leukocyte differentiation;GO:0002526//acute inflammatory response;GO:0002573//myeloid leukocyte differentiation;GO:0002637//regulation of immunoglobulin produ…	--
ncbi_106048026	49.062	41.197	53.069	49.325	70.326	79.09	85.256	62.281	48.1632	74.2382	0.62423	0.000892993	STAT3	signal transducer and activator of transcription 3, transcript variant X1	Environmental Information Processing;Cellular Processes;Organismal Systems	Signal transduction;Cell growth and death;Endocrine system	ko04068//FoxO signaling pathway;ko04217//Necroptosis;ko04920//Adipocytokine signaling pathway	K04692;K04692;K04692	GO:0000228//nuclear chromosome;GO:0000785//chromatin;GO:0000790//nuclear chromatin;GO:0005575//cellular_component;GO:0005577//fibrinogen complex;GO:0005622//intracellular;GO:0005623//cell;GO:0005634//nucleus;GO:0005654//nucleoplasm;GO:0005667//transcription factor complex;GO:0005694//chromosome;GO:0005737//cytoplasm;GO:0005739//mitochondrion;GO:0005740//mitochondrial envelope;GO:0005743//mitochon…	GO:0000976//transcription regulatory region sequence-specific DNA binding;GO:0000977//RNA polymerase II regulatory region sequence-specific DNA binding;GO:0000978//RNA polymerase II proximal promoter sequence-specific DNA binding;GO:0000981//DNA-binding transcription factor activity, RNA polymerase II-specific;GO:0000982//transcription factor activity, RNA polymerase II proximal promoter sequence…	GO:0000003//reproduction;GO:0000122//negative regulation of transcription by RNA polymerase II;GO:0001654//eye development;GO:0001659//temperature homeostasis;GO:0001754//eye photoreceptor cell differentiation;GO:0001775//cell activation;GO:0001932//regulation of protein phosphorylation;GO:0001934//positive regulation of protein phosphorylation;GO:0001936//regulation of endothelial cell prolifera…	STAT
ncbi_125181674	4.99	8.85	7.363	6.674	15.572	19.684	9.604	7.909	6.96925	13.1922	0.920615	0.000900662	RBM14	RNA binding motif protein 14, transcript variant X1	-	-	-	-	GO:0005575//cellular_component;GO:0005622//intracellular;GO:0005623//cell;GO:0005634//nucleus;GO:0005654//nucleoplasm;GO:0005667//transcription factor complex;GO:0005730//nucleolus;GO:0005737//cytoplasm;GO:0016592//mediator complex;GO:0016604//nuclear body;GO:0016607//nuclear speck;GO:0031974//membrane-enclosed lumen;GO:0031981//nuclear lumen;GO:0032991//protein-containing complex;GO:0043226//org…	GO:0003674//molecular_function;GO:0003676//nucleic acid binding;GO:0003712//transcription coregulator activity;GO:0003713//transcription coactivator activity;GO:0003723//RNA binding;GO:0005488//binding;GO:0005515//protein binding;GO:0030374//nuclear receptor transcription coactivator activity;GO:0030674//protein binding, bridging;GO:0060090//molecular adaptor activity;GO:0097159//organic cyclic c…	GO:0000226//microtubule cytoskeleton organization;GO:0002218//activation of innate immune response;GO:0002253//activation of immune response;GO:0002376//immune system process;GO:0002682//regulation of immune system process;GO:0002684//positive regulation of immune system process;GO:0006139//nucleobase-containing compound metabolic process;GO:0006259//DNA metabolic process;GO:0006260//DNA replicat…	--
ncbi_106029918	10.043	6.716	10.66	6.49	24.003	11.684	13.48	13.217	8.47725	15.596	0.879508	0.000919877	GLB1L	galactosidase beta 1 like	-	-	-	-	GO:0005575//cellular_component;GO:0005576//extracellular region;GO:0005622//intracellular;GO:0005623//cell;GO:0005737//cytoplasm;GO:0005773//vacuole;GO:0009341//beta-galactosidase complex;GO:0043226//organelle;GO:0043227//membrane-bounded organelle;GO:0043229//intracellular organelle;GO:0043231//intracellular membrane-bounded organelle;GO:0044424//intracellular part;GO:0044444//cytoplasmic part;G…	GO:0003674//molecular_function;GO:0003824//catalytic activity;GO:0004553//hydrolase activity, hydrolyzing O-glycosyl compounds;GO:0004565//beta-galactosidase activity;GO:0015925//galactosidase activity;GO:0016787//hydrolase activity;GO:0016798//hydrolase activity, acting on glycosyl bonds	GO:0005975//carbohydrate metabolic process;GO:0008150//biological_process;GO:0008152//metabolic process;GO:0044238//primary metabolic process;GO:0071704//organic substance metabolic process	--
ncbi_106031600	37.072	33.363	29.456	42.771	22.717	21.193	23.222	24.254	35.6655	22.8465	-0.642556	0.000944921	LOC106031600	calpain-13-like, transcript variant X1	-	-	-	-	GO:0005575//cellular_component;GO:0005622//intracellular;GO:0005623//cell;GO:0005737//cytoplasm;GO:0044424//intracellular part;GO:0044464//cell part	GO:0003674//molecular_function;GO:0003824//catalytic activity;GO:0004175//endopeptidase activity;GO:0004197//cysteine-type endopeptidase activity;GO:0004198//calcium-dependent cysteine-type endopeptidase activity;GO:0005488//binding;GO:0005509//calcium ion binding;GO:0008233//peptidase activity;GO:0008234//cysteine-type peptidase activity;GO:0016787//hydrolase activity;GO:0043167//ion binding;GO:…	GO:0006508//proteolysis;GO:0006807//nitrogen compound metabolic process;GO:0008150//biological_process;GO:0008152//metabolic process;GO:0019538//protein metabolic process;GO:0043170//macromolecule metabolic process;GO:0044238//primary metabolic process;GO:0071704//organic substance metabolic process;GO:1901564//organonitrogen compound metabolic process	--
ncbi_106042848	55.74	40.904	46.948	42.255	29.093	21.353	31.309	34.912	46.4618	29.1668	-0.671719	0.000951765	LOC106042848	6-phosphofructo-2-kinase/fructose-2,6-bisphosphatase 4, transcript variant X1	Metabolism	Carbohydrate metabolism	ko00051//Fructose and mannose metabolism	K19030	GO:0005575//cellular_component;GO:0005622//intracellular;GO:0005623//cell;GO:0005737//cytoplasm;GO:0005829//cytosol;GO:0044424//intracellular part;GO:0044444//cytoplasmic part;GO:0044464//cell part	GO:0000166//nucleotide binding;GO:0003674//molecular_function;GO:0003824//catalytic activity;GO:0003873//6-phosphofructo-2-kinase activity;GO:0004331//fructose-2,6-bisphosphate 2-phosphatase activity;GO:0005488//binding;GO:0005515//protein binding;GO:0005524//ATP binding;GO:0005525//GTP binding;GO:0008144//drug binding;GO:0008443//phosphofructokinase activity;GO:0016301//kinase activity;GO:001674…	GO:0000160//phosphorelay signal transduction system;GO:0005975//carbohydrate metabolic process;GO:0005996//monosaccharide metabolic process;GO:0006000//fructose metabolic process;GO:0006003//fructose 2,6-bisphosphate metabolic process;GO:0006109//regulation of carbohydrate metabolic process;GO:0006110//regulation of glycolytic process;GO:0006140//regulation of nucleotide metabolic process;GO:0006…	--
ncbi_106049685	8.014	6.871	10.746	13.782	17.361	34.346	18.258	10.858	9.85325	20.2057	1.03609	0.000954842	IKZF3	IKAROS family zinc finger 3, transcript variant X1	-	-	-	-	GO:0005575//cellular_component;GO:0005622//intracellular;GO:0005623//cell;GO:0005634//nucleus;GO:0005654//nucleoplasm;GO:0005737//cytoplasm;GO:0005829//cytosol;GO:0005886//plasma membrane;GO:0016020//membrane;GO:0031974//membrane-enclosed lumen;GO:0031981//nuclear lumen;GO:0043226//organelle;GO:0043227//membrane-bounded organelle;GO:0043229//intracellular organelle;GO:0043231//intracellular membr…	GO:0000976//transcription regulatory region sequence-specific DNA binding;GO:0000977//RNA polymerase II regulatory region sequence-specific DNA binding;GO:0000981//DNA-binding transcription factor activity, RNA polymerase II-specific;GO:0001012//RNA polymerase II regulatory region DNA binding;GO:0001067//regulatory region nucleic acid binding;GO:0001228//DNA-binding transcription activator activi…	GO:0001775//cell activation;GO:0002376//immune system process;GO:0002682//regulation of immune system process;GO:0002694//regulation of leukocyte activation;GO:0006139//nucleobase-containing compound metabolic process;GO:0006351//transcription, DNA-templated;GO:0006355//regulation of transcription, DNA-templated;GO:0006357//regulation of transcription by RNA polymerase II;GO:0006366//transcriptio…	zf-C2H2
ncbi_106047654	11.491	11.841	12.89	13.322	16.187	21.05	18.655	18.778	12.386	18.6675	0.591818	0.000959927	MTHFD2	methylenetetrahydrofolate dehydrogenase (NADP+ dependent) 2, methenyltetrahydrofolate cyclohydrolase	Metabolism;Metabolism	Global and overview maps;Metabolism of cofactors and vitamins	ko01100//Metabolic pathways;ko00670//One carbon pool by folate	K13403;K13403	GO:0005575//cellular_component;GO:0005622//intracellular;GO:0005623//cell;GO:0005737//cytoplasm;GO:0005739//mitochondrion;GO:0005759//mitochondrial matrix;GO:0031974//membrane-enclosed lumen;GO:0043226//organelle;GO:0043227//membrane-bounded organelle;GO:0043229//intracellular organelle;GO:0043231//intracellular membrane-bounded organelle;GO:0043233//organelle lumen;GO:0044422//organelle part;GO:…	GO:0000287//magnesium ion binding;GO:0003674//molecular_function;GO:0003824//catalytic activity;GO:0004477//methenyltetrahydrofolate cyclohydrolase activity;GO:0004487//methylenetetrahydrofolate dehydrogenase (NAD+) activity;GO:0004488//methylenetetrahydrofolate dehydrogenase (NADP+) activity;GO:0005488//binding;GO:0016491//oxidoreductase activity;GO:0016645//oxidoreductase activity, acting on th…	GO:0006082//organic acid metabolic process;GO:0006575//cellular modified amino acid metabolic process;GO:0006725//cellular aromatic compound metabolic process;GO:0006730//one-carbon metabolic process;GO:0006732//coenzyme metabolic process;GO:0006760//folic acid-containing compound metabolic process;GO:0006766//vitamin metabolic process;GO:0006767//water-soluble vitamin metabolic process;GO:000680…	--
ncbi_106038922	10.134	9.202	6.927	8.454	22.104	16.165	13.846	10.03	8.67925	15.5363	0.839996	0.000969457	LOC106038922	isopentenyl-diphosphate Delta-isomerase 1, transcript variant X1	Metabolism;Metabolism	Global and overview maps;Metabolism of terpenoids and polyketides	ko01100//Metabolic pathways;ko00900//Terpenoid backbone biosynthesis	K01823;K01823	GO:0005575//cellular_component;GO:0005622//intracellular;GO:0005623//cell;GO:0005634//nucleus;GO:0005737//cytoplasm;GO:0005777//peroxisome;GO:0005829//cytosol;GO:0042579//microbody;GO:0043226//organelle;GO:0043227//membrane-bounded organelle;GO:0043229//intracellular organelle;GO:0043231//intracellular membrane-bounded organelle;GO:0044424//intracellular part;GO:0044444//cytoplasmic part;GO:00444…	GO:0000287//magnesium ion binding;GO:0003674//molecular_function;GO:0003824//catalytic activity;GO:0004452//isopentenyl-diphosphate delta-isomerase activity;GO:0005488//binding;GO:0016787//hydrolase activity;GO:0016853//isomerase activity;GO:0016860//intramolecular oxidoreductase activity;GO:0016863//intramolecular oxidoreductase activity, transposing C=C bonds;GO:0030145//manganese ion binding;G…	GO:0006066//alcohol metabolic process;GO:0006629//lipid metabolic process;GO:0006644//phospholipid metabolic process;GO:0006694//steroid biosynthetic process;GO:0006695//cholesterol biosynthetic process;GO:0006720//isoprenoid metabolic process;GO:0006721//terpenoid metabolic process;GO:0006725//cellular aromatic compound metabolic process;GO:0006778//porphyrin-containing compound metabolic proces…	--
ncbi_106041347	5.11	5.204	6.684	8.084	11.374	21.144	10.929	7.084	6.2705	12.6327	1.01052	0.000971591	TRAF3IP3	TRAF3 interacting protein 3, transcript variant X1	-	-	-	-	-	GO:0005524//ATP binding;GO:0033958//DNA-deoxyinosine glycosylase activity	GO:0006285//base-excision repair, AP site formation;GO:0007059//chromosome segregation;GO:0030261//chromosome condensation	--
ncbi_106044308	5.977	5.261	5.3	10.227	8.272	28.932	12.012	9.492	6.69125	14.677	1.13321	0.000983608	LOC106044308	tyrosine-protein phosphatase non-receptor type 11-like, transcript variant X1	Human Diseases;Organismal Systems;Organismal Systems	Infectious disease: viral;Immune system;Endocrine system	ko05168//Herpes simplex virus 1 infection;ko04625//C-type lectin receptor signaling pathway;ko04920//Adipocytokine signaling pathway	K07293;K07293;K07293	-	GO:0004721//phosphoprotein phosphatase activity;GO:0004725//protein tyrosine phosphatase activity	GO:0006470//protein dephosphorylation	--
ncbi_106039820	449.277	492.314	481.932	488.88	593.066	775.774	1089.36	657.122	478.101	778.831	0.703995	0.000993663	HSPA8	heat shock protein family A (Hsp70) member 8, transcript variant X1	Environmental Information Processing;Cellular Processes;Genetic Information Processing;Genetic Information Processing	Signal transduction;Transport and catabolism;Folding, sorting and degradation;Transcription	ko04010//MAPK signaling pathway;ko04144//Endocytosis;ko04141//Protein processing in endoplasmic reticulum;ko03040//Spliceosome	K03283;K03283;K03283;K03283	GO:0000151//ubiquitin ligase complex;GO:0000323//lytic vacuole;GO:0000974//Prp19 complex;GO:0001917//photoreceptor inner segment;GO:0005575//cellular_component;GO:0005576//extracellular region;GO:0005615//extracellular space;GO:0005622//intracellular;GO:0005623//cell;GO:0005634//nucleus;GO:0005654//nucleoplasm;GO:0005681//spliceosomal complex;GO:0005730//nucleolus;GO:0005737//cytoplasm;GO:0005764…	GO:0000166//nucleotide binding;GO:0001664//G protein-coupled receptor binding;GO:0001786//phosphatidylserine binding;GO:0003674//molecular_function;GO:0003676//nucleic acid binding;GO:0003723//RNA binding;GO:0003824//catalytic activity;GO:0004856//xylulokinase activity;GO:0005102//signaling receptor binding;GO:0005488//binding;GO:0005504//fatty acid binding;GO:0005515//protein binding;GO:0005524/…	GO:0000375//RNA splicing, via transesterification reactions;GO:0000377//RNA splicing, via transesterification reactions with bulged adenosine as nucleophile;GO:0000398//mRNA splicing, via spliceosome;GO:0001775//cell activation;GO:0001910//regulation of leukocyte mediated cytotoxicity;GO:0001912//positive regulation of leukocyte mediated cytotoxicity;GO:0001914//regulation of T cell mediated cyto…	--
ncbi_106044034	7.065	6.515	6.443	5.422	11.884	10.692	9.927	8.453	6.36125	10.239	0.686693	0.00100049	TP53I11	tumor protein p53 inducible protein 11	-	-	-	-	GO:0005575//cellular_component;GO:0016020//membrane;GO:0016021//integral component of membrane;GO:0031224//intrinsic component of membrane;GO:0044425//membrane part	-	GO:0008150//biological_process;GO:0008285//negative regulation of cell proliferation;GO:0042127//regulation of cell proliferation;GO:0048519//negative regulation of biological process;GO:0048523//negative regulation of cellular process;GO:0050789//regulation of biological process;GO:0050794//regulation of cellular process;GO:0065007//biological regulation	--
ncbi_106048017	26.189	22.139	27.634	21.804	37.679	42.947	53.155	28.282	24.4415	40.5157	0.72915	0.00101177	ACLY	ATP citrate lyase, transcript variant X2	Metabolism;Metabolism	Global and overview maps;Carbohydrate metabolism	ko01100//Metabolic pathways;ko00020//Citrate cycle (TCA cycle)	K01648;K01648	GO:0000323//lytic vacuole;GO:0005575//cellular_component;GO:0005576//extracellular region;GO:0005622//intracellular;GO:0005623//cell;GO:0005634//nucleus;GO:0005654//nucleoplasm;GO:0005737//cytoplasm;GO:0005764//lysosome;GO:0005766//primary lysosome;GO:0005773//vacuole;GO:0005775//vacuolar lumen;GO:0005829//cytosol;GO:0005886//plasma membrane;GO:0009346//citrate lyase complex;GO:0012505//endomembr…	GO:0000166//nucleotide binding;GO:0003674//molecular_function;GO:0003824//catalytic activity;GO:0003878//ATP citrate synthase activity;GO:0003985//acetyl-CoA C-acetyltransferase activity;GO:0004108//citrate (Si)-synthase activity;GO:0004774//succinate-CoA ligase activity;GO:0004775//succinate-CoA ligase (ADP-forming) activity;GO:0004776//succinate-CoA ligase (GDP-forming) activity;GO:0005488//bin…	GO:0001775//cell activation;GO:0002252//immune effector process;GO:0002263//cell activation involved in immune response;GO:0002274//myeloid leukocyte activation;GO:0002275//myeloid cell activation involved in immune response;GO:0002283//neutrophil activation involved in immune response;GO:0002366//leukocyte activation involved in immune response;GO:0002376//immune system process;GO:0002443//leuko…	--
ncbi_125183743	31.08	46.716	37.347	44.338	79.665	96.958	46.535	55.343	39.8702	69.6252	0.804298	0.00105569	LOC125183743	histone H1.10	-	-	-	-	GO:0000785//chromatin;GO:0000786//nucleosome;GO:0005575//cellular_component;GO:0005622//intracellular;GO:0005623//cell;GO:0005634//nucleus;GO:0005694//chromosome;GO:0005730//nucleolus;GO:0031974//membrane-enclosed lumen;GO:0031981//nuclear lumen;GO:0032991//protein-containing complex;GO:0032993//protein-DNA complex;GO:0043226//organelle;GO:0043227//membrane-bounded organelle;GO:0043228//non-membr…	GO:0003674//molecular_function;GO:0003676//nucleic acid binding;GO:0003677//DNA binding;GO:0005488//binding;GO:0097159//organic cyclic compound binding;GO:1901363//heterocyclic compound binding	GO:0006323//DNA packaging;GO:0006325//chromatin organization;GO:0006333//chromatin assembly or disassembly;GO:0006334//nucleosome assembly;GO:0006996//organelle organization;GO:0008150//biological_process;GO:0009987//cellular process;GO:0016043//cellular component organization;GO:0022607//cellular component assembly;GO:0031497//chromatin assembly;GO:0034622//cellular protein-containing complex as…	--
ncbi_106033967	115.951	73.245	70.882	74.046	40.464	41.617	53.069	67.303	83.531	50.6133	-0.722797	0.0010677	USH1C	USH1 protein network component harmonin, transcript variant X2	-	-	-	-	GO:0001750//photoreceptor outer segment;GO:0001917//photoreceptor inner segment;GO:0005575//cellular_component;GO:0005622//intracellular;GO:0005623//cell;GO:0005737//cytoplasm;GO:0005829//cytosol;GO:0005856//cytoskeleton;GO:0005886//plasma membrane;GO:0005902//microvillus;GO:0005903//brush border;GO:0005929//cilium;GO:0015627//type II protein secretion system complex;GO:0016020//membrane;GO:00302…	GO:0003674//molecular_function;GO:0003779//actin binding;GO:0004222//metalloendopeptidase activity;GO:0004252//serine-type endopeptidase activity;GO:0005488//binding;GO:0005515//protein binding;GO:0008092//cytoskeletal protein binding;GO:0008236//serine-type peptidase activity;GO:0008565//protein transporter activity;GO:0017022//myosin binding;GO:0030507//spectrin binding;GO:0032029//myosin tail …	GO:0000086//G2/M transition of mitotic cell cycle;GO:0000278//mitotic cell cycle;GO:0001894//tissue homeostasis;GO:0001895//retina homeostasis;GO:0002065//columnar/cuboidal epithelial cell differentiation;GO:0003008//system process;GO:0006508//proteolysis;GO:0006950//response to stress;GO:0006996//organelle organization;GO:0007010//cytoskeleton organization;GO:0007015//actin filament organization…	--
ncbi_106041502	16.728	14.648	16.951	22.269	30.322	50.126	25.025	22.631	17.649	32.026	0.859657	0.00109163	RFC2	replication factor C subunit 2	Genetic Information Processing;Genetic Information Processing;Genetic Information Processing	Replication and repair;Replication and repair;Replication and repair	ko03420//Nucleotide excision repair;ko03030//DNA replication;ko03430//Mismatch repair	K10755;K10755;K10755	GO:0005575//cellular_component;GO:0005622//intracellular;GO:0005623//cell;GO:0005634//nucleus;GO:0005654//nucleoplasm;GO:0005657//replication fork;GO:0005663//DNA replication factor C complex;GO:0005694//chromosome;GO:0009338//exodeoxyribonuclease V complex;GO:0009360//DNA polymerase III complex;GO:0009368//endopeptidase Clp complex;GO:0009379//Holliday junction helicase complex;GO:0009898//cytop…	GO:0000166//nucleotide binding;GO:0003674//molecular_function;GO:0003676//nucleic acid binding;GO:0003677//DNA binding;GO:0003678//DNA helicase activity;GO:0003723//RNA binding;GO:0003724//RNA helicase activity;GO:0003887//DNA-directed DNA polymerase activity;GO:0004252//serine-type endopeptidase activity;GO:0004386//helicase activity;GO:0005488//binding;GO:0005524//ATP binding;GO:0008144//drug b…	GO:0000724//double-strand break repair via homologous recombination;GO:0000725//recombinational repair;GO:0006139//nucleobase-containing compound metabolic process;GO:0006259//DNA metabolic process;GO:0006260//DNA replication;GO:0006261//DNA-dependent DNA replication;GO:0006281//DNA repair;GO:0006302//double-strand break repair;GO:0006310//DNA recombination;GO:0006508//proteolysis;GO:0006725//cel…	--
ncbi_106047658	359.511	565.778	538.359	395.361	705.29	1620.97	521.902	718.02	464.752	891.545	0.939846	0.00109384	ACTG2	actin gamma 2, smooth muscle	Organismal Systems	Circulatory system	ko04270//Vascular smooth muscle contraction	K12315	GO:0005575//cellular_component;GO:0005622//intracellular;GO:0005623//cell;GO:0005737//cytoplasm;GO:0005829//cytosol;GO:0005856//cytoskeleton;GO:0015629//actin cytoskeleton;GO:0016459//myosin complex;GO:0030027//lamellipodium;GO:0030175//filopodium;GO:0031252//cell leading edge;GO:0032982//myosin filament;GO:0032991//protein-containing complex;GO:0042995//cell projection;GO:0043226//organelle;GO:0…	GO:0000166//nucleotide binding;GO:0003674//molecular_function;GO:0005488//binding;GO:0005524//ATP binding;GO:0008144//drug binding;GO:0017076//purine nucleotide binding;GO:0030554//adenyl nucleotide binding;GO:0032553//ribonucleotide binding;GO:0032555//purine ribonucleotide binding;GO:0032559//adenyl ribonucleotide binding;GO:0035639//purine ribonucleoside triphosphate binding;GO:0036094//small …	GO:0003008//system process;GO:0003012//muscle system process;GO:0006936//muscle contraction;GO:0007275//multicellular organism development;GO:0008150//biological_process;GO:0009653//anatomical structure morphogenesis;GO:0009887//animal organ morphogenesis;GO:0009888//tissue development;GO:0009893//positive regulation of metabolic process;GO:0010468//regulation of gene expression;GO:0010604//posit…	--
ncbi_106036448	13.261	9.34	10.657	11.675	19.97	19.333	18.338	13.847	11.2332	17.872	0.669926	0.00109593	PLEKHO2	pleckstrin homology domain containing O2	-	-	-	-	-	-	-	--
ncbi_106048201	14.731	16.39	16.725	18.692	26.869	32.402	24.919	20.711	16.6345	26.2252	0.656778	0.00110255	THOP1	thimet oligopeptidase 1	-	-	-	-	GO:0005575//cellular_component;GO:0005622//intracellular;GO:0005623//cell;GO:0005737//cytoplasm;GO:0005739//mitochondrion;GO:0005740//mitochondrial envelope;GO:0005758//mitochondrial intermembrane space;GO:0005829//cytosol;GO:0031967//organelle envelope;GO:0031970//organelle envelope lumen;GO:0031974//membrane-enclosed lumen;GO:0031975//envelope;GO:0043226//organelle;GO:0043227//membrane-bounded …	GO:0003674//molecular_function;GO:0003824//catalytic activity;GO:0004175//endopeptidase activity;GO:0004222//metalloendopeptidase activity;GO:0005488//binding;GO:0008233//peptidase activity;GO:0008237//metallopeptidase activity;GO:0016787//hydrolase activity;GO:0033218//amide binding;GO:0042277//peptide binding;GO:0043167//ion binding;GO:0043169//cation binding;GO:0046872//metal ion binding;GO:00…	GO:0000209//protein polyubiquitination;GO:0006464//cellular protein modification process;GO:0006508//proteolysis;GO:0006518//peptide metabolic process;GO:0006807//nitrogen compound metabolic process;GO:0007154//cell communication;GO:0007165//signal transduction;GO:0008150//biological_process;GO:0008152//metabolic process;GO:0009987//cellular process;GO:0016567//protein ubiquitination;GO:0019538//…	--
ncbi_106041765	433.265	236.404	212.603	256.63	134.374	132.253	175.653	211	284.726	163.32	-0.80187	0.0011146	HPGD	15-hydroxyprostaglandin dehydrogenase, transcript variant X2	-	-	-	-	GO:0005575//cellular_component;GO:0005576//extracellular region;GO:0005615//extracellular space;GO:0005622//intracellular;GO:0005623//cell;GO:0005634//nucleus;GO:0005654//nucleoplasm;GO:0005737//cytoplasm;GO:0005829//cytosol;GO:0005886//plasma membrane;GO:0016020//membrane;GO:0016323//basolateral plasma membrane;GO:0031974//membrane-enclosed lumen;GO:0031981//nuclear lumen;GO:0043226//organelle;G…	GO:0000166//nucleotide binding;GO:0003674//molecular_function;GO:0003824//catalytic activity;GO:0003854//3-beta-hydroxy-delta5-steroid dehydrogenase activity;GO:0003978//UDP-glucose 4-epimerase activity;GO:0004022//alcohol dehydrogenase (NAD) activity;GO:0004316//3-oxoacyl-[acyl-carrier-protein] reductase (NADPH) activity;GO:0004757//sepiapterin reductase activity;GO:0004888//transmembrane signal…	GO:0000003//reproduction;GO:0000272//polysaccharide catabolic process;GO:0001568//blood vessel development;GO:0001655//urogenital system development;GO:0001676//long-chain fatty acid metabolic process;GO:0001822//kidney development;GO:0001944//vasculature development;GO:0002237//response to molecule of bacterial origin;GO:0005975//carbohydrate metabolic process;GO:0006012//galactose metabolic pro…	--
ncbi_106047226	9.922	6.966	8.012	6.144	12.84	13.877	10.795	11.877	7.761	12.3473	0.669875	0.00111481	TNFRSF9	TNF receptor superfamily member 9	Environmental Information Processing	Signaling molecules and interaction	ko04060//Cytokine-cytokine receptor interaction	K05146	GO:0005575//cellular_component;GO:0005576//extracellular region;GO:0005615//extracellular space;GO:0005623//cell;GO:0005886//plasma membrane;GO:0005887//integral component of plasma membrane;GO:0009897//external side of plasma membrane;GO:0009986//cell surface;GO:0016020//membrane;GO:0016021//integral component of membrane;GO:0031224//intrinsic component of membrane;GO:0031226//intrinsic componen…	GO:0003674//molecular_function;GO:0004888//transmembrane signaling receptor activity;GO:0005031//tumor necrosis factor-activated receptor activity;GO:0005035//death receptor activity;GO:0005488//binding;GO:0005515//protein binding;GO:0019955//cytokine binding;GO:0038023//signaling receptor activity;GO:0060089//molecular transducer activity	GO:0001817//regulation of cytokine production;GO:0001818//negative regulation of cytokine production;GO:0002237//response to molecule of bacterial origin;GO:0002376//immune system process;GO:0002791//regulation of peptide secretion;GO:0002792//negative regulation of peptide secretion;GO:0006915//apoptotic process;GO:0006950//response to stress;GO:0006952//defense response;GO:0006954//inflammatory…	--
ncbi_106033314	5.229	7.395	4.359	9.444	10.678	24.008	11.552	8.892	6.60675	13.7825	1.06082	0.00111618	LCAT	lecithin-cholesterol acyltransferase	Metabolism	Lipid metabolism	ko00564//Glycerophospholipid metabolism	K00650	GO:0005575//cellular_component;GO:0005576//extracellular region;GO:0005615//extracellular space;GO:0032991//protein-containing complex;GO:0032994//protein-lipid complex;GO:0034358//plasma lipoprotein particle;GO:0034364//high-density lipoprotein particle;GO:0044421//extracellular region part;GO:1990777//lipoprotein particle	GO:0003674//molecular_function;GO:0003824//catalytic activity;GO:0004607//phosphatidylcholine-sterol O-acyltransferase activity;GO:0004620//phospholipase activity;GO:0004623//phospholipase A2 activity;GO:0005488//binding;GO:0005515//protein binding;GO:0008374//O-acyltransferase activity;GO:0016298//lipase activity;GO:0016740//transferase activity;GO:0016746//transferase activity, transferring acy…	GO:0006066//alcohol metabolic process;GO:0006629//lipid metabolic process;GO:0006644//phospholipid metabolic process;GO:0006650//glycerophospholipid metabolic process;GO:0006656//phosphatidylcholine biosynthetic process;GO:0006793//phosphorus metabolic process;GO:0006796//phosphate-containing compound metabolic process;GO:0006807//nitrogen compound metabolic process;GO:0006810//transport;GO:00068…	--
ncbi_106049663	69.776	77.309	87.827	113.478	147.284	207.585	151.873	99.276	87.0975	151.505	0.798657	0.00114468	LOC106049663	tubulin beta chain	-	-	-	-	GO:0000323//lytic vacuole;GO:0005575//cellular_component;GO:0005576//extracellular region;GO:0005622//intracellular;GO:0005623//cell;GO:0005634//nucleus;GO:0005635//nuclear envelope;GO:0005641//nuclear envelope lumen;GO:0005737//cytoplasm;GO:0005764//lysosome;GO:0005766//primary lysosome;GO:0005773//vacuole;GO:0005775//vacuolar lumen;GO:0005829//cytosol;GO:0005856//cytoskeleton;GO:0005874//microt…	GO:0000166//nucleotide binding;GO:0001882//nucleoside binding;GO:0001883//purine nucleoside binding;GO:0003674//molecular_function;GO:0003824//catalytic activity;GO:0003924//GTPase activity;GO:0005102//signaling receptor binding;GO:0005198//structural molecule activity;GO:0005200//structural constituent of cytoskeleton;GO:0005488//binding;GO:0005515//protein binding;GO:0005525//GTP binding;GO:001…	GO:0000086//G2/M transition of mitotic cell cycle;GO:0000226//microtubule cytoskeleton organization;GO:0000278//mitotic cell cycle;GO:0000910//cytokinesis;GO:0001775//cell activation;GO:0001906//cell killing;GO:0001909//leukocyte mediated cytotoxicity;GO:0002228//natural killer cell mediated immunity;GO:0002252//immune effector process;GO:0002263//cell activation involved in immune response;GO:00…	--
ncbi_106049230	15.45	17.659	19.747	21.176	33.332	41.354	31.998	20.512	18.508	31.799	0.780832	0.00114909	LOC106049230	CD48 antigen-like	-	-	-	-	GO:0005737//cytoplasm	GO:0000166//nucleotide binding;GO:0005524//ATP binding;GO:0016879//ligase activity, forming carbon-nitrogen bonds	GO:0008033//tRNA processing	--
ncbi_125182926	58.402	70.997	84.02	70.977	118.249	159.308	102.065	87.001	71.099	116.656	0.714356	0.00116948	LOC125182926	dispanin subfamily A member 2b-like	-	-	-	-	GO:0016021//integral component of membrane	-	-	--
ncbi_106035903	94.59	86.911	99.46	108.794	151.655	231.954	165.451	108.558	97.4387	164.405	0.754682	0.00117638	RAC2	Rac family small GTPase 2	Environmental Information Processing;Cellular Processes;Cellular Processes;Environmental Information Processing;Cellular Processes;Environmental Information Processing	Signal transduction;Cell motility;Cellular community - eukaryotes;Signal transduction;Cellular community - eukaryotes;Signal transduction	ko04010//MAPK signaling pathway;ko04810//Regulation of actin cytoskeleton;ko04510//Focal adhesion;ko04310//Wnt signaling pathway;ko04520//Adherens junction;ko04370//VEGF signaling pathway	K07860;K07860;K07860;K07860;K07860;K07860	GO:0005575//cellular_component;GO:0005622//intracellular;GO:0005623//cell;GO:0005634//nucleus;GO:0005635//nuclear envelope;GO:0005737//cytoplasm;GO:0005829//cytosol;GO:0005856//cytoskeleton;GO:0005884//actin filament;GO:0005886//plasma membrane;GO:0012505//endomembrane system;GO:0012506//vesicle membrane;GO:0015629//actin cytoskeleton;GO:0016020//membrane;GO:0030027//lamellipodium;GO:0030139//end…	GO:0000166//nucleotide binding;GO:0001882//nucleoside binding;GO:0001883//purine nucleoside binding;GO:0003674//molecular_function;GO:0003824//catalytic activity;GO:0003924//GTPase activity;GO:0005488//binding;GO:0005525//GTP binding;GO:0016462//pyrophosphatase activity;GO:0016787//hydrolase activity;GO:0016817//hydrolase activity, acting on acid anhydrides;GO:0016818//hydrolase activity, acting …	GO:0001894//tissue homeostasis;GO:0001932//regulation of protein phosphorylation;GO:0002682//regulation of immune system process;GO:0002684//positive regulation of immune system process;GO:0002685//regulation of leukocyte migration;GO:0002687//positive regulation of leukocyte migration;GO:0002688//regulation of leukocyte chemotaxis;GO:0002690//positive regulation of leukocyte chemotaxis;GO:000269…	--
ncbi_106041929	59.587	67.562	73.127	72.424	47.727	25.527	44.764	43.582	68.175	40.4	-0.754888	0.0011888	ABCG2	ATP binding cassette subfamily G member 2 (Junior blood group), transcript variant X1	Environmental Information Processing	Membrane transport	ko02010//ABC transporters	K05681	GO:0005575//cellular_component;GO:0005622//intracellular;GO:0005623//cell;GO:0005634//nucleus;GO:0005737//cytoplasm;GO:0005739//mitochondrion;GO:0005740//mitochondrial envelope;GO:0005886//plasma membrane;GO:0005887//integral component of plasma membrane;GO:0009380//excinuclease repair complex;GO:0009898//cytoplasmic side of plasma membrane;GO:0016020//membrane;GO:0016021//integral component of m…	GO:0000166//nucleotide binding;GO:0003674//molecular_function;GO:0003824//catalytic activity;GO:0003924//GTPase activity;GO:0005215//transporter activity;GO:0005319//lipid transporter activity;GO:0005488//binding;GO:0005515//protein binding;GO:0005524//ATP binding;GO:0005525//GTP binding;GO:0008144//drug binding;GO:0008559//xenobiotic transmembrane transporting ATPase activity;GO:0008565//protein…	GO:0000910//cytokinesis;GO:0006082//organic acid metabolic process;GO:0006289//nucleotide-excision repair;GO:0006725//cellular aromatic compound metabolic process;GO:0006807//nitrogen compound metabolic process;GO:0006810//transport;GO:0006817//phosphate ion transport;GO:0006824//cobalt ion transport;GO:0006855//drug transmembrane transport;GO:0006869//lipid transport;GO:0006873//cellular ion hom…	--
ncbi_106038668	19.557	28.788	22.08	30.307	12.17	12.263	15.296	21.849	25.183	15.3945	-0.710035	0.00119068	LOC106038668	cytochrome P450 2U1	Metabolism;Metabolism;Metabolism	Global and overview maps;Lipid metabolism;Lipid metabolism	ko01100//Metabolic pathways;ko00590//Arachidonic acid metabolism;ko00071//Fatty acid degradation	K07422;K07422;K07422	GO:0005575//cellular_component;GO:0005622//intracellular;GO:0005623//cell;GO:0005737//cytoplasm;GO:0005783//endoplasmic reticulum;GO:0005789//endoplasmic reticulum membrane;GO:0012505//endomembrane system;GO:0016020//membrane;GO:0016021//integral component of membrane;GO:0031090//organelle membrane;GO:0031224//intrinsic component of membrane;GO:0031984//organelle subcompartment;GO:0042175//nuclea…	GO:0003674//molecular_function;GO:0003824//catalytic activity;GO:0004497//monooxygenase activity;GO:0005488//binding;GO:0005506//iron ion binding;GO:0008395//steroid hydroxylase activity;GO:0016491//oxidoreductase activity;GO:0016705//oxidoreductase activity, acting on paired donors, with incorporation or reduction of molecular oxygen;GO:0016712//oxidoreductase activity, acting on paired donors, …	GO:0000003//reproduction;GO:0001676//long-chain fatty acid metabolic process;GO:0002009//morphogenesis of an epithelium;GO:0002064//epithelial cell development;GO:0002065//columnar/cuboidal epithelial cell differentiation;GO:0002066//columnar/cuboidal epithelial cell development;GO:0002165//instar larval or pupal development;GO:0003006//developmental process involved in reproduction;GO:0006082//o…	--
ncbi_106038775	5.01	3.972	5.275	7.699	10.607	15.966	10.221	6.052	5.489	10.7115	0.964545	0.00119874	LOC106038775	USP6 N-terminal-like protein, transcript variant X1	-	-	-	-	-	-	-	--
ncbi_106037542	9.349	7.784	7.456	7.504	8.071	16.278	12.067	16.276	8.02325	13.173	0.715325	0.00120787	ASNS	asparagine synthetase (glutamine-hydrolyzing), transcript variant X1	Metabolism;Metabolism;Metabolism	Global and overview maps;Global and overview maps;Amino acid metabolism	ko01100//Metabolic pathways;ko01230//Biosynthesis of amino acids;ko00250//Alanine, aspartate and glutamate metabolism	K01953;K01953;K01953	GO:0005575//cellular_component;GO:0005622//intracellular;GO:0005623//cell;GO:0005737//cytoplasm;GO:0005829//cytosol;GO:0044424//intracellular part;GO:0044444//cytoplasmic part;GO:0044464//cell part	GO:0000166//nucleotide binding;GO:0003674//molecular_function;GO:0003824//catalytic activity;GO:0004044//amidophosphoribosyltransferase activity;GO:0004066//asparagine synthase (glutamine-hydrolyzing) activity;GO:0005488//binding;GO:0005515//protein binding;GO:0005524//ATP binding;GO:0008144//drug binding;GO:0008795//NAD+ synthase activity;GO:0016874//ligase activity;GO:0016879//ligase activity, …	GO:0001101//response to acid chemical;GO:0001889//liver development;GO:0006082//organic acid metabolic process;GO:0006520//cellular amino acid metabolic process;GO:0006528//asparagine metabolic process;GO:0006529//asparagine biosynthetic process;GO:0006541//glutamine metabolic process;GO:0006807//nitrogen compound metabolic process;GO:0006950//response to stress;GO:0006984//ER-nucleus signaling p…	--
ncbi_106046767	12.498	18.086	21.238	14.176	28.351	37.635	27.144	18.853	16.4995	27.9958	0.762786	0.00120802	RNF213	ring finger protein 213, transcript variant X1	-	-	-	-	GO:0005575//cellular_component;GO:0005622//intracellular;GO:0005623//cell;GO:0005634//nucleus;GO:0005730//nucleolus;GO:0005737//cytoplasm;GO:0005829//cytosol;GO:0031974//membrane-enclosed lumen;GO:0031981//nuclear lumen;GO:0043226//organelle;GO:0043227//membrane-bounded organelle;GO:0043228//non-membrane-bounded organelle;GO:0043229//intracellular organelle;GO:0043231//intracellular membrane-boun…	GO:0003674//molecular_function;GO:0003677//DNA binding;GO:0003723//RNA binding;GO:0003724//RNA helicase activity;GO:0003824//catalytic activity;GO:0004842//ubiquitin-protein transferase activity;GO:0005488//binding;GO:0005524//ATP binding;GO:0008134//transcription factor binding;GO:0008270//zinc ion binding;GO:0016462//pyrophosphatase activity;GO:0016740//transferase activity;GO:0016787//hydrolas…	GO:0000209//protein polyubiquitination;GO:0001525//angiogenesis;GO:0001568//blood vessel development;GO:0001887//selenium compound metabolic process;GO:0001944//vasculature development;GO:0002040//sprouting angiogenesis;GO:0006355//regulation of transcription, DNA-templated;GO:0006400//tRNA modification;GO:0006464//cellular protein modification process;GO:0006508//proteolysis;GO:0006511//ubiquiti…	--
ncbi_106043749	11.421	15.205	13.527	11.786	4.691	8.333	7.631	10.392	12.9848	7.76175	-0.742364	0.00127229	NUDT12	nudix hydrolase 12, transcript variant X2	Metabolism;Cellular Processes;Metabolism	Global and overview maps;Transport and catabolism;Metabolism of cofactors and vitamins	ko01100//Metabolic pathways;ko04146//Peroxisome;ko00760//Nicotinate and nicotinamide metabolism	K03426;K03426;K03426	GO:0005575//cellular_component;GO:0005622//intracellular;GO:0005623//cell;GO:0005634//nucleus;GO:0005737//cytoplasm;GO:0005777//peroxisome;GO:0005782//peroxisomal matrix;GO:0005829//cytosol;GO:0009507//chloroplast;GO:0009536//plastid;GO:0031907//microbody lumen;GO:0031974//membrane-enclosed lumen;GO:0042579//microbody;GO:0043226//organelle;GO:0043227//membrane-bounded organelle;GO:0043229//intrac…	GO:0000210//NAD+ diphosphatase activity;GO:0003674//molecular_function;GO:0003824//catalytic activity;GO:0003911//DNA ligase (NAD+) activity;GO:0004551//nucleotide diphosphatase activity;GO:0005488//binding;GO:0005515//protein binding;GO:0016462//pyrophosphatase activity;GO:0016787//hydrolase activity;GO:0016817//hydrolase activity, acting on acid anhydrides;GO:0016818//hydrolase activity, acting…	GO:0006139//nucleobase-containing compound metabolic process;GO:0006260//DNA replication;GO:0006281//DNA repair;GO:0006725//cellular aromatic compound metabolic process;GO:0006732//coenzyme metabolic process;GO:0006733//oxidoreduction coenzyme metabolic process;GO:0006734//NADH metabolic process;GO:0006739//NADP metabolic process;GO:0006742//NADP catabolic process;GO:0006753//nucleoside phosphate…	--
ncbi_106029457	2.956	11.868	10.278	3.013	53.165	18.756	16.239	20.645	7.02875	27.2013	1.95233	0.00127706	LOC106029457	guanylate-binding protein 1-like, transcript variant X1	Organismal Systems	Immune system	ko04621//NOD-like receptor signaling pathway	K20899	GO:0005737//cytoplasm;GO:0015627//type II protein secretion system complex;GO:0033179//proton-transporting V-type ATPase, V0 domain	GO:0003924//GTPase activity;GO:0005524//ATP binding;GO:0005525//GTP binding;GO:0008565//protein transporter activity;GO:0015078//proton transmembrane transporter activity;GO:0030983//mismatched DNA binding;GO:0043022//ribosome binding;GO:0051539//4 iron, 4 sulfur cluster binding	GO:0006259//DNA metabolic process;GO:0007059//chromosome segregation;GO:0015628//protein secretion by the type II secretion system;GO:0030261//chromosome condensation;GO:0042254//ribosome biogenesis;GO:0051186//cofactor metabolic process;GO:1902600//proton transmembrane transport	--
ncbi_106033855	8.625	19.799	12.016	13.471	22.745	39.978	19.774	21.037	13.4778	25.8835	0.941453	0.00128399	SELENOH	selenoprotein H	-	-	-	-	-	-	-	--
ncbi_106040376	126.067	153.064	164.638	169.805	113.041	65.189	89.369	114.907	153.393	95.6265	-0.681755	0.00128444	CRYL1	crystallin lambda 1, transcript variant X1	Metabolism;Metabolism	Global and overview maps;Carbohydrate metabolism	ko01100//Metabolic pathways;ko00040//Pentose and glucuronate interconversions	K13247;K13247	GO:0005575//cellular_component;GO:0005622//intracellular;GO:0005623//cell;GO:0005737//cytoplasm;GO:0005829//cytosol;GO:0016507//mitochondrial fatty acid beta-oxidation multienzyme complex;GO:0044424//intracellular part;GO:0044444//cytoplasmic part;GO:0044464//cell part	GO:0000166//nucleotide binding;GO:0003674//molecular_function;GO:0003824//catalytic activity;GO:0003857//3-hydroxyacyl-CoA dehydrogenase activity;GO:0004165//dodecenoyl-CoA delta-isomerase activity;GO:0004300//enoyl-CoA hydratase activity;GO:0005198//structural molecule activity;GO:0005212//structural constituent of eye lens;GO:0005488//binding;GO:0005515//protein binding;GO:0008692//3-hydroxybut…	GO:0005975//carbohydrate metabolic process;GO:0005996//monosaccharide metabolic process;GO:0006063//uronic acid metabolic process;GO:0006064//glucuronate catabolic process;GO:0006082//organic acid metabolic process;GO:0006629//lipid metabolic process;GO:0006631//fatty acid metabolic process;GO:0006635//fatty acid beta-oxidation;GO:0006793//phosphorus metabolic process;GO:0006796//phosphate-contai…	--
ncbi_106048297	5.863	6.686	7.196	6.621	10.081	12.936	9.448	8.498	6.5915	10.2408	0.635643	0.00129075	NUP160	nucleoporin 160	Genetic Information Processing	Translation	ko03013//Nucleocytoplasmic transport	K14303	GO:0000775//chromosome, centromeric region;GO:0000776//kinetochore;GO:0005575//cellular_component;GO:0005622//intracellular;GO:0005623//cell;GO:0005634//nucleus;GO:0005635//nuclear envelope;GO:0005643//nuclear pore;GO:0005694//chromosome;GO:0005737//cytoplasm;GO:0005829//cytosol;GO:0012505//endomembrane system;GO:0016020//membrane;GO:0031080//nuclear pore outer ring;GO:0031090//organelle membrane…	GO:0003674//molecular_function;GO:0005198//structural molecule activity;GO:0005488//binding;GO:0005515//protein binding;GO:0017056//structural constituent of nuclear pore	GO:0000724//double-strand break repair via homologous recombination;GO:0000725//recombinational repair;GO:0006139//nucleobase-containing compound metabolic process;GO:0006259//DNA metabolic process;GO:0006281//DNA repair;GO:0006302//double-strand break repair;GO:0006310//DNA recombination;GO:0006403//RNA localization;GO:0006405//RNA export from nucleus;GO:0006406//mRNA export from nucleus;GO:0006…	--
ncbi_106042818	14.942	10.476	13.896	12.319	17.176	17.454	28.778	20.704	12.9083	21.028	0.704018	0.00129803	CISH	cytokine inducible SH2 containing protein	-	-	-	-	GO:0005575//cellular_component;GO:0005622//intracellular;GO:0005623//cell;GO:0005737//cytoplasm;GO:0005829//cytosol;GO:0005886//plasma membrane;GO:0016020//membrane;GO:0044424//intracellular part;GO:0044444//cytoplasmic part;GO:0044464//cell part;GO:0071944//cell periphery	GO:0003674//molecular_function;GO:0004857//enzyme inhibitor activity;GO:0004860//protein kinase inhibitor activity;GO:0019207//kinase regulator activity;GO:0019210//kinase inhibitor activity;GO:0019887//protein kinase regulator activity;GO:0030234//enzyme regulator activity;GO:0098772//molecular function regulator	GO:0001558//regulation of cell growth;GO:0001932//regulation of protein phosphorylation;GO:0001933//negative regulation of protein phosphorylation;GO:0006464//cellular protein modification process;GO:0006469//negative regulation of protein kinase activity;GO:0006807//nitrogen compound metabolic process;GO:0007154//cell communication;GO:0007165//signal transduction;GO:0007166//cell surface recepto…	--
ncbi_106030012	12.228	8.193	8.738	12.937	14.085	25.541	19.351	14.504	10.524	18.3702	0.803688	0.00135469	WIPF1	WAS/WASL interacting protein family member 1	-	-	-	-	GO:0001726//ruffle;GO:0005575//cellular_component;GO:0005622//intracellular;GO:0005623//cell;GO:0005737//cytoplasm;GO:0005829//cytosol;GO:0005856//cytoskeleton;GO:0005884//actin filament;GO:0015629//actin cytoskeleton;GO:0031252//cell leading edge;GO:0031410//cytoplasmic vesicle;GO:0031982//vesicle;GO:0042995//cell projection;GO:0043226//organelle;GO:0043227//membrane-bounded organelle;GO:0043228…	GO:0003674//molecular_function;GO:0003779//actin binding;GO:0005488//binding;GO:0005515//protein binding;GO:0005522//profilin binding;GO:0008092//cytoskeletal protein binding;GO:0017124//SH3 domain binding;GO:0019904//protein domain specific binding	GO:0002252//immune effector process;GO:0002253//activation of immune response;GO:0002376//immune system process;GO:0002429//immune response-activating cell surface receptor signaling pathway;GO:0002431//Fc receptor mediated stimulatory signaling pathway;GO:0002433//immune response-regulating cell surface receptor signaling pathway involved in phagocytosis;GO:0002682//regulation of immune system p…	--
ncbi_106037906	21.026	18.994	23.328	15.55	25.314	30.052	47.802	28.352	19.7245	32.88	0.737222	0.00137048	ZC3H12A	zinc finger CCCH-type containing 12A	-	-	-	-	GO:0000932//P-body;GO:0005575//cellular_component;GO:0005622//intracellular;GO:0005623//cell;GO:0005634//nucleus;GO:0005654//nucleoplasm;GO:0005737//cytoplasm;GO:0005783//endoplasmic reticulum;GO:0005789//endoplasmic reticulum membrane;GO:0005791//rough endoplasmic reticulum;GO:0005856//cytoskeleton;GO:0012505//endomembrane system;GO:0016020//membrane;GO:0019898//extrinsic component of membrane;G…	GO:0003674//molecular_function;GO:0003676//nucleic acid binding;GO:0003677//DNA binding;GO:0003682//chromatin binding;GO:0003723//RNA binding;GO:0003729//mRNA binding;GO:0003730//mRNA 3'-UTR binding;GO:0003824//catalytic activity;GO:0004518//nuclease activity;GO:0004519//endonuclease activity;GO:0004521//endoribonuclease activity;GO:0004527//exonuclease activity;GO:0004532//exoribonuclease activi…	GO:0000294//nuclear-transcribed mRNA catabolic process, endonucleolytic cleavage-dependent decay;GO:0000956//nuclear-transcribed mRNA catabolic process;GO:0001101//response to acid chemical;GO:0001505//regulation of neurotransmitter levels;GO:0001525//angiogenesis;GO:0001568//blood vessel development;GO:0001817//regulation of cytokine production;GO:0001818//negative regulation of cytokine product…	--
ncbi_106044831	24.905	13.045	27.298	33.792	51.905	55.075	42.795	36.23	24.76	46.5012	0.909258	0.0013775	PTMA	prothymosin alpha	-	-	-	-	GO:0005575//cellular_component;GO:0005622//intracellular;GO:0005623//cell;GO:0005634//nucleus;GO:0033179//proton-transporting V-type ATPase, V0 domain;GO:0043226//organelle;GO:0043227//membrane-bounded organelle;GO:0043229//intracellular organelle;GO:0043231//intracellular membrane-bounded organelle;GO:0044424//intracellular part;GO:0044464//cell part	GO:0015078//proton transmembrane transporter activity	GO:1902600//proton transmembrane transport	--
ncbi_106049787	8.344	9.492	10.208	12.154	18.324	23.427	16.711	10.753	10.0495	17.3038	0.783961	0.00139264	DNMT1	DNA methyltransferase 1, transcript variant X1	Metabolism;Metabolism	Global and overview maps;Amino acid metabolism	ko01100//Metabolic pathways;ko00270//Cysteine and methionine metabolism	K00558;K00558	GO:0000775//chromosome, centromeric region;GO:0000785//chromatin;GO:0000792//heterochromatin;GO:0005575//cellular_component;GO:0005622//intracellular;GO:0005623//cell;GO:0005634//nucleus;GO:0005654//nucleoplasm;GO:0005657//replication fork;GO:0005694//chromosome;GO:0005721//pericentric heterochromatin;GO:0005737//cytoplasm;GO:0031974//membrane-enclosed lumen;GO:0031981//nuclear lumen;GO:0032991//…	GO:0000166//nucleotide binding;GO:0000981//DNA-binding transcription factor activity, RNA polymerase II-specific;GO:0003674//molecular_function;GO:0003676//nucleic acid binding;GO:0003677//DNA binding;GO:0003682//chromatin binding;GO:0003700//DNA-binding transcription factor activity;GO:0003723//RNA binding;GO:0003824//catalytic activity;GO:0003886//DNA (cytosine-5-)-methyltransferase activity;GO…	GO:0000003//reproduction;GO:0000122//negative regulation of transcription by RNA polymerase II;GO:0000278//mitotic cell cycle;GO:0000281//mitotic cytokinesis;GO:0000910//cytokinesis;GO:0001101//response to acid chemical;GO:0002237//response to molecule of bacterial origin;GO:0003006//developmental process involved in reproduction;GO:0006139//nucleobase-containing compound metabolic process;GO:000…	--
ncbi_106046629	111.567	137.866	101.732	127.439	85.129	78.641	73.992	80.252	119.651	79.5035	-0.589742	0.00139874	LOC106046629	carbohydrate sulfotransferase 4, transcript variant X1	Metabolism	Glycan biosynthesis and metabolism	ko00533//Glycosaminoglycan biosynthesis - keratan sulfate	K04746	GO:0000139//Golgi membrane;GO:0005575//cellular_component;GO:0005622//intracellular;GO:0005623//cell;GO:0005737//cytoplasm;GO:0005794//Golgi apparatus;GO:0005802//trans-Golgi network;GO:0012505//endomembrane system;GO:0016020//membrane;GO:0016021//integral component of membrane;GO:0031090//organelle membrane;GO:0031224//intrinsic component of membrane;GO:0031228//intrinsic component of Golgi memb…	GO:0001517//N-acetylglucosamine 6-O-sulfotransferase activity;GO:0003674//molecular_function;GO:0003824//catalytic activity;GO:0008146//sulfotransferase activity;GO:0016740//transferase activity;GO:0016782//transferase activity, transferring sulfur-containing groups	GO:0002376//immune system process;GO:0005975//carbohydrate metabolic process;GO:0006022//aminoglycan metabolic process;GO:0006023//aminoglycan biosynthetic process;GO:0006024//glycosaminoglycan biosynthetic process;GO:0006040//amino sugar metabolic process;GO:0006044//N-acetylglucosamine metabolic process;GO:0006082//organic acid metabolic process;GO:0006464//cellular protein modification process…	--
ncbi_106030461	123.433	105.894	114.177	112.408	53.302	39.24	79.193	95.867	113.978	66.9005	-0.768666	0.0014025	TINAG	tubulointerstitial nephritis antigen	-	-	-	-	GO:0005575//cellular_component;GO:0005576//extracellular region;GO:0005604//basement membrane;GO:0005615//extracellular space;GO:0031012//extracellular matrix;GO:0044421//extracellular region part;GO:0062023//collagen-containing extracellular matrix	GO:0000166//nucleotide binding;GO:0001871//pattern binding;GO:0003674//molecular_function;GO:0003824//catalytic activity;GO:0004175//endopeptidase activity;GO:0004197//cysteine-type endopeptidase activity;GO:0005044//scavenger receptor activity;GO:0005488//binding;GO:0008233//peptidase activity;GO:0008234//cysteine-type peptidase activity;GO:0016787//hydrolase activity;GO:0030246//carbohydrate bi…	GO:0002376//immune system process;GO:0006508//proteolysis;GO:0006807//nitrogen compound metabolic process;GO:0006810//transport;GO:0006897//endocytosis;GO:0006898//receptor-mediated endocytosis;GO:0006955//immune response;GO:0007155//cell adhesion;GO:0008150//biological_process;GO:0008152//metabolic process;GO:0016192//vesicle-mediated transport;GO:0019538//protein metabolic process;GO:0022610//b…	--
ncbi_106029326	15.73	16.63	20.63	18.263	33.646	33.424	24.097	23.103	17.8133	28.5675	0.681424	0.00140355	LOC106029326	structural maintenance of chromosomes protein 1A-like	-	-	-	-	GO:0000228//nuclear chromosome;GO:0000775//chromosome, centromeric region;GO:0000776//kinetochore;GO:0000777//condensed chromosome kinetochore;GO:0000779//condensed chromosome, centromeric region;GO:0000793//condensed chromosome;GO:0000794//condensed nuclear chromosome;GO:0000922//spindle pole;GO:0005575//cellular_component;GO:0005622//intracellular;GO:0005623//cell;GO:0005634//nucleus;GO:0005654…	GO:0000166//nucleotide binding;GO:0003674//molecular_function;GO:0003682//chromatin binding;GO:0005488//binding;GO:0005515//protein binding;GO:0005524//ATP binding;GO:0008144//drug binding;GO:0017076//purine nucleotide binding;GO:0030554//adenyl nucleotide binding;GO:0032553//ribonucleotide binding;GO:0032555//purine ribonucleotide binding;GO:0032559//adenyl ribonucleotide binding;GO:0035639//pur…	GO:0000003//reproduction;GO:0000070//mitotic sister chromatid segregation;GO:0000278//mitotic cell cycle;GO:0000280//nuclear division;GO:0000819//sister chromatid segregation;GO:0006139//nucleobase-containing compound metabolic process;GO:0006259//DNA metabolic process;GO:0006275//regulation of DNA replication;GO:0006281//DNA repair;GO:0006725//cellular aromatic compound metabolic process;GO:0006…	--
ncbi_106040152	1254.47	1523.67	958.486	1257.55	528.106	711.948	966.966	577.788	1248.54	696.202	-0.842667	0.00141318	LOC106040152	guanylin-like	-	-	-	-	GO:0001750//photoreceptor outer segment;GO:0005575//cellular_component;GO:0005576//extracellular region;GO:0005615//extracellular space;GO:0005623//cell;GO:0005929//cilium;GO:0042995//cell projection;GO:0043005//neuron projection;GO:0043226//organelle;GO:0044422//organelle part;GO:0044441//ciliary part;GO:0044463//cell projection part;GO:0044464//cell part;GO:0097458//neuron part;GO:0097730//non-…	GO:0003674//molecular_function;GO:0005102//signaling receptor binding;GO:0005179//hormone activity;GO:0005488//binding;GO:0005515//protein binding;GO:0008047//enzyme activator activity;GO:0008048//calcium sensitive guanylate cyclase activator activity;GO:0010851//cyclase regulator activity;GO:0010853//cyclase activator activity;GO:0030234//enzyme regulator activity;GO:0030249//guanylate cyclase r…	GO:0003008//system process;GO:0003013//circulatory system process;GO:0006140//regulation of nucleotide metabolic process;GO:0006810//transport;GO:0007586//digestion;GO:0007588//excretion;GO:0007589//body fluid secretion;GO:0008015//blood circulation;GO:0008150//biological_process;GO:0008217//regulation of blood pressure;GO:0009405//pathogenesis;GO:0009889//regulation of biosynthetic process;GO:00…	--
ncbi_106041051	5.443	5.248	7.045	10.285	6.69	23.911	15.36	10.901	7.00525	14.2155	1.02096	0.0014382	NCF1	neutrophil cytosolic factor 1, transcript variant X1	Cellular Processes	Transport and catabolism	ko04145//Phagosome	K08011	GO:0000323//lytic vacuole;GO:0002102//podosome;GO:0005575//cellular_component;GO:0005622//intracellular;GO:0005623//cell;GO:0005737//cytoplasm;GO:0005764//lysosome;GO:0005767//secondary lysosome;GO:0005773//vacuole;GO:0005783//endoplasmic reticulum;GO:0005791//rough endoplasmic reticulum;GO:0005794//Golgi apparatus;GO:0005829//cytosol;GO:0005856//cytoskeleton;GO:0005886//plasma membrane;GO:000588…	GO:0003674//molecular_function;GO:0003824//catalytic activity;GO:0005488//binding;GO:0005515//protein binding;GO:0005543//phospholipid binding;GO:0008047//enzyme activator activity;GO:0008289//lipid binding;GO:0009055//electron transfer activity;GO:0016175//superoxide-generating NADPH oxidase activity;GO:0016176//superoxide-generating NADPH oxidase activator activity;GO:0016491//oxidoreductase ac…	GO:0000302//response to reactive oxygen species;GO:0001878//response to yeast;GO:0001906//cell killing;GO:0001909//leukocyte mediated cytotoxicity;GO:0001932//regulation of protein phosphorylation;GO:0001934//positive regulation of protein phosphorylation;GO:0002252//immune effector process;GO:0002376//immune system process;GO:0002443//leukocyte mediated immunity;GO:0002444//myeloid leukocyte med…	--
ncbi_106029579	4.514	4.647	6.249	7.188	11.262	16.352	7.999	7.777	5.6495	10.8475	0.941167	0.00145432	MCM7	minichromosome maintenance complex component 7	-	-	-	-	GO:0000228//nuclear chromosome;GO:0000781//chromosome, telomeric region;GO:0000785//chromatin;GO:0000790//nuclear chromatin;GO:0005575//cellular_component;GO:0005622//intracellular;GO:0005623//cell;GO:0005634//nucleus;GO:0005654//nucleoplasm;GO:0005656//nuclear pre-replicative complex;GO:0005657//replication fork;GO:0005694//chromosome;GO:0005737//cytoplasm;GO:0005829//cytosol;GO:0031261//DNA rep…	GO:0000166//nucleotide binding;GO:0003674//molecular_function;GO:0003676//nucleic acid binding;GO:0003677//DNA binding;GO:0003678//DNA helicase activity;GO:0003682//chromatin binding;GO:0003688//DNA replication origin binding;GO:0003690//double-stranded DNA binding;GO:0003697//single-stranded DNA binding;GO:0003824//catalytic activity;GO:0004003//ATP-dependent DNA helicase activity;GO:0004386//he…	GO:0000082//G1/S transition of mitotic cell cycle;GO:0000278//mitotic cell cycle;GO:0000724//double-strand break repair via homologous recombination;GO:0000725//recombinational repair;GO:0000727//double-strand break repair via break-induced replication;GO:0006139//nucleobase-containing compound metabolic process;GO:0006259//DNA metabolic process;GO:0006260//DNA replication;GO:0006261//DNA-depende…	--
ncbi_106046416	5.23	6.426	4.834	7.781	7.453	20.981	9.59	9.803	6.06775	11.9567	0.978592	0.00146711	VOPP1	VOPP1 WW domain binding protein	-	-	-	-	-	-	-	--
ncbi_106029980	18.075	14.364	8.326	13.493	7.439	7.919	7.805	9.222	13.5645	8.09625	-0.74451	0.00150148	UBR3	ubiquitin protein ligase E3 component n-recognin 3, transcript variant X1	-	-	-	-	GO:0000151//ubiquitin ligase complex;GO:0005575//cellular_component;GO:0005622//intracellular;GO:0005623//cell;GO:0005737//cytoplasm;GO:0005829//cytosol;GO:0032991//protein-containing complex;GO:0044424//intracellular part;GO:0044444//cytoplasmic part;GO:0044464//cell part;GO:1902494//catalytic complex;GO:1990234//transferase complex	GO:0003674//molecular_function;GO:0003824//catalytic activity;GO:0004842//ubiquitin-protein transferase activity;GO:0005488//binding;GO:0008270//zinc ion binding;GO:0016740//transferase activity;GO:0019787//ubiquitin-like protein transferase activity;GO:0043167//ion binding;GO:0043169//cation binding;GO:0046872//metal ion binding;GO:0046914//transition metal ion binding;GO:0061630//ubiquitin prot…	GO:0000209//protein polyubiquitination;GO:0002682//regulation of immune system process;GO:0002684//positive regulation of immune system process;GO:0006464//cellular protein modification process;GO:0006508//proteolysis;GO:0006511//ubiquitin-dependent protein catabolic process;GO:0006807//nitrogen compound metabolic process;GO:0008150//biological_process;GO:0008152//metabolic process;GO:0008589//re…	--
ncbi_106041341	9.18	6.369	7.254	12.36	14.021	17.214	19.655	11.143	8.79075	15.5083	0.818978	0.00153624	RASSF5	Ras association domain family member 5, transcript variant X2	Cellular Processes	Cell growth and death	ko04218//Cellular senescence	K08015	GO:0005575//cellular_component;GO:0005622//intracellular;GO:0005623//cell;GO:0005634//nucleus;GO:0005737//cytoplasm;GO:0005856//cytoskeleton;GO:0005874//microtubule;GO:0015630//microtubule cytoskeleton;GO:0043226//organelle;GO:0043227//membrane-bounded organelle;GO:0043228//non-membrane-bounded organelle;GO:0043229//intracellular organelle;GO:0043231//intracellular membrane-bounded organelle;GO:0…	GO:0003674//molecular_function;GO:0005488//binding;GO:0005515//protein binding;GO:0017016//Ras GTPase binding;GO:0019899//enzyme binding;GO:0031267//small GTPase binding;GO:0042802//identical protein binding;GO:0043167//ion binding;GO:0043169//cation binding;GO:0046872//metal ion binding;GO:0051020//GTPase binding	GO:0006915//apoptotic process;GO:0007154//cell communication;GO:0007165//signal transduction;GO:0008150//biological_process;GO:0008219//cell death;GO:0008285//negative regulation of cell proliferation;GO:0009893//positive regulation of metabolic process;GO:0009987//cellular process;GO:0010604//positive regulation of macromolecule metabolic process;GO:0010941//regulation of cell death;GO:0012501//…	--
ncbi_106031481	75.913	67.84	65.961	87.134	41.685	27.091	56.893	44.534	74.212	42.5508	-0.802468	0.00154191	ABCG8	ATP binding cassette subfamily G member 8, transcript variant X1	Environmental Information Processing	Membrane transport	ko02010//ABC transporters	K05684	GO:0005575//cellular_component;GO:0005623//cell;GO:0005886//plasma membrane;GO:0005887//integral component of plasma membrane;GO:0009380//excinuclease repair complex;GO:0009898//cytoplasmic side of plasma membrane;GO:0016020//membrane;GO:0016021//integral component of membrane;GO:0016324//apical plasma membrane;GO:0031224//intrinsic component of membrane;GO:0031226//intrinsic component of plasma …	GO:0000166//nucleotide binding;GO:0003674//molecular_function;GO:0003824//catalytic activity;GO:0003924//GTPase activity;GO:0004527//exonuclease activity;GO:0005215//transporter activity;GO:0005260//intracellularly ATP-gated chloride channel activity;GO:0005319//lipid transporter activity;GO:0005488//binding;GO:0005515//protein binding;GO:0005524//ATP binding;GO:0005525//GTP binding;GO:0008144//d…	GO:0000910//cytokinesis;GO:0003008//system process;GO:0006260//DNA replication;GO:0006289//nucleotide-excision repair;GO:0006310//DNA recombination;GO:0006810//transport;GO:0006811//ion transport;GO:0006817//phosphate ion transport;GO:0006820//anion transport;GO:0006824//cobalt ion transport;GO:0006855//drug transmembrane transport;GO:0006869//lipid transport;GO:0007584//response to nutrient;GO:0…	--
ncbi_106049179	6.932	8.306	8.376	7.883	13.245	15.254	11.735	9.553	7.87425	12.4467	0.660555	0.00154421	TSR1	TSR1 ribosome maturation factor	-	-	-	-	-	-	-	--
ncbi_106033814	10.951	10.509	10.121	11.336	11.743	16.747	25.88	18.512	10.7293	18.2205	0.764013	0.00157151	DNAJA4	DnaJ heat shock protein family (Hsp40) member A4, transcript variant X1	-	-	-	-	GO:0005575//cellular_component;GO:0005622//intracellular;GO:0005623//cell;GO:0005737//cytoplasm;GO:0005829//cytosol;GO:0016020//membrane;GO:0044424//intracellular part;GO:0044444//cytoplasmic part;GO:0044464//cell part	GO:0000166//nucleotide binding;GO:0003674//molecular_function;GO:0005488//binding;GO:0005515//protein binding;GO:0005524//ATP binding;GO:0008144//drug binding;GO:0016151//nickel cation binding;GO:0017076//purine nucleotide binding;GO:0030554//adenyl nucleotide binding;GO:0031072//heat shock protein binding;GO:0032553//ribonucleotide binding;GO:0032555//purine ribonucleotide binding;GO:0032559//ad…	GO:0006457//protein folding;GO:0006950//response to stress;GO:0008150//biological_process;GO:0009266//response to temperature stimulus;GO:0009408//response to heat;GO:0009628//response to abiotic stimulus;GO:0009987//cellular process;GO:0042026//protein refolding;GO:0044087//regulation of cellular component biogenesis;GO:0048519//negative regulation of biological process;GO:0048523//negative regu…	--
ncbi_106048052	9.718	9.53	11.572	9.848	6.209	4.059	6.631	8.498	10.167	6.34925	-0.679236	0.00159809	ATP8A1	ATPase phospholipid transporting 8A1	-	-	-	-	GO:0000139//Golgi membrane;GO:0000323//lytic vacuole;GO:0005575//cellular_component;GO:0005622//intracellular;GO:0005623//cell;GO:0005737//cytoplasm;GO:0005764//lysosome;GO:0005765//lysosomal membrane;GO:0005766//primary lysosome;GO:0005773//vacuole;GO:0005774//vacuolar membrane;GO:0005783//endoplasmic reticulum;GO:0005794//Golgi apparatus;GO:0005802//trans-Golgi network;GO:0005886//plasma membra…	GO:0000166//nucleotide binding;GO:0000287//magnesium ion binding;GO:0003674//molecular_function;GO:0003824//catalytic activity;GO:0004008//copper-exporting ATPase activity;GO:0004012//phospholipid-translocating ATPase activity;GO:0004647//phosphoserine phosphatase activity;GO:0005215//transporter activity;GO:0005319//lipid transporter activity;GO:0005375//copper ion transmembrane transporter acti…	GO:0001775//cell activation;GO:0002252//immune effector process;GO:0002263//cell activation involved in immune response;GO:0002274//myeloid leukocyte activation;GO:0002275//myeloid cell activation involved in immune response;GO:0002283//neutrophil activation involved in immune response;GO:0002366//leukocyte activation involved in immune response;GO:0002376//immune system process;GO:0002443//leuko…	--
ncbi_106037407	53.526	38.77	45.175	46.272	19.719	21.046	35.953	32.394	45.9357	27.278	-0.75188	0.00162446	ADGRG4	adhesion G protein-coupled receptor G4, transcript variant X2	-	-	-	-	GO:0005575//cellular_component;GO:0016020//membrane;GO:0016021//integral component of membrane;GO:0031224//intrinsic component of membrane;GO:0044425//membrane part	GO:0003674//molecular_function;GO:0004888//transmembrane signaling receptor activity;GO:0004930//G protein-coupled receptor activity;GO:0038023//signaling receptor activity;GO:0060089//molecular transducer activity	GO:0007154//cell communication;GO:0007165//signal transduction;GO:0007166//cell surface receptor signaling pathway;GO:0007186//G protein-coupled receptor signaling pathway;GO:0008150//biological_process;GO:0009987//cellular process;GO:0023052//signaling;GO:0050789//regulation of biological process;GO:0050794//regulation of cellular process;GO:0050896//response to stimulus;GO:0051716//cellular res…	--
ncbi_106034812	6.992	8.565	8.813	10.298	13.619	19.181	13.274	10.565	8.667	14.1598	0.708191	0.00162809	TRIM47	tripartite motif containing 47	-	-	-	-	GO:0000109//nucleotide-excision repair complex;GO:0005575//cellular_component;GO:0005622//intracellular;GO:0005623//cell;GO:0005634//nucleus;GO:0005737//cytoplasm;GO:0005829//cytosol;GO:0043226//organelle;GO:0043227//membrane-bounded organelle;GO:0043229//intracellular organelle;GO:0043231//intracellular membrane-bounded organelle;GO:0044424//intracellular part;GO:0044444//cytoplasmic part;GO:004…	GO:0003674//molecular_function;GO:0004842//ubiquitin-protein transferase activity;GO:0005488//binding;GO:0005515//protein binding;GO:0008017//microtubule binding;GO:0008270//zinc ion binding;GO:0043167//ion binding;GO:0043169//cation binding;GO:0046872//metal ion binding;GO:0046914//transition metal ion binding	GO:0006289//nucleotide-excision repair;GO:0007059//chromosome segregation;GO:0016567//protein ubiquitination;GO:0030436//asexual sporulation;GO:0051301//cell division	--
ncbi_106047650	15.58	15.717	15.626	19.166	21.527	38.161	27.443	20.954	16.5222	27.0212	0.709684	0.00164591	RASSF2	Ras association domain family member 2, transcript variant X1	-	-	-	-	GO:0000775//chromosome, centromeric region;GO:0000776//kinetochore;GO:0000777//condensed chromosome kinetochore;GO:0000779//condensed chromosome, centromeric region;GO:0000793//condensed chromosome;GO:0005575//cellular_component;GO:0005622//intracellular;GO:0005623//cell;GO:0005634//nucleus;GO:0005654//nucleoplasm;GO:0005694//chromosome;GO:0005737//cytoplasm;GO:0005794//Golgi apparatus;GO:0005829…	GO:0003674//molecular_function;GO:0003824//catalytic activity;GO:0004672//protein kinase activity;GO:0016301//kinase activity;GO:0016740//transferase activity;GO:0016772//transferase activity, transferring phosphorus-containing groups;GO:0016773//phosphotransferase activity, alcohol group as acceptor;GO:0140096//catalytic activity, acting on a protein	GO:0001501//skeletal system development;GO:0001503//ossification;GO:0001932//regulation of protein phosphorylation;GO:0001933//negative regulation of protein phosphorylation;GO:0001934//positive regulation of protein phosphorylation;GO:0002682//regulation of immune system process;GO:0002761//regulation of myeloid leukocyte differentiation;GO:0006464//cellular protein modification process;GO:00064…	--
ncbi_106048191	9.09	7.652	9.78	12.787	16.159	28.816	17.155	10.309	9.82725	18.1097	0.881907	0.00166781	ARHGAP45	Rho GTPase activating protein 45, transcript variant X1	-	-	-	-	GO:0000323//lytic vacuole;GO:0001726//ruffle;GO:0005575//cellular_component;GO:0005576//extracellular region;GO:0005622//intracellular;GO:0005623//cell;GO:0005737//cytoplasm;GO:0005764//lysosome;GO:0005766//primary lysosome;GO:0005773//vacuole;GO:0005775//vacuolar lumen;GO:0005829//cytosol;GO:0005886//plasma membrane;GO:0012505//endomembrane system;GO:0016020//membrane;GO:0030141//secretory granu…	GO:0003674//molecular_function;GO:0005096//GTPase activator activity;GO:0005488//binding;GO:0005515//protein binding;GO:0008047//enzyme activator activity;GO:0030234//enzyme regulator activity;GO:0030695//GTPase regulator activity;GO:0043167//ion binding;GO:0043169//cation binding;GO:0046872//metal ion binding;GO:0060589//nucleoside-triphosphatase regulator activity;GO:0098772//molecular function…	GO:0001775//cell activation;GO:0002252//immune effector process;GO:0002263//cell activation involved in immune response;GO:0002274//myeloid leukocyte activation;GO:0002275//myeloid cell activation involved in immune response;GO:0002283//neutrophil activation involved in immune response;GO:0002366//leukocyte activation involved in immune response;GO:0002376//immune system process;GO:0002443//leuko…	--
ncbi_106039148	28.312	19.407	24.019	18.967	10.002	10.239	16.788	16.679	22.6762	13.427	-0.756045	0.00170479	HHLA2	HERV-H LTR-associating 2, transcript variant X1	-	-	-	-	GO:0005575//cellular_component;GO:0016020//membrane;GO:0016021//integral component of membrane;GO:0031224//intrinsic component of membrane;GO:0044425//membrane part	-	GO:0001817//regulation of cytokine production;GO:0001819//positive regulation of cytokine production;GO:0002376//immune system process;GO:0002682//regulation of immune system process;GO:0002684//positive regulation of immune system process;GO:0002694//regulation of leukocyte activation;GO:0002696//positive regulation of leukocyte activation;GO:0008150//biological_process;GO:0008284//positive regu…	--
ncbi_106047839	21.403	20.456	23.534	34.908	37.425	62.442	43.115	30.417	25.0753	43.3498	0.78976	0.00171946	PTPN6	protein tyrosine phosphatase non-receptor type 6, transcript variant X1	Cellular Processes	Cellular community - eukaryotes	ko04520//Adherens junction	K05697	GO:0005575//cellular_component;GO:0005622//intracellular;GO:0005623//cell;GO:0005634//nucleus;GO:0005730//nucleolus;GO:0005737//cytoplasm;GO:0005829//cytosol;GO:0005886//plasma membrane;GO:0005911//cell-cell junction;GO:0016020//membrane;GO:0030054//cell junction;GO:0031974//membrane-enclosed lumen;GO:0031981//nuclear lumen;GO:0032991//protein-containing complex;GO:0042101//T cell receptor comple…	GO:0001784//phosphotyrosine residue binding;GO:0003674//molecular_function;GO:0003824//catalytic activity;GO:0004721//phosphoprotein phosphatase activity;GO:0004725//protein tyrosine phosphatase activity;GO:0004888//transmembrane signaling receptor activity;GO:0005001//transmembrane receptor protein tyrosine phosphatase activity;GO:0005102//signaling receptor binding;GO:0005488//binding;GO:000551…	GO:0000278//mitotic cell cycle;GO:0000902//cell morphogenesis;GO:0000904//cell morphogenesis involved in differentiation;GO:0001501//skeletal system development;GO:0001775//cell activation;GO:0001906//cell killing;GO:0001909//leukocyte mediated cytotoxicity;GO:0001932//regulation of protein phosphorylation;GO:0001933//negative regulation of protein phosphorylation;GO:0002228//natural killer cell …	--
ncbi_106047886	204.491	246.401	227.42	240.63	415.371	428.373	305.05	270.135	229.736	354.732	0.626757	0.00172076	HMGN2	high mobility group nucleosomal binding domain 2	-	-	-	-	GO:0000785//chromatin;GO:0005575//cellular_component;GO:0005622//intracellular;GO:0005623//cell;GO:0005634//nucleus;GO:0005694//chromosome;GO:0005737//cytoplasm;GO:0043226//organelle;GO:0043227//membrane-bounded organelle;GO:0043228//non-membrane-bounded organelle;GO:0043229//intracellular organelle;GO:0043231//intracellular membrane-bounded organelle;GO:0043232//intracellular non-membrane-bounde…	GO:0003674//molecular_function;GO:0003676//nucleic acid binding;GO:0003677//DNA binding;GO:0003682//chromatin binding;GO:0005488//binding;GO:0031490//chromatin DNA binding;GO:0031491//nucleosome binding;GO:0031492//nucleosomal DNA binding;GO:0044877//protein-containing complex binding;GO:0097159//organic cyclic compound binding;GO:1901363//heterocyclic compound binding	-	--
ncbi_106048422	12.639	10.1	12.726	14.114	18.934	32.57	22.196	13.19	12.3948	21.7225	0.809461	0.00175129	MYO1F	myosin IF	-	-	-	-	GO:0016459//myosin complex	GO:0000155//phosphorelay sensor kinase activity;GO:0003774//motor activity;GO:0004672//protein kinase activity;GO:0005515//protein binding;GO:0005524//ATP binding;GO:0008017//microtubule binding	GO:0000160//phosphorelay signal transduction system;GO:0006109//regulation of carbohydrate metabolic process	--
ncbi_106032158	8.193	6.348	8.23	7.839	13.353	15.016	12.688	8.69	7.6525	12.4367	0.700606	0.00179731	ACTL6A	actin like 6A	-	-	-	-	GO:0000123//histone acetyltransferase complex;GO:0000228//nuclear chromosome;GO:0000785//chromatin;GO:0000790//nuclear chromatin;GO:0005575//cellular_component;GO:0005622//intracellular;GO:0005623//cell;GO:0005634//nucleus;GO:0005654//nucleoplasm;GO:0005694//chromosome;GO:0005886//plasma membrane;GO:0016020//membrane;GO:0016514//SWI/SNF complex;GO:0031011//Ino80 complex;GO:0031248//protein acetyl…	GO:0003674//molecular_function;GO:0003682//chromatin binding;GO:0003712//transcription coregulator activity;GO:0003713//transcription coactivator activity;GO:0005488//binding;GO:0140110//transcription regulator activity	GO:0001654//eye development;GO:0003407//neural retina development;GO:0006139//nucleobase-containing compound metabolic process;GO:0006259//DNA metabolic process;GO:0006281//DNA repair;GO:0006310//DNA recombination;GO:0006325//chromatin organization;GO:0006338//chromatin remodeling;GO:0006351//transcription, DNA-templated;GO:0006355//regulation of transcription, DNA-templated;GO:0006357//regulatio…	--
ncbi_106043912	8.169	6.55	8.142	9.849	13.654	17.897	17.845	8.268	8.1775	14.416	0.817939	0.0018215	LOC106043912	cytohesin 1 interacting protein	-	-	-	-	GO:0005575//cellular_component;GO:0005622//intracellular;GO:0005623//cell;GO:0005634//nucleus;GO:0005654//nucleoplasm;GO:0005737//cytoplasm;GO:0005768//endosome;GO:0005769//early endosome;GO:0005829//cytosol;GO:0005938//cell cortex;GO:0012505//endomembrane system;GO:0030288//outer membrane-bounded periplasmic space;GO:0031410//cytoplasmic vesicle;GO:0031974//membrane-enclosed lumen;GO:0031981//nu…	GO:0004222//metalloendopeptidase activity;GO:0004252//serine-type endopeptidase activity;GO:0005515//protein binding;GO:0008236//serine-type peptidase activity	GO:0006508//proteolysis;GO:0006950//response to stress;GO:0008150//biological_process;GO:0030155//regulation of cell adhesion;GO:0030436//asexual sporulation;GO:0050789//regulation of biological process;GO:0065007//biological regulation	--
ncbi_106047392	530.567	487.817	693.902	573.812	151.901	212.335	450.2	388.683	571.524	300.78	-0.926108	0.00183545	SLC1A1	solute carrier family 1 member 1, transcript variant X1	-	-	-	-	GO:0005575//cellular_component;GO:0005623//cell;GO:0005886//plasma membrane;GO:0005887//integral component of plasma membrane;GO:0016020//membrane;GO:0016021//integral component of membrane;GO:0016324//apical plasma membrane;GO:0031224//intrinsic component of membrane;GO:0031226//intrinsic component of plasma membrane;GO:0044425//membrane part;GO:0044459//plasma membrane part;GO:0044464//cell par…	GO:0000099//sulfur amino acid transmembrane transporter activity;GO:0003674//molecular_function;GO:0005215//transporter activity;GO:0005283//amino acid:sodium symporter activity;GO:0005310//dicarboxylic acid transmembrane transporter activity;GO:0005313//L-glutamate transmembrane transporter activity;GO:0005314//high-affinity glutamate transmembrane transporter activity;GO:0005326//neurotransmitt…	GO:0000101//sulfur amino acid transport;GO:0001504//neurotransmitter uptake;GO:0001505//regulation of neurotransmitter levels;GO:0002027//regulation of heart rate;GO:0003333//amino acid transmembrane transport;GO:0006810//transport;GO:0006811//ion transport;GO:0006812//cation transport;GO:0006814//sodium ion transport;GO:0006820//anion transport;GO:0006821//chloride transport;GO:0006835//dicarbox…	--
ncbi_106034070	26.352	18.877	23.599	19.673	10.694	12.778	16.621	15.48	22.1253	13.8933	-0.67131	0.00184769	LRRC8B	leucine rich repeat containing 8 VRAC subunit B	-	-	-	-	GO:0005575//cellular_component;GO:0005622//intracellular;GO:0005623//cell;GO:0005737//cytoplasm;GO:0005783//endoplasmic reticulum;GO:0005789//endoplasmic reticulum membrane;GO:0005886//plasma membrane;GO:0012505//endomembrane system;GO:0016020//membrane;GO:0016021//integral component of membrane;GO:0031224//intrinsic component of membrane;GO:0031984//organelle subcompartment;GO:0032991//protein-c…	GO:0003674//molecular_function;GO:0005215//transporter activity;GO:0005216//ion channel activity;GO:0005225//volume-sensitive anion channel activity;GO:0005253//anion channel activity;GO:0005515//protein binding;GO:0008509//anion transmembrane transporter activity;GO:0015075//ion transmembrane transporter activity;GO:0015103//inorganic anion transmembrane transporter activity;GO:0015267//channel …	GO:0006810//transport;GO:0006811//ion transport;GO:0006820//anion transport;GO:0006884//cell volume homeostasis;GO:0007154//cell communication;GO:0007165//signal transduction;GO:0008150//biological_process;GO:0008361//regulation of cell size;GO:0009987//cellular process;GO:0015698//inorganic anion transport;GO:0016043//cellular component organization;GO:0019725//cellular homeostasis;GO:0023052//s…	--
ncbi_106029377	18.702	14.748	15.288	8.865	7.51	7.575	8.703	10.943	14.4008	8.68275	-0.72992	0.00185037	LOC106029377	butyrophilin subfamily 3 member A2-like	-	-	-	-	GO:0005886//plasma membrane;GO:0016021//integral component of membrane	GO:0004252//serine-type endopeptidase activity;GO:0005515//protein binding	GO:0051301//cell division	--
ncbi_106029775	84.285	79.113	127.728	73.012	34.825	18.778	70.233	44.412	91.0345	42.062	-1.1139	0.00189031	PLB1	phospholipase B1, transcript variant X1	Metabolism;Metabolism;Metabolism;Metabolism;Metabolism;Metabolism	Global and overview maps;Lipid metabolism;Lipid metabolism;Lipid metabolism;Lipid metabolism;Lipid metabolism	ko01100//Metabolic pathways;ko00564//Glycerophospholipid metabolism;ko00590//Arachidonic acid metabolism;ko00565//Ether lipid metabolism;ko00591//Linoleic acid metabolism;ko00592//alpha-Linolenic acid metabolism	K14621;K14621;K14621;K14621;K14621;K14621	GO:0005575//cellular_component;GO:0005623//cell;GO:0005886//plasma membrane;GO:0005903//brush border;GO:0016020//membrane;GO:0016021//integral component of membrane;GO:0016324//apical plasma membrane;GO:0031224//intrinsic component of membrane;GO:0031253//cell projection membrane;GO:0031526//brush border membrane;GO:0042995//cell projection;GO:0044425//membrane part;GO:0044459//plasma membrane pa…	GO:0003674//molecular_function;GO:0003824//catalytic activity;GO:0004620//phospholipase activity;GO:0004622//lysophospholipase activity;GO:0004623//phospholipase A2 activity;GO:0015643//toxic substance binding;GO:0016298//lipase activity;GO:0016787//hydrolase activity;GO:0016788//hydrolase activity, acting on ester bonds;GO:0050253//retinyl-palmitate esterase activity;GO:0052689//carboxylic ester…	GO:0001523//retinoid metabolic process;GO:0006066//alcohol metabolic process;GO:0006629//lipid metabolic process;GO:0006644//phospholipid metabolic process;GO:0006650//glycerophospholipid metabolic process;GO:0006720//isoprenoid metabolic process;GO:0006721//terpenoid metabolic process;GO:0006793//phosphorus metabolic process;GO:0006796//phosphate-containing compound metabolic process;GO:0006807/…	--
ncbi_106033400	20.631	20.677	24.316	24.195	33.63	41.449	34.015	27.02	22.4548	34.0285	0.599723	0.0019017	XPO6	exportin 6, transcript variant X2	Genetic Information Processing	Translation	ko03013//Nucleocytoplasmic transport	K25204	GO:0005575//cellular_component;GO:0005622//intracellular;GO:0005623//cell;GO:0005634//nucleus;GO:0005730//nucleolus;GO:0005737//cytoplasm;GO:0005829//cytosol;GO:0005886//plasma membrane;GO:0016020//membrane;GO:0031974//membrane-enclosed lumen;GO:0031981//nuclear lumen;GO:0043226//organelle;GO:0043227//membrane-bounded organelle;GO:0043228//non-membrane-bounded organelle;GO:0043229//intracellular …	GO:0003674//molecular_function;GO:0005215//transporter activity;GO:0005488//binding;GO:0005515//protein binding;GO:0008536//Ran GTPase binding;GO:0008565//protein transporter activity;GO:0017016//Ras GTPase binding;GO:0019899//enzyme binding;GO:0031267//small GTPase binding;GO:0051020//GTPase binding	GO:0003008//system process;GO:0006611//protein export from nucleus;GO:0006810//transport;GO:0006886//intracellular protein transport;GO:0006913//nucleocytoplasmic transport;GO:0007275//multicellular organism development;GO:0007399//nervous system development;GO:0007417//central nervous system development;GO:0007420//brain development;GO:0007610//behavior;GO:0007611//learning or memory;GO:0007613/…	--
ncbi_106037672	29.968	24.378	29.333	36.295	37.681	68.633	49.461	40.218	29.9935	48.9982	0.70808	0.00190209	SEPTIN6	septin 6, transcript variant X1	-	-	-	-	GO:0000148//1,3-beta-D-glucan synthase complex;GO:0000775//chromosome, centromeric region;GO:0000776//kinetochore;GO:0000777//condensed chromosome kinetochore;GO:0000779//condensed chromosome, centromeric region;GO:0000793//condensed chromosome;GO:0005575//cellular_component;GO:0005622//intracellular;GO:0005623//cell;GO:0005694//chromosome;GO:0005737//cytoplasm;GO:0005741//mitochondrial outer mem…	GO:0000166//nucleotide binding;GO:0001882//nucleoside binding;GO:0001883//purine nucleoside binding;GO:0003674//molecular_function;GO:0003677//DNA binding;GO:0003843//1,3-beta-D-glucan synthase activity;GO:0003924//GTPase activity;GO:0004521//endoribonuclease activity;GO:0005488//binding;GO:0005524//ATP binding;GO:0005525//GTP binding;GO:0008855//exodeoxyribonuclease VII activity;GO:0017076//puri…	GO:0000003//reproduction;GO:0000278//mitotic cell cycle;GO:0000281//mitotic cytokinesis;GO:0000910//cytokinesis;GO:0006075//(1->3)-beta-D-glucan biosynthetic process;GO:0006402//mRNA catabolic process;GO:0006606//protein import into nucleus;GO:0007009//plasma membrane organization;GO:0007049//cell cycle;GO:0007276//gamete generation;GO:0007283//spermatogenesis;GO:0008053//mitochondrial fusion;GO:…	--
ncbi_106031146	8.889	8.416	8.603	6.865	16.432	11.703	9.486	12.286	8.19325	12.4767	0.606734	0.00191162	CAMKK2	calcium/calmodulin dependent protein kinase kinase 2, transcript variant X1	Cellular Processes;Organismal Systems	Transport and catabolism;Endocrine system	ko04140//Autophagy - animal;ko04920//Adipocytokine signaling pathway	K07359;K07359	GO:0005575//cellular_component;GO:0005622//intracellular;GO:0005623//cell;GO:0005634//nucleus;GO:0005737//cytoplasm;GO:0005829//cytosol;GO:0042995//cell projection;GO:0043226//organelle;GO:0043227//membrane-bounded organelle;GO:0043229//intracellular organelle;GO:0043231//intracellular membrane-bounded organelle;GO:0044424//intracellular part;GO:0044444//cytoplasmic part;GO:0044464//cell part	GO:0000166//nucleotide binding;GO:0003674//molecular_function;GO:0003824//catalytic activity;GO:0004672//protein kinase activity;GO:0004674//protein serine/threonine kinase activity;GO:0004683//calmodulin-dependent protein kinase activity;GO:0004713//protein tyrosine kinase activity;GO:0005488//binding;GO:0005509//calcium ion binding;GO:0005515//protein binding;GO:0005516//calmodulin binding;GO:0…	GO:0000165//MAPK cascade;GO:0000302//response to reactive oxygen species;GO:0001932//regulation of protein phosphorylation;GO:0001934//positive regulation of protein phosphorylation;GO:0006355//regulation of transcription, DNA-templated;GO:0006464//cellular protein modification process;GO:0006468//protein phosphorylation;GO:0006793//phosphorus metabolic process;GO:0006796//phosphate-containing co…	--
ncbi_106034106	82.448	77.706	81.891	45.485	31.383	38.182	44.74	59.977	71.8825	43.5705	-0.722289	0.00191863	MCOLN2	mucolipin TRP cation channel 2, transcript variant X2	Environmental Information Processing	Signal transduction	ko04020//Calcium signaling pathway	K04993	GO:0000323//lytic vacuole;GO:0005575//cellular_component;GO:0005622//intracellular;GO:0005623//cell;GO:0005737//cytoplasm;GO:0005764//lysosome;GO:0005765//lysosomal membrane;GO:0005768//endosome;GO:0005770//late endosome;GO:0005773//vacuole;GO:0005774//vacuolar membrane;GO:0005886//plasma membrane;GO:0010008//endosome membrane;GO:0012505//endomembrane system;GO:0016020//membrane;GO:0016021//integ…	GO:0003674//molecular_function;GO:0005215//transporter activity;GO:0005216//ion channel activity;GO:0005261//cation channel activity;GO:0005262//calcium channel activity;GO:0008324//cation transmembrane transporter activity;GO:0015075//ion transmembrane transporter activity;GO:0015085//calcium ion transmembrane transporter activity;GO:0015267//channel activity;GO:0015318//inorganic molecular enti…	GO:0001816//cytokine production;GO:0001817//regulation of cytokine production;GO:0001819//positive regulation of cytokine production;GO:0002250//adaptive immune response;GO:0002376//immune system process;GO:0002790//peptide secretion;GO:0006810//transport;GO:0006811//ion transport;GO:0006812//cation transport;GO:0006816//calcium ion transport;GO:0006928//movement of cell or subcellular component;…	--
ncbi_106047950	12.819	10.088	17.032	8.445	23.56	23.555	23.425	14.368	12.096	21.227	0.81137	0.00192326	LOC106047950	uncharacterized LOC106047950	-	-	-	-	GO:0000776//kinetochore;GO:0000795//synaptonemal complex;GO:0005576//extracellular region;GO:0005577//fibrinogen complex;GO:0005634//nucleus;GO:0005737//cytoplasm;GO:0005815//microtubule organizing center;GO:0005886//plasma membrane;GO:0005940//septin ring;GO:0009288//bacterial-type flagellum;GO:0016021//integral component of membrane;GO:0016471//vacuolar proton-transporting V-type ATPase complex…	GO:0003674//molecular_function;GO:0003924//GTPase activity;GO:0004521//endoribonuclease activity;GO:0004828//serine-tRNA ligase activity;GO:0005102//signaling receptor binding;GO:0005179//hormone activity;GO:0005198//structural molecule activity;GO:0005524//ATP binding;GO:0005525//GTP binding;GO:0008134//transcription factor binding;GO:0008553//proton-exporting ATPase activity, phosphorylative me…	GO:0000921//septin ring assembly;GO:0006259//DNA metabolic process;GO:0006260//DNA replication;GO:0006281//DNA repair;GO:0006310//DNA recombination;GO:0006402//mRNA catabolic process;GO:0006434//seryl-tRNA aminoacylation;GO:0006457//protein folding;GO:0006810//transport;GO:0007030//Golgi organization;GO:0007059//chromosome segregation;GO:0007094//mitotic spindle assembly checkpoint;GO:0007130//sy…	--
ncbi_125181344	8.687	9.047	6.282	4.546	14.84	11.334	9.311	12.344	7.1405	11.9573	0.743789	0.00192388	LOC125181344	uncharacterized LOC125181344	-	-	-	-	-	-	-	--
ncbi_106036353	1731.39	1112.02	1652.17	1130.74	456.465	415.376	1174.15	779.512	1406.58	706.377	-0.993684	0.00192771	SELENOP	selenoprotein P	-	-	-	-	-	-	-	--
ncbi_106046186	5.511	5.127	7.455	7.631	8.798	20.579	14.898	6.897	6.431	12.793	0.99224	0.00193199	PTPN7	protein tyrosine phosphatase non-receptor type 7, transcript variant X1	Environmental Information Processing	Signal transduction	ko04010//MAPK signaling pathway	K18019	GO:0005575//cellular_component;GO:0005622//intracellular;GO:0005623//cell;GO:0005634//nucleus;GO:0005654//nucleoplasm;GO:0005737//cytoplasm;GO:0005829//cytosol;GO:0005856//cytoskeleton;GO:0005886//plasma membrane;GO:0009898//cytoplasmic side of plasma membrane;GO:0016020//membrane;GO:0031974//membrane-enclosed lumen;GO:0031981//nuclear lumen;GO:0043226//organelle;GO:0043227//membrane-bounded orga…	GO:0003674//molecular_function;GO:0003824//catalytic activity;GO:0004721//phosphoprotein phosphatase activity;GO:0004725//protein tyrosine phosphatase activity;GO:0016787//hydrolase activity;GO:0016788//hydrolase activity, acting on ester bonds;GO:0016791//phosphatase activity;GO:0042578//phosphoric ester hydrolase activity;GO:0140096//catalytic activity, acting on a protein	GO:0006464//cellular protein modification process;GO:0006470//protein dephosphorylation;GO:0006793//phosphorus metabolic process;GO:0006796//phosphate-containing compound metabolic process;GO:0006807//nitrogen compound metabolic process;GO:0008150//biological_process;GO:0008152//metabolic process;GO:0009987//cellular process;GO:0010033//response to organic substance;GO:0016311//dephosphorylation;…	--
ncbi_106048561	19.485	21.164	22.914	21.837	43.004	41.196	30.152	23.043	21.35	34.3488	0.686022	0.00194882	RRM1	ribonucleotide reductase catalytic subunit M1	Metabolism;Metabolism;Metabolism;Metabolism;Metabolism	Global and overview maps;Nucleotide metabolism;Nucleotide metabolism;Xenobiotics biodegradation and metabolism;Metabolism of other amino acids	ko01100//Metabolic pathways;ko00230//Purine metabolism;ko00240//Pyrimidine metabolism;ko00983//Drug metabolism - other enzymes;ko00480//Glutathione metabolism	K10807;K10807;K10807;K10807;K10807	GO:0005575//cellular_component;GO:0005622//intracellular;GO:0005623//cell;GO:0005634//nucleus;GO:0005635//nuclear envelope;GO:0005737//cytoplasm;GO:0005829//cytosol;GO:0005971//ribonucleoside-diphosphate reductase complex;GO:0012505//endomembrane system;GO:0031967//organelle envelope;GO:0031975//envelope;GO:0032991//protein-containing complex;GO:0036477//somatodendritic compartment;GO:0042995//ce…	GO:0000166//nucleotide binding;GO:0003674//molecular_function;GO:0003824//catalytic activity;GO:0004550//nucleoside diphosphate kinase activity;GO:0004748//ribonucleoside-diphosphate reductase activity, thioredoxin disulfide as acceptor;GO:0005488//binding;GO:0005515//protein binding;GO:0005524//ATP binding;GO:0008144//drug binding;GO:0016301//kinase activity;GO:0016491//oxidoreductase activity;G…	GO:0000003//reproduction;GO:0000278//mitotic cell cycle;GO:0001654//eye development;GO:0003006//developmental process involved in reproduction;GO:0006139//nucleobase-containing compound metabolic process;GO:0006165//nucleoside diphosphate phosphorylation;GO:0006206//pyrimidine nucleobase metabolic process;GO:0006213//pyrimidine nucleoside metabolic process;GO:0006220//pyrimidine nucleotide metabo…	--
ncbi_106033395	8.868	7.118	8.803	8.656	13.651	14.264	10.989	11.785	8.36125	12.6723	0.599882	0.00196134	ZFYVE27	zinc finger FYVE-type containing 27, transcript variant X1	Cellular Processes	Transport and catabolism	ko04144//Endocytosis	K19368	GO:0005575//cellular_component;GO:0005622//intracellular;GO:0005623//cell;GO:0005634//nucleus;GO:0005654//nucleoplasm;GO:0005737//cytoplasm;GO:0005768//endosome;GO:0005783//endoplasmic reticulum;GO:0005789//endoplasmic reticulum membrane;GO:0005829//cytosol;GO:0005886//plasma membrane;GO:0010008//endosome membrane;GO:0012505//endomembrane system;GO:0016020//membrane;GO:0016021//integral component…	GO:0003674//molecular_function;GO:0005488//binding;GO:0005515//protein binding;GO:0043167//ion binding;GO:0043169//cation binding;GO:0043621//protein self-association;GO:0046872//metal ion binding	GO:0001558//regulation of cell growth;GO:0006810//transport;GO:0006996//organelle organization;GO:0007029//endoplasmic reticulum organization;GO:0007154//cell communication;GO:0007165//signal transduction;GO:0007166//cell surface receptor signaling pathway;GO:0007167//enzyme linked receptor protein signaling pathway;GO:0007169//transmembrane receptor protein tyrosine kinase signaling pathway;GO:0…	--
ncbi_106038759	3.541	9.805	15.005	13.113	6.003	4.772	4.242	3.214	10.366	4.55775	-1.18547	0.00197419	LOC106038759	tubulin alpha-3 chain	Human Diseases;Cellular Processes;Cellular Processes;Cellular Processes;Cellular Processes	Infectious disease: bacterial;Cellular community - eukaryotes;Transport and catabolism;Cell growth and death;Cellular community - eukaryotes	ko05132//Salmonella infection;ko04530//Tight junction;ko04145//Phagosome;ko04210//Apoptosis;ko04540//Gap junction	K07374;K07374;K07374;K07374;K07374	-	GO:0003924//GTPase activity	GO:0000910//cytokinesis	--
ncbi_106046161	6.363	5.83	7.362	8.224	10.157	14.633	11.327	8.773	6.94475	11.2225	0.692399	0.00198046	DEF6	DEF6 guanine nucleotide exchange factor	-	-	-	-	GO:0005575//cellular_component;GO:0005622//intracellular;GO:0005623//cell;GO:0005634//nucleus;GO:0005654//nucleoplasm;GO:0005737//cytoplasm;GO:0005829//cytosol;GO:0005856//cytoskeleton;GO:0005886//plasma membrane;GO:0005911//cell-cell junction;GO:0016020//membrane;GO:0030054//cell junction;GO:0030175//filopodium;GO:0031974//membrane-enclosed lumen;GO:0031981//nuclear lumen;GO:0042995//cell projec…	GO:0005509//calcium ion binding;GO:0005524//ATP binding	GO:0001667//ameboidal-type cell migration;GO:0002009//morphogenesis of an epithelium;GO:0006928//movement of cell or subcellular component;GO:0007059//chromosome segregation;GO:0007275//multicellular organism development;GO:0007369//gastrulation;GO:0008150//biological_process;GO:0009653//anatomical structure morphogenesis;GO:0009790//embryo development;GO:0009888//tissue development;GO:0009987//c…	--
ncbi_106032498	105.106	99.903	156.074	110.575	54.13	26.177	92.775	57.52	117.915	57.6505	-1.03234	0.00203802	ENPP3	ectonucleotide pyrophosphatase/phosphodiesterase 3, transcript variant X1	Metabolism;Metabolism;Metabolism;Metabolism;Metabolism;Metabolism;Metabolism	Global and overview maps;Nucleotide metabolism;Nucleotide metabolism;Metabolism of cofactors and vitamins;Carbohydrate metabolism;Metabolism of cofactors and vitamins;Metabolism of cofactors and vitamins	ko01100//Metabolic pathways;ko00230//Purine metabolism;ko00240//Pyrimidine metabolism;ko00760//Nicotinate and nicotinamide metabolism;ko00500//Starch and sucrose metabolism;ko00770//Pantothenate and CoA biosynthesis;ko00740//Riboflavin metabolism	K01513;K01513;K01513;K01513;K01513;K01513;K01513	GO:0005575//cellular_component;GO:0005576//extracellular region;GO:0005622//intracellular;GO:0005623//cell;GO:0005737//cytoplasm;GO:0005886//plasma membrane;GO:0009897//external side of plasma membrane;GO:0009986//cell surface;GO:0016020//membrane;GO:0016021//integral component of membrane;GO:0031224//intrinsic component of membrane;GO:0044424//intracellular part;GO:0044425//membrane part;GO:0044…	GO:0001871//pattern binding;GO:0003674//molecular_function;GO:0003676//nucleic acid binding;GO:0003824//catalytic activity;GO:0004518//nuclease activity;GO:0004527//exonuclease activity;GO:0004528//phosphodiesterase I activity;GO:0004551//nucleotide diphosphatase activity;GO:0005044//scavenger receptor activity;GO:0005488//binding;GO:0005509//calcium ion binding;GO:0008081//phosphoric diester hyd…	GO:0001775//cell activation;GO:0002252//immune effector process;GO:0002263//cell activation involved in immune response;GO:0002274//myeloid leukocyte activation;GO:0002275//myeloid cell activation involved in immune response;GO:0002276//basophil activation involved in immune response;GO:0002366//leukocyte activation involved in immune response;GO:0002376//immune system process;GO:0002682//regulat…	--
ncbi_106042165	44.169	37.506	35.289	31.955	19.131	21.828	26.647	30.262	37.2298	24.467	-0.605619	0.00205939	DYNLT3	dynein light chain Tctex-type 3	Human Diseases	Infectious disease: bacterial	ko05132//Salmonella infection	K10420	GO:0000235//astral microtubule;GO:0000775//chromosome, centromeric region;GO:0000776//kinetochore;GO:0000777//condensed chromosome kinetochore;GO:0000779//condensed chromosome, centromeric region;GO:0000793//condensed chromosome;GO:0005575//cellular_component;GO:0005622//intracellular;GO:0005623//cell;GO:0005634//nucleus;GO:0005694//chromosome;GO:0005737//cytoplasm;GO:0005818//aster;GO:0005819//s…	GO:0003674//molecular_function;GO:0003774//motor activity;GO:0003824//catalytic activity;GO:0005488//binding;GO:0005515//protein binding;GO:0016462//pyrophosphatase activity;GO:0016787//hydrolase activity;GO:0016817//hydrolase activity, acting on acid anhydrides;GO:0016818//hydrolase activity, acting on acid anhydrides, in phosphorus-containing anhydrides;GO:0017111//nucleoside-triphosphatase act…	GO:0007049//cell cycle;GO:0007346//regulation of mitotic cell cycle;GO:0008150//biological_process;GO:0009987//cellular process;GO:0045787//positive regulation of cell cycle;GO:0045931//positive regulation of mitotic cell cycle;GO:0048518//positive regulation of biological process;GO:0048522//positive regulation of cellular process;GO:0050789//regulation of biological process;GO:0050794//regulati…	--
ncbi_106036363	30.882	23.438	27.036	21.316	8.73	15.048	18.68	18.018	25.668	15.119	-0.763608	0.00206919	PRKAA1	protein kinase AMP-activated catalytic subunit alpha 1	Cellular Processes;Environmental Information Processing;Cellular Processes;Environmental Information Processing;Environmental Information Processing;Organismal Systems;Organismal Systems	Cellular community - eukaryotes;Signal transduction;Transport and catabolism;Signal transduction;Signal transduction;Endocrine system;Endocrine system	ko04530//Tight junction;ko04150//mTOR signaling pathway;ko04140//Autophagy - animal;ko04068//FoxO signaling pathway;ko04371//Apelin signaling pathway;ko04910//Insulin signaling pathway;ko04920//Adipocytokine signaling pathway	K07198;K07198;K07198;K07198;K07198;K07198;K07198	GO:0005575//cellular_component;GO:0005622//intracellular;GO:0005623//cell;GO:0005634//nucleus;GO:0005654//nucleoplasm;GO:0005737//cytoplasm;GO:0005829//cytosol;GO:0005886//plasma membrane;GO:0016020//membrane;GO:0016324//apical plasma membrane;GO:0016604//nuclear body;GO:0016607//nuclear speck;GO:0030424//axon;GO:0030425//dendrite;GO:0031588//nucleotide-activated protein kinase complex;GO:0031974…	GO:0000166//nucleotide binding;GO:0003674//molecular_function;GO:0003682//chromatin binding;GO:0003824//catalytic activity;GO:0004672//protein kinase activity;GO:0004674//protein serine/threonine kinase activity;GO:0004679//AMP-activated protein kinase activity;GO:0004690//cyclic nucleotide-dependent protein kinase activity;GO:0004691//cAMP-dependent protein kinase activity;GO:0005488//binding;GO…	GO:0000187//activation of MAPK activity;GO:0000302//response to reactive oxygen species;GO:0001101//response to acid chemical;GO:0001666//response to hypoxia;GO:0001678//cellular glucose homeostasis;GO:0001932//regulation of protein phosphorylation;GO:0001934//positive regulation of protein phosphorylation;GO:0005975//carbohydrate metabolic process;GO:0005996//monosaccharide metabolic process;GO:…	--
ncbi_106038159	2662.38	3430.42	3067.19	3615.35	1636.4	982.695	2548.51	1751.62	3193.83	1729.81	-0.884679	0.00208951	LOC106038159	meprin A subunit alpha-like, transcript variant X2	-	-	-	-	GO:0005575//cellular_component;GO:0005576//extracellular region;GO:0005615//extracellular space;GO:0005623//cell;GO:0005886//plasma membrane;GO:0005887//integral component of plasma membrane;GO:0016020//membrane;GO:0016021//integral component of membrane;GO:0017090//meprin A complex;GO:0031224//intrinsic component of membrane;GO:0031226//intrinsic component of plasma membrane;GO:0032991//protein-…	GO:0003674//molecular_function;GO:0003824//catalytic activity;GO:0004175//endopeptidase activity;GO:0004222//metalloendopeptidase activity;GO:0005488//binding;GO:0005509//calcium ion binding;GO:0008233//peptidase activity;GO:0008237//metallopeptidase activity;GO:0008270//zinc ion binding;GO:0016787//hydrolase activity;GO:0043167//ion binding;GO:0043169//cation binding;GO:0046872//metal ion bindin…	GO:0006508//proteolysis;GO:0006807//nitrogen compound metabolic process;GO:0008150//biological_process;GO:0008152//metabolic process;GO:0019538//protein metabolic process;GO:0043170//macromolecule metabolic process;GO:0044238//primary metabolic process;GO:0071704//organic substance metabolic process;GO:1901564//organonitrogen compound metabolic process	--
ncbi_106049640	7.033	7.726	8.958	8.108	15.781	12.394	11.462	9.621	7.95625	12.3145	0.630198	0.0020968	SIPA1L3	signal induced proliferation associated 1 like 3	-	-	-	-	GO:0001725//stress fiber;GO:0005575//cellular_component;GO:0005622//intracellular;GO:0005623//cell;GO:0005856//cytoskeleton;GO:0005886//plasma membrane;GO:0005911//cell-cell junction;GO:0015629//actin cytoskeleton;GO:0016020//membrane;GO:0016324//apical plasma membrane;GO:0030054//cell junction;GO:0032432//actin filament bundle;GO:0042641//actomyosin;GO:0043226//organelle;GO:0043228//non-membrane…	GO:0003674//molecular_function;GO:0005096//GTPase activator activity;GO:0005515//protein binding;GO:0008047//enzyme activator activity;GO:0030234//enzyme regulator activity;GO:0030695//GTPase regulator activity;GO:0060589//nucleoside-triphosphatase regulator activity;GO:0098772//molecular function regulator	GO:0000902//cell morphogenesis;GO:0000904//cell morphogenesis involved in differentiation;GO:0001654//eye development;GO:0002064//epithelial cell development;GO:0002244//hematopoietic progenitor cell differentiation;GO:0002376//immune system process;GO:0002520//immune system development;GO:0003382//epithelial cell morphogenesis;GO:0006996//organelle organization;GO:0007010//cytoskeleton organizat…	--
ncbi_106034458	19.09	30.185	28.432	27.197	44.641	55.459	37.176	31.678	26.226	42.2385	0.687561	0.00214428	ATIC	5-aminoimidazole-4-carboxamide ribonucleotide formyltransferase/IMP cyclohydrolase	Metabolism;Metabolism;Metabolism	Global and overview maps;Nucleotide metabolism;Metabolism of cofactors and vitamins	ko01100//Metabolic pathways;ko00230//Purine metabolism;ko00670//One carbon pool by folate	K00602;K00602;K00602	GO:0005575//cellular_component;GO:0005622//intracellular;GO:0005623//cell;GO:0005737//cytoplasm;GO:0005829//cytosol;GO:0005840//ribosome;GO:0005886//plasma membrane;GO:0016020//membrane;GO:0044424//intracellular part;GO:0044444//cytoplasmic part;GO:0044464//cell part;GO:0071944//cell periphery	GO:0003674//molecular_function;GO:0003735//structural constituent of ribosome;GO:0003824//catalytic activity;GO:0003937//IMP cyclohydrolase activity;GO:0004643//phosphoribosylaminoimidazolecarboxamide formyltransferase activity;GO:0005488//binding;GO:0005515//protein binding;GO:0016740//transferase activity;GO:0016741//transferase activity, transferring one-carbon groups;GO:0016742//hydroxymethyl…	GO:0003360//brainstem development;GO:0006082//organic acid metabolic process;GO:0006139//nucleobase-containing compound metabolic process;GO:0006163//purine nucleotide metabolic process;GO:0006164//purine nucleotide biosynthetic process;GO:0006188//IMP biosynthetic process;GO:0006189//'de novo' IMP biosynthetic process;GO:0006412//translation;GO:0006575//cellular modified amino acid metabolic pro…	--
ncbi_106045391	10.792	11.331	15.485	8.586	7.388	4.962	6.596	8.094	11.5485	6.76	-0.77261	0.00216691	IDNK	IDNK gluconokinase	Metabolism;Metabolism;Metabolism	Global and overview maps;Global and overview maps;Carbohydrate metabolism	ko01100//Metabolic pathways;ko01200//Carbon metabolism;ko00030//Pentose phosphate pathway	K00851;K00851;K00851	GO:0000322//storage vacuole;GO:0000323//lytic vacuole;GO:0000324//fungal-type vacuole;GO:0005575//cellular_component;GO:0005622//intracellular;GO:0005623//cell;GO:0005737//cytoplasm;GO:0005773//vacuole;GO:0043226//organelle;GO:0043227//membrane-bounded organelle;GO:0043229//intracellular organelle;GO:0043231//intracellular membrane-bounded organelle;GO:0044424//intracellular part;GO:0044444//cyto…	GO:0000166//nucleotide binding;GO:0003674//molecular_function;GO:0003824//catalytic activity;GO:0004127//cytidylate kinase activity;GO:0004340//glucokinase activity;GO:0004396//hexokinase activity;GO:0005488//binding;GO:0005524//ATP binding;GO:0008144//drug binding;GO:0016301//kinase activity;GO:0016740//transferase activity;GO:0016772//transferase activity, transferring phosphorus-containing gro…	GO:0005975//carbohydrate metabolic process;GO:0006082//organic acid metabolic process;GO:0006090//pyruvate metabolic process;GO:0006091//generation of precursor metabolites and energy;GO:0006096//glycolytic process;GO:0006139//nucleobase-containing compound metabolic process;GO:0006163//purine nucleotide metabolic process;GO:0006164//purine nucleotide biosynthetic process;GO:0006165//nucleoside d…	--
ncbi_106048326	11.622	13.304	14.637	17.208	21.837	32.782	24.008	16.655	14.1928	23.8205	0.74705	0.00216785	SKAP1	src kinase associated phosphoprotein 1, transcript variant X1	-	-	-	-	GO:0005575//cellular_component;GO:0005622//intracellular;GO:0005623//cell;GO:0005634//nucleus;GO:0005737//cytoplasm;GO:0005829//cytosol;GO:0005886//plasma membrane;GO:0005911//cell-cell junction;GO:0016020//membrane;GO:0030054//cell junction;GO:0032991//protein-containing complex;GO:0042101//T cell receptor complex;GO:0043226//organelle;GO:0043227//membrane-bounded organelle;GO:0043229//intracell…	GO:0003674//molecular_function;GO:0005070//SH3/SH2 adaptor activity;GO:0005488//binding;GO:0005515//protein binding;GO:0017124//SH3 domain binding;GO:0019899//enzyme binding;GO:0019900//kinase binding;GO:0019901//protein kinase binding;GO:0019902//phosphatase binding;GO:0019903//protein phosphatase binding;GO:0019904//protein domain specific binding;GO:0030674//protein binding, bridging;GO:003559…	GO:0002250//adaptive immune response;GO:0002253//activation of immune response;GO:0002376//immune system process;GO:0002429//immune response-activating cell surface receptor signaling pathway;GO:0002682//regulation of immune system process;GO:0002684//positive regulation of immune system process;GO:0002757//immune response-activating signal transduction;GO:0002764//immune response-regulating sign…	--
ncbi_106040944	7.093	6.294	6.878	5.289	9.667	11.298	9.597	10.071	6.3885	10.1583	0.669103	0.00219894	DBNDD2	dysbindin domain containing 2, transcript variant X1	-	-	-	-	GO:0005575//cellular_component;GO:0005622//intracellular;GO:0005623//cell;GO:0005737//cytoplasm;GO:0008021//synaptic vesicle;GO:0012505//endomembrane system;GO:0012506//vesicle membrane;GO:0016020//membrane;GO:0030133//transport vesicle;GO:0030658//transport vesicle membrane;GO:0030659//cytoplasmic vesicle membrane;GO:0030672//synaptic vesicle membrane;GO:0031090//organelle membrane;GO:0031410//c…	-	GO:0001932//regulation of protein phosphorylation;GO:0001933//negative regulation of protein phosphorylation;GO:0006469//negative regulation of protein kinase activity;GO:0007275//multicellular organism development;GO:0007399//nervous system development;GO:0008150//biological_process;GO:0009892//negative regulation of metabolic process;GO:0009987//cellular process;GO:0010563//negative regulation …	--
ncbi_106041692	21.444	34.224	25.287	24.706	35.924	50.549	35.984	39.703	26.4153	40.54	0.617975	0.00221296	NOL7	nucleolar protein 7	-	-	-	-	GO:0005575//cellular_component;GO:0005622//intracellular;GO:0005623//cell;GO:0005634//nucleus;GO:0005730//nucleolus;GO:0005737//cytoplasm;GO:0005739//mitochondrion;GO:0031974//membrane-enclosed lumen;GO:0031981//nuclear lumen;GO:0043226//organelle;GO:0043227//membrane-bounded organelle;GO:0043228//non-membrane-bounded organelle;GO:0043229//intracellular organelle;GO:0043231//intracellular membran…	-	-	--
ncbi_106041040	52.141	36.631	76.952	53.227	160.084	92.844	85.765	61.546	54.7377	100.06	0.870254	0.00223431	LOC106041040	C-C motif chemokine 5-like	Environmental Information Processing;Human Diseases;Human Diseases;Organismal Systems;Organismal Systems;Organismal Systems	Signaling molecules and interaction;Infectious disease: viral;Infectious disease: viral;Immune system;Immune system;Immune system	ko04060//Cytokine-cytokine receptor interaction;ko05168//Herpes simplex virus 1 infection;ko05164//Influenza A;ko04621//NOD-like receptor signaling pathway;ko04620//Toll-like receptor signaling pathway;ko04623//Cytosolic DNA-sensing pathway	K12499;K12499;K12499;K12499;K12499;K12499	GO:0005575//cellular_component;GO:0005576//extracellular region;GO:0005615//extracellular space;GO:0005622//intracellular;GO:0005623//cell;GO:0005737//cytoplasm;GO:0044421//extracellular region part;GO:0044424//intracellular part;GO:0044464//cell part	GO:0001664//G protein-coupled receptor binding;GO:0003674//molecular_function;GO:0003824//catalytic activity;GO:0004435//phosphatidylinositol phospholipase C activity;GO:0004620//phospholipase activity;GO:0004629//phospholipase C activity;GO:0004672//protein kinase activity;GO:0005102//signaling receptor binding;GO:0005125//cytokine activity;GO:0005126//cytokine receptor binding;GO:0005488//bindi…	GO:0000165//MAPK cascade;GO:0001101//response to acid chemical;GO:0001775//cell activation;GO:0001817//regulation of cytokine production;GO:0001819//positive regulation of cytokine production;GO:0001932//regulation of protein phosphorylation;GO:0001934//positive regulation of protein phosphorylation;GO:0001959//regulation of cytokine-mediated signaling pathway;GO:0001960//negative regulation of c…	--
ncbi_106048652	6.798	6.786	5.944	9.78	12.006	16.064	9.71	11.261	7.327	12.2602	0.742694	0.00224289	WDR76	WD repeat domain 76	-	-	-	-	GO:0000228//nuclear chromosome;GO:0000785//chromatin;GO:0000790//nuclear chromatin;GO:0005575//cellular_component;GO:0005622//intracellular;GO:0005623//cell;GO:0005634//nucleus;GO:0005694//chromosome;GO:0005737//cytoplasm;GO:0031974//membrane-enclosed lumen;GO:0031981//nuclear lumen;GO:0034399//nuclear periphery;GO:0043226//organelle;GO:0043227//membrane-bounded organelle;GO:0043228//non-membrane…	GO:0003674//molecular_function;GO:0003676//nucleic acid binding;GO:0003677//DNA binding;GO:0005488//binding;GO:0005515//protein binding;GO:0097159//organic cyclic compound binding;GO:1901363//heterocyclic compound binding	GO:0006950//response to stress;GO:0006974//cellular response to DNA damage stimulus;GO:0008150//biological_process;GO:0009987//cellular process;GO:0033554//cellular response to stress;GO:0048583//regulation of response to stimulus;GO:0050789//regulation of biological process;GO:0050794//regulation of cellular process;GO:0050896//response to stimulus;GO:0051716//cellular response to stimulus;GO:00…	--
ncbi_106035824	3.838	5.034	7.291	7.247	6.933	17.138	10.203	10.478	5.8525	11.188	0.934827	0.00224619	LOC106035824	histone acetyltransferase p300-like	-	-	-	-	GO:0000123//histone acetyltransferase complex;GO:0005575//cellular_component;GO:0005622//intracellular;GO:0005623//cell;GO:0005634//nucleus;GO:0043226//organelle;GO:0043227//membrane-bounded organelle;GO:0043229//intracellular organelle;GO:0043231//intracellular membrane-bounded organelle;GO:0044424//intracellular part;GO:0044464//cell part	GO:0003674//molecular_function;GO:0003712//transcription coregulator activity;GO:0003713//transcription coactivator activity;GO:0003824//catalytic activity;GO:0004402//histone acetyltransferase activity;GO:0005488//binding;GO:0005515//protein binding;GO:0008080//N-acetyltransferase activity;GO:0008270//zinc ion binding;GO:0016407//acetyltransferase activity;GO:0016410//N-acyltransferase activity;…	GO:0006325//chromatin organization;GO:0006355//regulation of transcription, DNA-templated;GO:0006464//cellular protein modification process;GO:0006473//protein acetylation;GO:0006475//internal protein amino acid acetylation;GO:0006807//nitrogen compound metabolic process;GO:0006996//organelle organization;GO:0008150//biological_process;GO:0008152//metabolic process;GO:0009889//regulation of biosy…	--
ncbi_106036393	9.174	4.904	3.844	4.198	4.52	34.601	32.01	15.75	5.53	21.7203	1.97369	0.00226382	LOC106036393	avidin-like	-	-	-	-	GO:0005575//cellular_component;GO:0005576//extracellular region	GO:0003674//molecular_function;GO:0005488//binding;GO:0008144//drug binding;GO:0009374//biotin binding;GO:0019842//vitamin binding;GO:0031406//carboxylic acid binding;GO:0033218//amide binding;GO:0033293//monocarboxylic acid binding;GO:0036094//small molecule binding;GO:0043167//ion binding;GO:0043168//anion binding;GO:0043177//organic acid binding;GO:0048037//cofactor binding;GO:0050662//coenzym…	GO:0002376//immune system process;GO:0006950//response to stress;GO:0006952//defense response;GO:0006955//immune response;GO:0006959//humoral immune response;GO:0008150//biological_process;GO:0009605//response to external stimulus;GO:0009607//response to biotic stimulus;GO:0009617//response to bacterium;GO:0019730//antimicrobial humoral response;GO:0019731//antibacterial humoral response;GO:00427…	--
ncbi_106042482	12.923	16.092	14.233	11.082	37.699	25.379	17.463	14.997	13.5825	23.8845	0.814326	0.00229073	QSOX1	quiescin sulfhydryl oxidase 1	-	-	-	-	GO:0000139//Golgi membrane;GO:0005575//cellular_component;GO:0005576//extracellular region;GO:0005615//extracellular space;GO:0005622//intracellular;GO:0005623//cell;GO:0005737//cytoplasm;GO:0005783//endoplasmic reticulum;GO:0005788//endoplasmic reticulum lumen;GO:0005794//Golgi apparatus;GO:0012505//endomembrane system;GO:0016020//membrane;GO:0016021//integral component of membrane;GO:0030141//s…	GO:0003674//molecular_function;GO:0003756//protein disulfide isomerase activity;GO:0003824//catalytic activity;GO:0016491//oxidoreductase activity;GO:0016667//oxidoreductase activity, acting on a sulfur group of donors;GO:0016670//oxidoreductase activity, acting on a sulfur group of donors, oxygen as acceptor;GO:0016853//isomerase activity;GO:0016860//intramolecular oxidoreductase activity;GO:001…	GO:0001775//cell activation;GO:0002252//immune effector process;GO:0002263//cell activation involved in immune response;GO:0002274//myeloid leukocyte activation;GO:0002275//myeloid cell activation involved in immune response;GO:0002283//neutrophil activation involved in immune response;GO:0002366//leukocyte activation involved in immune response;GO:0002376//immune system process;GO:0002443//leuko…	--
ncbi_106045082	7.794	9.417	9.984	10.354	11.536	26.098	15.512	15.307	9.38725	17.1133	0.866339	0.00234195	CKS2	CDC28 protein kinase regulatory subunit 2	-	-	-	-	GO:0000151//ubiquitin ligase complex;GO:0000307//cyclin-dependent protein kinase holoenzyme complex;GO:0005575//cellular_component;GO:0005622//intracellular;GO:0005623//cell;GO:0019005//SCF ubiquitin ligase complex;GO:0031461//cullin-RING ubiquitin ligase complex;GO:0032991//protein-containing complex;GO:0044424//intracellular part;GO:0044464//cell part;GO:0061695//transferase complex, transferri…	GO:0003674//molecular_function;GO:0003682//chromatin binding;GO:0003824//catalytic activity;GO:0005488//binding;GO:0005515//protein binding;GO:0008047//enzyme activator activity;GO:0016301//kinase activity;GO:0016538//cyclin-dependent protein serine/threonine kinase regulator activity;GO:0016740//transferase activity;GO:0016772//transferase activity, transferring phosphorus-containing groups;GO:0…	GO:0000003//reproduction;GO:0000079//regulation of cyclin-dependent protein serine/threonine kinase activity;GO:0000278//mitotic cell cycle;GO:0000280//nuclear division;GO:0001932//regulation of protein phosphorylation;GO:0001934//positive regulation of protein phosphorylation;GO:0006355//regulation of transcription, DNA-templated;GO:0006357//regulation of transcription by RNA polymerase II;GO:00…	--
ncbi_106044416	23.463	23.261	24.561	33.821	39.273	59.294	38.357	32.768	26.2765	42.423	0.691074	0.00235435	PLEKHA2	pleckstrin homology domain containing A2	-	-	-	-	GO:0005938//cell cortex	GO:0005515//protein binding;GO:0005543//phospholipid binding	GO:0032065//cortical protein anchoring	--
ncbi_106039617	16.664	12.506	15.411	11.081	6.24	8.229	10.276	8.823	13.9155	8.392	-0.729606	0.00235541	HEATR3	HEAT repeat containing 3, transcript variant X3	-	-	-	-	GO:0005575//cellular_component;GO:0005622//intracellular;GO:0005623//cell;GO:0044464//cell part	GO:0003674//molecular_function;GO:0005488//binding;GO:0005515//protein binding;GO:0051082//unfolded protein binding	GO:0006606//protein import into nucleus;GO:0006810//transport;GO:0006886//intracellular protein transport;GO:0006913//nucleocytoplasmic transport;GO:0008104//protein localization;GO:0008150//biological_process;GO:0015031//protein transport;GO:0015833//peptide transport;GO:0017038//protein import;GO:0022613//ribonucleoprotein complex biogenesis;GO:0033036//macromolecule localization;GO:0033365//pr…	--
ncbi_106032677	7.959	10.836	10.547	10.032	13.122	18.237	15.53	12.76	9.8435	14.9123	0.599255	0.0023646	TCOF1	treacle ribosome biogenesis factor 1, transcript variant X7	Genetic Information Processing	Translation	ko03008//Ribosome biogenesis in eukaryotes	K14562	GO:0001650//fibrillar center;GO:0005575//cellular_component;GO:0005622//intracellular;GO:0005623//cell;GO:0005634//nucleus;GO:0005730//nucleolus;GO:0005737//cytoplasm;GO:0005829//cytosol;GO:0031974//membrane-enclosed lumen;GO:0031981//nuclear lumen;GO:0043226//organelle;GO:0043227//membrane-bounded organelle;GO:0043228//non-membrane-bounded organelle;GO:0043229//intracellular organelle;GO:0043231…	GO:0001042//RNA polymerase I core binding;GO:0003674//molecular_function;GO:0005215//transporter activity;GO:0005488//binding;GO:0005515//protein binding;GO:0019899//enzyme binding;GO:0043175//RNA polymerase core enzyme binding;GO:0046982//protein heterodimerization activity;GO:0046983//protein dimerization activity;GO:0070063//RNA polymerase binding;GO:0097110//scaffold protein binding	GO:0001501//skeletal system development;GO:0001837//epithelial to mesenchymal transition;GO:0006139//nucleobase-containing compound metabolic process;GO:0006351//transcription, DNA-templated;GO:0006360//transcription by RNA polymerase I;GO:0006417//regulation of translation;GO:0006725//cellular aromatic compound metabolic process;GO:0006807//nitrogen compound metabolic process;GO:0007275//multice…	--
ncbi_106039167	6.785	7.277	6.585	15.794	11.185	32.188	19.294	12.746	9.11025	18.8532	1.04925	0.00237427	KLHL6	kelch like family member 6	-	-	-	-	GO:0005575//cellular_component;GO:0005622//intracellular;GO:0005623//cell;GO:0005634//nucleus;GO:0005737//cytoplasm;GO:0043226//organelle;GO:0043227//membrane-bounded organelle;GO:0043229//intracellular organelle;GO:0043231//intracellular membrane-bounded organelle;GO:0044424//intracellular part;GO:0044464//cell part	GO:0000976//transcription regulatory region sequence-specific DNA binding;GO:0001067//regulatory region nucleic acid binding;GO:0003674//molecular_function;GO:0003676//nucleic acid binding;GO:0003677//DNA binding;GO:0003690//double-stranded DNA binding;GO:0003700//DNA-binding transcription factor activity;GO:0005488//binding;GO:0005515//protein binding;GO:0043565//sequence-specific DNA binding;GO…	GO:0002250//adaptive immune response;GO:0002253//activation of immune response;GO:0002376//immune system process;GO:0002429//immune response-activating cell surface receptor signaling pathway;GO:0002460//adaptive immune response based on somatic recombination of immune receptors built from immunoglobulin superfamily domains;GO:0002467//germinal center formation;GO:0002682//regulation of immune sy…	--
ncbi_106045710	21.675	19.494	25.441	32.826	44.8	43.712	40.059	32.629	24.859	40.3	0.697012	0.00245124	SF3A2	splicing factor 3a subunit 2, transcript variant X1	Genetic Information Processing	Transcription	ko03040//Spliceosome	K12826	GO:0005575//cellular_component;GO:0005622//intracellular;GO:0005623//cell;GO:0005634//nucleus;GO:0005654//nucleoplasm;GO:0005681//spliceosomal complex;GO:0005684//U2-type spliceosomal complex;GO:0005686//U2 snRNP;GO:0016604//nuclear body;GO:0016607//nuclear speck;GO:0030532//small nuclear ribonucleoprotein complex;GO:0031974//membrane-enclosed lumen;GO:0031981//nuclear lumen;GO:0032991//protein-c…	GO:0003674//molecular_function;GO:0003676//nucleic acid binding;GO:0003723//RNA binding;GO:0005488//binding;GO:0005515//protein binding;GO:0008270//zinc ion binding;GO:0043167//ion binding;GO:0043169//cation binding;GO:0046872//metal ion binding;GO:0046914//transition metal ion binding;GO:0097159//organic cyclic compound binding;GO:1901363//heterocyclic compound binding	GO:0000245//spliceosomal complex assembly;GO:0000375//RNA splicing, via transesterification reactions;GO:0000377//RNA splicing, via transesterification reactions with bulged adenosine as nucleophile;GO:0000389//mRNA 3'-splice site recognition;GO:0000398//mRNA splicing, via spliceosome;GO:0006139//nucleobase-containing compound metabolic process;GO:0006376//mRNA splice site selection;GO:0006396//R…	--
ncbi_106048190	27.631	26.22	38.492	39.224	53.448	73.006	53.205	38.009	32.8918	54.417	0.726332	0.00253787	CNN2	calponin 2	-	-	-	-	GO:0001725//stress fiber;GO:0005575//cellular_component;GO:0005576//extracellular region;GO:0005622//intracellular;GO:0005623//cell;GO:0005737//cytoplasm;GO:0005856//cytoskeleton;GO:0005911//cell-cell junction;GO:0012505//endomembrane system;GO:0015629//actin cytoskeleton;GO:0030054//cell junction;GO:0030141//secretory granule;GO:0031410//cytoplasmic vesicle;GO:0031974//membrane-enclosed lumen;GO…	GO:0003674//molecular_function;GO:0003779//actin binding;GO:0005488//binding;GO:0005515//protein binding;GO:0005516//calmodulin binding;GO:0008092//cytoskeletal protein binding	GO:0001775//cell activation;GO:0002252//immune effector process;GO:0002263//cell activation involved in immune response;GO:0002274//myeloid leukocyte activation;GO:0002275//myeloid cell activation involved in immune response;GO:0002283//neutrophil activation involved in immune response;GO:0002366//leukocyte activation involved in immune response;GO:0002376//immune system process;GO:0002443//leuko…	--
ncbi_106044559	11.541	10.746	11.726	10.218	35.786	25.181	12.949	10.362	11.0578	21.0695	0.930098	0.00253847	DACT2	dishevelled binding antagonist of beta catenin 2	-	-	-	-	GO:0005575//cellular_component;GO:0005622//intracellular;GO:0005623//cell;GO:0005634//nucleus;GO:0005737//cytoplasm;GO:0005768//endosome;GO:0005770//late endosome;GO:0005886//plasma membrane;GO:0012505//endomembrane system;GO:0016020//membrane;GO:0031410//cytoplasmic vesicle;GO:0031982//vesicle;GO:0043226//organelle;GO:0043227//membrane-bounded organelle;GO:0043229//intracellular organelle;GO:004…	GO:0003674//molecular_function;GO:0005080//protein kinase C binding;GO:0005488//binding;GO:0005515//protein binding;GO:0008013//beta-catenin binding;GO:0008134//transcription factor binding;GO:0019899//enzyme binding;GO:0019900//kinase binding;GO:0019901//protein kinase binding;GO:0051018//protein kinase A binding;GO:0070097//delta-catenin binding	GO:0000902//cell morphogenesis;GO:0000904//cell morphogenesis involved in differentiation;GO:0001655//urogenital system development;GO:0001822//kidney development;GO:0002064//epithelial cell development;GO:0002244//hematopoietic progenitor cell differentiation;GO:0002376//immune system process;GO:0002520//immune system development;GO:0003382//epithelial cell morphogenesis;GO:0007154//cell communi…	--
ncbi_106033919	23.538	21.986	9.064	24.714	8.616	9.672	13.078	10.383	19.8255	10.4373	-0.925616	0.00258168	THNSL2	threonine synthase like 2, transcript variant X1	-	-	-	-	GO:0005575//cellular_component;GO:0005576//extracellular region;GO:0005615//extracellular space;GO:0044421//extracellular region part	GO:0003674//molecular_function;GO:0003824//catalytic activity;GO:0004795//threonine synthase activity;GO:0005102//signaling receptor binding;GO:0005125//cytokine activity;GO:0005488//binding;GO:0005515//protein binding;GO:0008144//drug binding;GO:0016597//amino acid binding;GO:0016829//lyase activity;GO:0019842//vitamin binding;GO:0030170//pyridoxal phosphate binding;GO:0030545//receptor regulato…	GO:0006082//organic acid metabolic process;GO:0006520//cellular amino acid metabolic process;GO:0006629//lipid metabolic process;GO:0006631//fatty acid metabolic process;GO:0006633//fatty acid biosynthetic process;GO:0006793//phosphorus metabolic process;GO:0006796//phosphate-containing compound metabolic process;GO:0006807//nitrogen compound metabolic process;GO:0007275//multicellular organism d…	--
ncbi_106048100	6.866	5.103	6.232	6.46	9.714	16.987	9.688	6.561	6.16525	10.7375	0.800427	0.00258649	LOC106048100	amyloid beta precursor protein binding family B member 1 interacting protein, transcript variant X1	-	-	-	-	GO:0005575//cellular_component;GO:0005622//intracellular;GO:0005623//cell;GO:0005737//cytoplasm;GO:0005829//cytosol;GO:0005856//cytoskeleton;GO:0005886//plasma membrane;GO:0005912//adherens junction;GO:0005924//cell-substrate adherens junction;GO:0005925//focal adhesion;GO:0016020//membrane;GO:0030027//lamellipodium;GO:0030054//cell junction;GO:0030055//cell-substrate junction;GO:0031252//cell le…	-	GO:0001775//cell activation;GO:0002252//immune effector process;GO:0002263//cell activation involved in immune response;GO:0002285//lymphocyte activation involved in immune response;GO:0002286//T cell activation involved in immune response;GO:0002291//T cell activation via T cell receptor contact with antigen bound to MHC molecule on antigen presenting cell;GO:0002366//leukocyte activation involv…	--
ncbi_106040235	53.733	77.795	68.222	73.566	71.406	123.462	134.399	102.51	68.329	107.944	0.659716	0.00261001	DNAJA1	DnaJ heat shock protein family (Hsp40) member A1	Genetic Information Processing	Folding, sorting and degradation	ko04141//Protein processing in endoplasmic reticulum	K09502	GO:0000151//ubiquitin ligase complex;GO:0005575//cellular_component;GO:0005622//intracellular;GO:0005623//cell;GO:0005634//nucleus;GO:0005737//cytoplasm;GO:0005739//mitochondrion;GO:0005783//endoplasmic reticulum;GO:0005789//endoplasmic reticulum membrane;GO:0005829//cytosol;GO:0005856//cytoskeleton;GO:0012505//endomembrane system;GO:0015630//microtubule cytoskeleton;GO:0016020//membrane;GO:00319…	GO:0000166//nucleotide binding;GO:0001664//G protein-coupled receptor binding;GO:0001671//ATPase activator activity;GO:0003674//molecular_function;GO:0005102//signaling receptor binding;GO:0005488//binding;GO:0005515//protein binding;GO:0005524//ATP binding;GO:0008047//enzyme activator activity;GO:0008134//transcription factor binding;GO:0008144//drug binding;GO:0008901//ferredoxin hydrogenase ac…	GO:0000003//reproduction;GO:0001932//regulation of protein phosphorylation;GO:0001933//negative regulation of protein phosphorylation;GO:0006457//protein folding;GO:0006464//cellular protein modification process;GO:0006469//negative regulation of protein kinase activity;GO:0006810//transport;GO:0006928//movement of cell or subcellular component;GO:0006950//response to stress;GO:0006974//cellular …	--
MSTRG.11389	11.362	8.342	10.401	12.896	15.56	20.127	19.203	12.972	10.7502	16.9655	0.658234	0.00262785	DAD1	T cell receptor alpha chain MC.7.G5-like [Cygnus atratus]	Environmental Information Processing;Environmental Information Processing;Organismal Systems;Human Diseases;Human Diseases;Human Diseases;Human Diseases;Environmental Information Processing;Human Diseases;Human Diseases;Human Diseases;Human Diseases;Human Diseases;Human Diseases;Human Diseases;Human Diseases;Environmental Information Processing;Environmental Information Processing;Human Diseases;…	Signal transduction;Signaling molecules and interaction;Immune system;Cancer: overview;Infectious disease: bacterial;Immune disease;Immune disease;Signal transduction;Infectious disease: bacterial;Infectious disease: viral;Immune disease;Immune disease;Immune disease;Cardiovascular disease;Infectious disease: parasitic;Infectious disease: viral;Signal transduction;Signal transduction;Infectious d…	ko04020//Calcium signaling pathway;ko04514//Cell adhesion molecules;ko04672//Intestinal immune network for IgA production;ko05202//Transcriptional misregulation in cancer;ko05135//Yersinia infection;ko05322//Systemic lupus erythematosus;ko05323//Rheumatoid arthritis;ko04064//NF-kappa B signaling pathway;ko05150//Staphylococcus aureus infection;ko05169//Epstein-Barr virus infection;ko05310//Asthma…	K10784;K10784;K10784;K10784;K10784;K10784;K10784;K10784;K10784;K10784;K10784;K10784;K10784;K10784;K10784;K10784;K10784;K10784;K10784;K10784;K10784;K10784;K10784;K10784;K10784;K10784;K10784;K10784;K10784	GO:0031090//organelle membrane;GO:0031224//intrinsic component of membrane;GO:0043231//intracellular membrane-bounded organelle	GO:0004576//oligosaccharyl transferase activity	GO:0001701//in utero embryonic development;GO:0006487//protein N-linked glycosylation;GO:0031667//response to nutrient levels;GO:0042221//response to chemical;GO:0042981//regulation of apoptotic process	--
ncbi_106040726	6.587	4.992	6.489	6.88	9.347	14.504	9.845	7.272	6.237	10.242	0.715573	0.00264779	TRAF1	TNF receptor associated factor 1, transcript variant X3	Cellular Processes	Cell growth and death	ko04210//Apoptosis	K03172	GO:0000109//nucleotide-excision repair complex;GO:0005575//cellular_component;GO:0005622//intracellular;GO:0005623//cell;GO:0005737//cytoplasm;GO:0005829//cytosol;GO:0044424//intracellular part;GO:0044444//cytoplasmic part;GO:0044464//cell part	GO:0003674//molecular_function;GO:0005102//signaling receptor binding;GO:0005126//cytokine receptor binding;GO:0005164//tumor necrosis factor receptor binding;GO:0005488//binding;GO:0005515//protein binding;GO:0008270//zinc ion binding;GO:0019899//enzyme binding;GO:0031625//ubiquitin protein ligase binding;GO:0031996//thioesterase binding;GO:0032813//tumor necrosis factor receptor superfamily bin…	GO:0001959//regulation of cytokine-mediated signaling pathway;GO:0006289//nucleotide-excision repair;GO:0006355//regulation of transcription, DNA-templated;GO:0006915//apoptotic process;GO:0007154//cell communication;GO:0007165//signal transduction;GO:0008150//biological_process;GO:0008219//cell death;GO:0009889//regulation of biosynthetic process;GO:0009966//regulation of signal transduction;GO:…	--
ncbi_106031559	130.789	94.91	86.791	109.194	72.187	40.792	51.557	95.403	105.421	64.9848	-0.697989	0.00269203	LOC106031559	mitochondrial amidoxime reducing component 2-like	-	-	-	-	GO:0005575//cellular_component;GO:0005622//intracellular;GO:0005623//cell;GO:0005737//cytoplasm;GO:0005739//mitochondrion;GO:0005740//mitochondrial envelope;GO:0005741//mitochondrial outer membrane;GO:0016020//membrane;GO:0016021//integral component of membrane;GO:0019867//outer membrane;GO:0031090//organelle membrane;GO:0031224//intrinsic component of membrane;GO:0031966//mitochondrial membrane;…	GO:0003674//molecular_function;GO:0003824//catalytic activity;GO:0005488//binding;GO:0008144//drug binding;GO:0016491//oxidoreductase activity;GO:0019842//vitamin binding;GO:0030151//molybdenum ion binding;GO:0030170//pyridoxal phosphate binding;GO:0036094//small molecule binding;GO:0043167//ion binding;GO:0043168//anion binding;GO:0043169//cation binding;GO:0046872//metal ion binding;GO:0046914/…	GO:0008150//biological_process;GO:0008152//metabolic process;GO:0055114//oxidation-reduction process	--
ncbi_106034304	10.074	5.794	5.312	8.989	9.841	23.144	12.081	11.127	7.54225	14.0482	0.897324	0.00270823	LOC106034304	histone RNA hairpin-binding protein, transcript variant X1	-	-	-	-	GO:0005575//cellular_component;GO:0005622//intracellular;GO:0005623//cell;GO:0005634//nucleus;GO:0005654//nucleoplasm;GO:0005730//nucleolus;GO:0005737//cytoplasm;GO:0005829//cytosol;GO:0031974//membrane-enclosed lumen;GO:0031981//nuclear lumen;GO:0032991//protein-containing complex;GO:0043226//organelle;GO:0043227//membrane-bounded organelle;GO:0043228//non-membrane-bounded organelle;GO:0043229//…	GO:0003674//molecular_function;GO:0003676//nucleic acid binding;GO:0003723//RNA binding;GO:0003729//mRNA binding;GO:0003730//mRNA 3'-UTR binding;GO:0005488//binding;GO:0005515//protein binding;GO:0035613//RNA stem-loop binding;GO:0036002//pre-mRNA binding;GO:0071207//histone pre-mRNA stem-loop binding;GO:0071208//histone pre-mRNA DCP binding;GO:0097159//organic cyclic compound binding;GO:1901363/…	GO:0000070//mitotic sister chromatid segregation;GO:0000278//mitotic cell cycle;GO:0000280//nuclear division;GO:0000819//sister chromatid segregation;GO:0006139//nucleobase-containing compound metabolic process;GO:0006259//DNA metabolic process;GO:0006260//DNA replication;GO:0006261//DNA-dependent DNA replication;GO:0006323//DNA packaging;GO:0006351//transcription, DNA-templated;GO:0006353//DNA-t…	--
ncbi_125180413	4.422	6.457	5.946	8.31	10.188	14.149	8.455	9.47	6.28375	10.5655	0.749663	0.00276006	UTP4	UTP4 small subunit processome component	-	-	-	-	GO:0001650//fibrillar center;GO:0005575//cellular_component;GO:0005622//intracellular;GO:0005623//cell;GO:0005634//nucleus;GO:0005654//nucleoplasm;GO:0005694//chromosome;GO:0005730//nucleolus;GO:0030684//preribosome;GO:0030686//90S preribosome;GO:0031974//membrane-enclosed lumen;GO:0031981//nuclear lumen;GO:0032040//small-subunit processome;GO:0032991//protein-containing complex;GO:0034455//t-UTP…	GO:0003674//molecular_function;GO:0003676//nucleic acid binding;GO:0003723//RNA binding;GO:0005488//binding;GO:0005515//protein binding;GO:0030515//snoRNA binding;GO:0097159//organic cyclic compound binding;GO:1901363//heterocyclic compound binding	GO:0000462//maturation of SSU-rRNA from tricistronic rRNA transcript (SSU-rRNA, 5.8S rRNA, LSU-rRNA);GO:0006139//nucleobase-containing compound metabolic process;GO:0006351//transcription, DNA-templated;GO:0006355//regulation of transcription, DNA-templated;GO:0006356//regulation of transcription by RNA polymerase I;GO:0006364//rRNA processing;GO:0006396//RNA processing;GO:0006725//cellular aroma…	--
ncbi_106049714	6.103	6.578	8.309	7.091	11.254	15.113	11.118	7.935	7.02025	11.355	0.693733	0.00279182	CKAP2L	cytoskeleton associated protein 2 like	-	-	-	-	GO:0000922//spindle pole;GO:0005575//cellular_component;GO:0005622//intracellular;GO:0005623//cell;GO:0005737//cytoplasm;GO:0005813//centrosome;GO:0005815//microtubule organizing center;GO:0005819//spindle;GO:0005829//cytosol;GO:0005856//cytoskeleton;GO:0015630//microtubule cytoskeleton;GO:0043226//organelle;GO:0043228//non-membrane-bounded organelle;GO:0043229//intracellular organelle;GO:0043232…	-	-	--
ncbi_106040109	26.554	28.205	20.887	32.649	46.487	55.143	43.019	30.018	27.0738	43.6668	0.68964	0.00283379	NECAP2	NECAP endocytosis associated 2	-	-	-	-	GO:0005575//cellular_component;GO:0005622//intracellular;GO:0005623//cell;GO:0005737//cytoplasm;GO:0005886//plasma membrane;GO:0005905//clathrin-coated pit;GO:0012505//endomembrane system;GO:0012506//vesicle membrane;GO:0016020//membrane;GO:0030117//membrane coat;GO:0030118//clathrin coat;GO:0030120//vesicle coat;GO:0030125//clathrin vesicle coat;GO:0030135//coated vesicle;GO:0030136//clathrin-co…	-	GO:0006810//transport;GO:0006897//endocytosis;GO:0008104//protein localization;GO:0008150//biological_process;GO:0015031//protein transport;GO:0015833//peptide transport;GO:0016192//vesicle-mediated transport;GO:0033036//macromolecule localization;GO:0042886//amide transport;GO:0045184//establishment of protein localization;GO:0051179//localization;GO:0051234//establishment of localization;GO:007…	--
ncbi_106045789	1071.06	1224.92	1194.04	1131.24	569.717	393.555	1012.62	557.863	1155.32	633.44	-0.867008	0.00283627	TMIGD1	transmembrane and immunoglobulin domain containing 1, transcript variant X2	-	-	-	-	GO:0005575//cellular_component;GO:0005622//intracellular;GO:0005623//cell;GO:0005737//cytoplasm;GO:0005886//plasma membrane;GO:0016020//membrane;GO:0016021//integral component of membrane;GO:0031224//intrinsic component of membrane;GO:0044424//intracellular part;GO:0044425//membrane part;GO:0044464//cell part;GO:0071944//cell periphery	GO:0003896//DNA primase activity	GO:0006269//DNA replication, synthesis of RNA primer;GO:0008150//biological_process;GO:0010941//regulation of cell death;GO:0030334//regulation of cell migration;GO:0032879//regulation of localization;GO:0040012//regulation of locomotion;GO:0042127//regulation of cell proliferation;GO:0042981//regulation of apoptotic process;GO:0043066//negative regulation of apoptotic process;GO:0043067//regulat…	--
ncbi_106047179	32.606	46.678	49.098	48.626	76.476	101.341	64.313	49.243	44.252	72.8432	0.719053	0.00284583	SNRPB	small nuclear ribonucleoprotein polypeptides B and B1	Genetic Information Processing	Transcription	ko03040//Spliceosome	K11086	GO:0005575//cellular_component;GO:0005622//intracellular;GO:0005623//cell;GO:0005634//nucleus;GO:0005654//nucleoplasm;GO:0005681//spliceosomal complex;GO:0005682//U5 snRNP;GO:0005683//U7 snRNP;GO:0005684//U2-type spliceosomal complex;GO:0005685//U1 snRNP;GO:0005686//U2 snRNP;GO:0005687//U4 snRNP;GO:0005689//U12-type spliceosomal complex;GO:0005697//telomerase holoenzyme complex;GO:0005737//cytopl…	GO:0003674//molecular_function;GO:0003676//nucleic acid binding;GO:0003723//RNA binding;GO:0005488//binding;GO:0005515//protein binding;GO:0017069//snRNA binding;GO:0019899//enzyme binding;GO:0030620//U2 snRNA binding;GO:0043021//ribonucleoprotein complex binding;GO:0044877//protein-containing complex binding;GO:0051117//ATPase binding;GO:0070034//telomerase RNA binding;GO:0070990//snRNP binding;…	GO:0000003//reproduction;GO:0000245//spliceosomal complex assembly;GO:0000375//RNA splicing, via transesterification reactions;GO:0000377//RNA splicing, via transesterification reactions with bulged adenosine as nucleophile;GO:0000387//spliceosomal snRNP assembly;GO:0000395//mRNA 5'-splice site recognition;GO:0000398//mRNA splicing, via spliceosome;GO:0003006//developmental process involved in re…	--
ncbi_106040133	10.166	12.13	10.948	12.967	16.708	23.126	18.611	13.812	11.5527	18.0643	0.644901	0.00285724	SRM	spermidine synthase	Metabolism;Metabolism;Metabolism;Metabolism	Global and overview maps;Amino acid metabolism;Metabolism of other amino acids;Amino acid metabolism	ko01100//Metabolic pathways;ko00270//Cysteine and methionine metabolism;ko00480//Glutathione metabolism;ko00330//Arginine and proline metabolism	K00797;K00797;K00797;K00797	GO:0005575//cellular_component;GO:0005622//intracellular;GO:0005623//cell;GO:0005634//nucleus;GO:0005737//cytoplasm;GO:0005829//cytosol;GO:0043226//organelle;GO:0043227//membrane-bounded organelle;GO:0043229//intracellular organelle;GO:0043231//intracellular membrane-bounded organelle;GO:0044424//intracellular part;GO:0044444//cytoplasmic part;GO:0044464//cell part	GO:0003674//molecular_function;GO:0003824//catalytic activity;GO:0004766//spermidine synthase activity;GO:0005488//binding;GO:0005515//protein binding;GO:0016645//oxidoreductase activity, acting on the CH-NH group of donors;GO:0016740//transferase activity;GO:0016765//transferase activity, transferring alkyl or aryl (other than methyl) groups;GO:0042802//identical protein binding;GO:0042803//prot…	GO:0006082//organic acid metabolic process;GO:0006575//cellular modified amino acid metabolic process;GO:0006576//cellular biogenic amine metabolic process;GO:0006595//polyamine metabolic process;GO:0006596//polyamine biosynthetic process;GO:0006732//coenzyme metabolic process;GO:0006766//vitamin metabolic process;GO:0006767//water-soluble vitamin metabolic process;GO:0006807//nitrogen compound m…	--
ncbi_106034694	47.698	34.434	44.602	59.382	66.377	84.977	65.337	63.776	46.529	70.1167	0.591629	0.0028753	SEPTIN9	septin 9, transcript variant X6	-	-	-	-	GO:0001725//stress fiber;GO:0005575//cellular_component;GO:0005622//intracellular;GO:0005623//cell;GO:0005737//cytoplasm;GO:0005856//cytoskeleton;GO:0005874//microtubule;GO:0005887//integral component of plasma membrane;GO:0005929//cilium;GO:0005930//axoneme;GO:0005938//cell cortex;GO:0015629//actin cytoskeleton;GO:0015630//microtubule cytoskeleton;GO:0016020//membrane;GO:0031105//septin complex;…	GO:0000166//nucleotide binding;GO:0001882//nucleoside binding;GO:0001883//purine nucleoside binding;GO:0003674//molecular_function;GO:0003677//DNA binding;GO:0003824//catalytic activity;GO:0003924//GTPase activity;GO:0005488//binding;GO:0005524//ATP binding;GO:0005525//GTP binding;GO:0008134//transcription factor binding;GO:0016462//pyrophosphatase activity;GO:0016787//hydrolase activity;GO:00168…	GO:0006355//regulation of transcription, DNA-templated;GO:0006412//translation;GO:0006576//cellular biogenic amine metabolic process;GO:0006810//transport;GO:0007049//cell cycle;GO:0007186//G protein-coupled receptor signaling pathway;GO:0008150//biological_process;GO:0009987//cellular process;GO:0010638//positive regulation of organelle organization;GO:0016043//cellular component organization;GO…	--
ncbi_106038658	14.132	8.94	11.935	13.791	6.472	7.897	6.683	10.307	12.1995	7.83975	-0.637942	0.00287963	ELOVL6	ELOVL fatty acid elongase 6	Metabolism;Metabolism;Metabolism;Metabolism	Global and overview maps;Global and overview maps;Lipid metabolism;Lipid metabolism	ko01100//Metabolic pathways;ko01212//Fatty acid metabolism;ko01040//Biosynthesis of unsaturated fatty acids;ko00062//Fatty acid elongation	K10203;K10203;K10203;K10203	GO:0005575//cellular_component;GO:0005622//intracellular;GO:0005623//cell;GO:0005737//cytoplasm;GO:0005783//endoplasmic reticulum;GO:0005789//endoplasmic reticulum membrane;GO:0012505//endomembrane system;GO:0016020//membrane;GO:0016021//integral component of membrane;GO:0030176//integral component of endoplasmic reticulum membrane;GO:0031224//intrinsic component of membrane;GO:0031227//intrinsic…	GO:0003674//molecular_function;GO:0003824//catalytic activity;GO:0004312//fatty acid synthase activity;GO:0009922//fatty acid elongase activity;GO:0016740//transferase activity;GO:0016746//transferase activity, transferring acyl groups;GO:0016747//transferase activity, transferring acyl groups other than amino-acyl groups;GO:0102336//3-oxo-arachidoyl-CoA synthase activity;GO:0102337//3-oxo-ceroto…	GO:0000038//very long-chain fatty acid metabolic process;GO:0001676//long-chain fatty acid metabolic process;GO:0006082//organic acid metabolic process;GO:0006139//nucleobase-containing compound metabolic process;GO:0006163//purine nucleotide metabolic process;GO:0006164//purine nucleotide biosynthetic process;GO:0006629//lipid metabolic process;GO:0006631//fatty acid metabolic process;GO:0006633…	--
ncbi_106049460	9.217	14.804	9.623	14.078	16.769	19.462	16.308	20.262	11.9305	18.2003	0.609304	0.00288348	BOP1	BOP1 ribosomal biogenesis factor	-	-	-	-	GO:0005575//cellular_component;GO:0005622//intracellular;GO:0005623//cell;GO:0005634//nucleus;GO:0005654//nucleoplasm;GO:0005730//nucleolus;GO:0030684//preribosome;GO:0030686//90S preribosome;GO:0030687//preribosome, large subunit precursor;GO:0031974//membrane-enclosed lumen;GO:0031981//nuclear lumen;GO:0032991//protein-containing complex;GO:0043226//organelle;GO:0043227//membrane-bounded organe…	GO:0003674//molecular_function;GO:0003676//nucleic acid binding;GO:0003723//RNA binding;GO:0005488//binding;GO:0005515//protein binding;GO:0019843//rRNA binding;GO:0043021//ribonucleoprotein complex binding;GO:0044877//protein-containing complex binding;GO:0070180//large ribosomal subunit rRNA binding;GO:0097159//organic cyclic compound binding;GO:1901363//heterocyclic compound binding	GO:0000003//reproduction;GO:0000027//ribosomal large subunit assembly;GO:0000448//cleavage in ITS2 between 5.8S rRNA and LSU-rRNA of tricistronic rRNA transcript (SSU-rRNA, 5.8S rRNA, LSU-rRNA);GO:0000460//maturation of 5.8S rRNA;GO:0000463//maturation of LSU-rRNA from tricistronic rRNA transcript (SSU-rRNA, 5.8S rRNA, LSU-rRNA);GO:0000466//maturation of 5.8S rRNA from tricistronic rRNA transcrip…	--
ncbi_106047992	13.629	14.233	16.232	13.986	36.034	29.016	16.635	16.929	14.52	24.6535	0.763751	0.00289718	LOC106047992	serine/threonine-protein kinase 17A-like	-	-	-	-	-	GO:0004672//protein kinase activity;GO:0005524//ATP binding	GO:0006468//protein phosphorylation	--
ncbi_106044728	12.35	14.489	12.622	15.726	28.896	30.394	17.482	16.45	13.7967	23.3055	0.756342	0.00291479	BIRC5	baculoviral IAP repeat containing 5	Cellular Processes	Cell growth and death	ko04210//Apoptosis	K08731	GO:0000228//nuclear chromosome;GO:0000775//chromosome, centromeric region;GO:0000776//kinetochore;GO:0000777//condensed chromosome kinetochore;GO:0000779//condensed chromosome, centromeric region;GO:0000793//condensed chromosome;GO:0005575//cellular_component;GO:0005622//intracellular;GO:0005623//cell;GO:0005634//nucleus;GO:0005654//nucleoplasm;GO:0005694//chromosome;GO:0005737//cytoplasm;GO:0005…	GO:0003674//molecular_function;GO:0003824//catalytic activity;GO:0004842//ubiquitin-protein transferase activity;GO:0004857//enzyme inhibitor activity;GO:0004866//endopeptidase inhibitor activity;GO:0004869//cysteine-type endopeptidase inhibitor activity;GO:0005102//signaling receptor binding;GO:0005488//binding;GO:0005515//protein binding;GO:0008017//microtubule binding;GO:0008092//cytoskeletal …	GO:0000003//reproduction;GO:0000022//mitotic spindle elongation;GO:0000070//mitotic sister chromatid segregation;GO:0000075//cell cycle checkpoint;GO:0000086//G2/M transition of mitotic cell cycle;GO:0000226//microtubule cytoskeleton organization;GO:0000278//mitotic cell cycle;GO:0000280//nuclear division;GO:0000281//mitotic cytokinesis;GO:0000819//sister chromatid segregation;GO:0000910//cytokin…	--
ncbi_106046581	5.943	7.131	7.576	7.391	10.393	14.339	10.155	8.521	7.01025	10.852	0.630423	0.0029887	CTPS1	CTP synthase 1	Metabolism;Metabolism	Global and overview maps;Nucleotide metabolism	ko01100//Metabolic pathways;ko00240//Pyrimidine metabolism	K01937;K01937	GO:0005575//cellular_component;GO:0005622//intracellular;GO:0005623//cell;GO:0005737//cytoplasm;GO:0005829//cytosol;GO:0005951//carbamoyl-phosphate synthase complex;GO:0044424//intracellular part;GO:0044444//cytoplasmic part;GO:0044464//cell part	GO:0000107//imidazoleglycerol-phosphate synthase activity;GO:0000166//nucleotide binding;GO:0003674//molecular_function;GO:0003824//catalytic activity;GO:0003883//CTP synthase activity;GO:0003922//GMP synthase (glutamine-hydrolyzing) activity;GO:0004088//carbamoyl-phosphate synthase (glutamine-hydrolyzing) activity;GO:0005488//binding;GO:0005515//protein binding;GO:0005524//ATP binding;GO:0008144…	GO:0000105//histidine biosynthetic process;GO:0001775//cell activation;GO:0002376//immune system process;GO:0006082//organic acid metabolic process;GO:0006139//nucleobase-containing compound metabolic process;GO:0006177//GMP biosynthetic process;GO:0006213//pyrimidine nucleoside metabolic process;GO:0006220//pyrimidine nucleotide metabolic process;GO:0006221//pyrimidine nucleotide biosynthetic pr…	--
ncbi_106038023	3.699	4.799	6.559	8.274	10.803	15.232	9.131	6.837	5.83275	10.5008	0.848244	0.00304015	RUNX3	RUNX family transcription factor 3, transcript variant X1	-	-	-	-	GO:0000228//nuclear chromosome;GO:0000785//chromatin;GO:0000790//nuclear chromatin;GO:0005575//cellular_component;GO:0005622//intracellular;GO:0005623//cell;GO:0005634//nucleus;GO:0005654//nucleoplasm;GO:0005667//transcription factor complex;GO:0005694//chromosome;GO:0005730//nucleolus;GO:0005737//cytoplasm;GO:0005829//cytosol;GO:0016513//core-binding factor complex;GO:0031974//membrane-enclosed …	GO:0000166//nucleotide binding;GO:0000976//transcription regulatory region sequence-specific DNA binding;GO:0000977//RNA polymerase II regulatory region sequence-specific DNA binding;GO:0000981//DNA-binding transcription factor activity, RNA polymerase II-specific;GO:0001012//RNA polymerase II regulatory region DNA binding;GO:0001067//regulatory region nucleic acid binding;GO:0003674//molecular_f…	GO:0000122//negative regulation of transcription by RNA polymerase II;GO:0000902//cell morphogenesis;GO:0000904//cell morphogenesis involved in differentiation;GO:0001501//skeletal system development;GO:0001503//ossification;GO:0001816//cytokine production;GO:0001942//hair follicle development;GO:0002009//morphogenesis of an epithelium;GO:0002062//chondrocyte differentiation;GO:0002376//immune sy…	Runt
ncbi_106047883	62.742	62.429	69.719	93.379	116.371	152.475	93.411	92.722	72.0673	113.745	0.658384	0.00309567	SH3BGRL3	SH3 domain binding glutamate rich protein like 3	-	-	-	-	GO:0005575//cellular_component;GO:0005622//intracellular;GO:0005623//cell;GO:0005634//nucleus;GO:0005654//nucleoplasm;GO:0005737//cytoplasm;GO:0016604//nuclear body;GO:0031974//membrane-enclosed lumen;GO:0031981//nuclear lumen;GO:0043226//organelle;GO:0043227//membrane-bounded organelle;GO:0043229//intracellular organelle;GO:0043231//intracellular membrane-bounded organelle;GO:0043233//organelle …	GO:0003674//molecular_function;GO:0003824//catalytic activity;GO:0005515//protein binding;GO:0009055//electron transfer activity;GO:0015035//protein disulfide oxidoreductase activity;GO:0015036//disulfide oxidoreductase activity;GO:0016491//oxidoreductase activity;GO:0016667//oxidoreductase activity, acting on a sulfur group of donors	GO:0006091//generation of precursor metabolites and energy;GO:0006749//glutathione metabolic process;GO:0008150//biological_process;GO:0008152//metabolic process;GO:0009987//cellular process;GO:0019725//cellular homeostasis;GO:0022900//electron transport chain;GO:0042592//homeostatic process;GO:0044237//cellular metabolic process;GO:0045454//cell redox homeostasis;GO:0050789//regulation of biolog…	--
ncbi_106031746	88.583	79.779	53.988	72.124	51.9	21.45	42.22	54.38	73.6185	42.4875	-0.79303	0.00310249	EGLN3	egl-9 family hypoxia inducible factor 3	-	-	-	-	GO:0005575//cellular_component;GO:0005622//intracellular;GO:0005623//cell;GO:0005634//nucleus;GO:0005654//nucleoplasm;GO:0005737//cytoplasm;GO:0005829//cytosol;GO:0031974//membrane-enclosed lumen;GO:0031981//nuclear lumen;GO:0043226//organelle;GO:0043227//membrane-bounded organelle;GO:0043229//intracellular organelle;GO:0043231//intracellular membrane-bounded organelle;GO:0043233//organelle lumen…	GO:0000166//nucleotide binding;GO:0003674//molecular_function;GO:0003824//catalytic activity;GO:0004827//proline-tRNA ligase activity;GO:0005488//binding;GO:0005506//iron ion binding;GO:0005524//ATP binding;GO:0016491//oxidoreductase activity;GO:0016705//oxidoreductase activity, acting on paired donors, with incorporation or reduction of molecular oxygen;GO:0016706//oxidoreductase activity, actin…	GO:0001666//response to hypoxia;GO:0006082//organic acid metabolic process;GO:0006355//regulation of transcription, DNA-templated;GO:0006357//regulation of transcription by RNA polymerase II;GO:0006433//prolyl-tRNA aminoacylation;GO:0006464//cellular protein modification process;GO:0006520//cellular amino acid metabolic process;GO:0006575//cellular modified amino acid metabolic process;GO:0006807…	--
MSTRG.3654	101.052	116.089	136.028	130.831	178.232	235.65	170.827	145.63	121	182.585	0.593559	0.00313666	TUBA1A	tubulin alpha chain isoform X1 [Coturnix japonica]	Human Diseases;Cellular Processes;Cellular Processes;Cellular Processes;Cellular Processes;Human Diseases;Human Diseases;Human Diseases;Human Diseases;Human Diseases;Human Diseases;Human Diseases	Infectious disease: bacterial;Cellular community - eukaryotes;Transport and catabolism;Cell growth and death;Cellular community - eukaryotes;Infectious disease: bacterial;Neurodegenerative disease;Neurodegenerative disease;Neurodegenerative disease;Neurodegenerative disease;Neurodegenerative disease;Neurodegenerative disease	ko05132//Salmonella infection;ko04530//Tight junction;ko04145//Phagosome;ko04210//Apoptosis;ko04540//Gap junction;ko05130//Pathogenic Escherichia coli infection;ko05010//Alzheimer disease;ko05016//Huntington disease;ko05022//Pathways of neurodegeneration - multiple diseases;ko05012//Parkinson disease;ko05014//Amyotrophic lateral sclerosis;ko05020//Prion disease	K07374;K07374;K07374;K07374;K07374;K07374;K07374;K07374;K07374;K07374;K07374;K07374	GO:0005768//endosome;GO:0005874//microtubule;GO:0035770//ribonucleoprotein granule	GO:0003723//RNA binding;GO:0005198//structural molecule activity;GO:0016788//hydrolase activity, acting on ester bonds;GO:0017111//nucleoside-triphosphatase activity;GO:0032550//purine ribonucleoside binding;GO:0044389//ubiquitin-like protein ligase binding;GO:0046983//protein dimerization activity	GO:0006458//'de novo' protein folding;GO:0007017//microtubule-based process;GO:0044772//mitotic cell cycle phase transition;GO:0070670//response to interleukin-4	--
ncbi_106048528	10.628	9.963	11.567	12.511	16.483	20.344	16.643	13.59	11.1672	16.765	0.586179	0.00314557	UBAP2L	ubiquitin associated protein 2 like, transcript variant X1	-	-	-	-	GO:0000123//histone acetyltransferase complex;GO:0005575//cellular_component;GO:0005622//intracellular;GO:0005623//cell;GO:0005634//nucleus;GO:0005654//nucleoplasm;GO:0005671//Ada2/Gcn5/Ada3 transcription activator complex;GO:0005737//cytoplasm;GO:0031248//protein acetyltransferase complex;GO:0031519//PcG protein complex;GO:0031974//membrane-enclosed lumen;GO:0031981//nuclear lumen;GO:0032991//pr…	GO:0043130//ubiquitin binding	GO:0000003//reproduction;GO:0007338//single fertilization;GO:0007339//binding of sperm to zona pellucida;GO:0007411//axon guidance;GO:0008037//cell recognition;GO:0008150//biological_process;GO:0009566//fertilization;GO:0009893//positive regulation of metabolic process;GO:0009987//cellular process;GO:0009988//cell-cell recognition;GO:0010468//regulation of gene expression;GO:0010604//positive reg…	--
ncbi_125181009	7.128	6.409	8.26	7.049	13.635	14.463	11.588	8.187	7.2115	11.9682	0.730841	0.00324177	IER5	immediate early response 5	-	-	-	-	GO:0000159//protein phosphatase type 2A complex;GO:0005575//cellular_component;GO:0005622//intracellular;GO:0005623//cell;GO:0005634//nucleus;GO:0005737//cytoplasm;GO:0008287//protein serine/threonine phosphatase complex;GO:0032991//protein-containing complex;GO:0043226//organelle;GO:0043227//membrane-bounded organelle;GO:0043229//intracellular organelle;GO:0043231//intracellular membrane-bounded…	GO:0003674//molecular_function;GO:0005488//binding;GO:0005515//protein binding;GO:0042802//identical protein binding	GO:0006139//nucleobase-containing compound metabolic process;GO:0006351//transcription, DNA-templated;GO:0006355//regulation of transcription, DNA-templated;GO:0006357//regulation of transcription by RNA polymerase II;GO:0006725//cellular aromatic compound metabolic process;GO:0006807//nitrogen compound metabolic process;GO:0006950//response to stress;GO:0008150//biological_process;GO:0008152//me…	--
ncbi_106045220	18.653	14.44	18.974	15.547	7.86	9.273	12.438	14.194	16.9035	10.9413	-0.627544	0.00327475	RAB11FIP2	RAB11 family interacting protein 2	Cellular Processes	Transport and catabolism	ko04144//Endocytosis	K12484	GO:0005575//cellular_component;GO:0005622//intracellular;GO:0005623//cell;GO:0005634//nucleus;GO:0005654//nucleoplasm;GO:0005737//cytoplasm;GO:0005768//endosome;GO:0005886//plasma membrane;GO:0010008//endosome membrane;GO:0012505//endomembrane system;GO:0012506//vesicle membrane;GO:0016020//membrane;GO:0030659//cytoplasmic vesicle membrane;GO:0031090//organelle membrane;GO:0031410//cytoplasmic ve…	GO:0003674//molecular_function;GO:0005488//binding;GO:0005515//protein binding;GO:0017016//Ras GTPase binding;GO:0017137//Rab GTPase binding;GO:0019899//enzyme binding;GO:0019900//kinase binding;GO:0019901//protein kinase binding;GO:0031267//small GTPase binding;GO:0042802//identical protein binding;GO:0042803//protein homodimerization activity;GO:0046983//protein dimerization activity;GO:0051020…	GO:0001678//cellular glucose homeostasis;GO:0002790//peptide secretion;GO:0003008//system process;GO:0003014//renal system process;GO:0003091//renal water homeostasis;GO:0006810//transport;GO:0006887//exocytosis;GO:0007154//cell communication;GO:0007163//establishment or maintenance of cell polarity;GO:0007267//cell-cell signaling;GO:0008104//protein localization;GO:0008150//biological_process;GO…	--
ncbi_106049355	24.315	35.015	34.023	18.068	18.496	14.145	15.144	21.742	27.8553	17.3818	-0.680376	0.00329212	LOC106049355	uncharacterized LOC106049355	-	-	-	-	GO:0039679//viral occlusion body	GO:0005515//protein binding	GO:0007030//Golgi organization	--
ncbi_106045144	87.897	104.415	98.359	127.701	176.853	193.998	126.851	135.16	104.593	158.215	0.597105	0.00330413	LAPTM5	lysosomal protein transmembrane 5	Cellular Processes	Transport and catabolism	ko04142//Lysosome	K12387	GO:0000323//lytic vacuole;GO:0005575//cellular_component;GO:0005622//intracellular;GO:0005623//cell;GO:0005737//cytoplasm;GO:0005764//lysosome;GO:0005765//lysosomal membrane;GO:0005773//vacuole;GO:0005774//vacuolar membrane;GO:0005886//plasma membrane;GO:0005887//integral component of plasma membrane;GO:0016020//membrane;GO:0016021//integral component of membrane;GO:0031090//organelle membrane;GO…	-	GO:0008150//biological_process;GO:0009987//cellular process;GO:0010033//response to organic substance;GO:0034097//response to cytokine;GO:0042221//response to chemical;GO:0050896//response to stimulus;GO:0051716//cellular response to stimulus;GO:0070887//cellular response to chemical stimulus;GO:0071310//cellular response to organic substance;GO:0071345//cellular response to cytokine stimulus;GO:…	--
ncbi_106042860	63.895	52.671	67.801	73.128	87.968	134.408	87.49	84.086	64.3738	98.488	0.613475	0.00331705	GNAI2	G protein subunit alpha i2	Organismal Systems;Environmental Information Processing;Organismal Systems;Cellular Processes;Organismal Systems	Circulatory system;Signal transduction;Endocrine system;Cellular community - eukaryotes;Endocrine system	ko04261//Adrenergic signaling in cardiomyocytes;ko04371//Apelin signaling pathway;ko04916//Melanogenesis;ko04540//Gap junction;ko04914//Progesterone-mediated oocyte maturation	K04630;K04630;K04630;K04630;K04630	GO:0005575//cellular_component;GO:0005622//intracellular;GO:0005623//cell;GO:0005634//nucleus;GO:0005654//nucleoplasm;GO:0005737//cytoplasm;GO:0005813//centrosome;GO:0005815//microtubule organizing center;GO:0005829//cytosol;GO:0005834//heterotrimeric G-protein complex;GO:0005856//cytoskeleton;GO:0005886//plasma membrane;GO:0009898//cytoplasmic side of plasma membrane;GO:0012505//endomembrane sys…	GO:0000166//nucleotide binding;GO:0001664//G protein-coupled receptor binding;GO:0001882//nucleoside binding;GO:0001883//purine nucleoside binding;GO:0003674//molecular_function;GO:0003824//catalytic activity;GO:0003924//GTPase activity;GO:0005102//signaling receptor binding;GO:0005488//binding;GO:0005515//protein binding;GO:0005525//GTP binding;GO:0016462//pyrophosphatase activity;GO:0016787//hy…	GO:0001932//regulation of protein phosphorylation;GO:0001934//positive regulation of protein phosphorylation;GO:0001973//adenosine receptor signaling pathway;GO:0003008//system process;GO:0003014//renal system process;GO:0006400//tRNA modification;GO:0006457//protein folding;GO:0007049//cell cycle;GO:0007154//cell communication;GO:0007165//signal transduction;GO:0007166//cell surface receptor sig…	--
ncbi_106043819	37.496	25.866	22.576	32.248	33.611	61.132	47.071	45.337	29.5465	46.7878	0.663144	0.00334225	SPI1	Spi-1 proto-oncogene	-	-	-	-	GO:0000228//nuclear chromosome;GO:0000785//chromatin;GO:0000790//nuclear chromatin;GO:0005575//cellular_component;GO:0005622//intracellular;GO:0005623//cell;GO:0005634//nucleus;GO:0005654//nucleoplasm;GO:0005667//transcription factor complex;GO:0005694//chromosome;GO:0031974//membrane-enclosed lumen;GO:0031981//nuclear lumen;GO:0032991//protein-containing complex;GO:0043226//organelle;GO:0043227/…	GO:0000976//transcription regulatory region sequence-specific DNA binding;GO:0000977//RNA polymerase II regulatory region sequence-specific DNA binding;GO:0000978//RNA polymerase II proximal promoter sequence-specific DNA binding;GO:0000980//RNA polymerase II distal enhancer sequence-specific DNA binding;GO:0000981//DNA-binding transcription factor activity, RNA polymerase II-specific;GO:0000982/…	GO:0000122//negative regulation of transcription by RNA polymerase II;GO:0001568//blood vessel development;GO:0001773//myeloid dendritic cell activation;GO:0001775//cell activation;GO:0001944//vasculature development;GO:0002244//hematopoietic progenitor cell differentiation;GO:0002262//myeloid cell homeostasis;GO:0002274//myeloid leukocyte activation;GO:0002320//lymphoid progenitor cell different…	ETS
ncbi_106048412	7.377	6.466	9.588	7.887	11.327	18.714	12.551	8.918	7.8295	12.8775	0.71786	0.00334332	LOC106048412	tyrosine-protein kinase ZAP-70, transcript variant X1	-	-	-	-	GO:0001772//immunological synapse;GO:0005575//cellular_component;GO:0005622//intracellular;GO:0005623//cell;GO:0005737//cytoplasm;GO:0005829//cytosol;GO:0005886//plasma membrane;GO:0005911//cell-cell junction;GO:0009898//cytoplasmic side of plasma membrane;GO:0016020//membrane;GO:0019897//extrinsic component of plasma membrane;GO:0019898//extrinsic component of membrane;GO:0030054//cell junction;…	GO:0000166//nucleotide binding;GO:0001784//phosphotyrosine residue binding;GO:0003674//molecular_function;GO:0003824//catalytic activity;GO:0004672//protein kinase activity;GO:0004713//protein tyrosine kinase activity;GO:0004715//non-membrane spanning protein tyrosine kinase activity;GO:0005102//signaling receptor binding;GO:0005488//binding;GO:0005515//protein binding;GO:0005524//ATP binding;GO:…	GO:0001775//cell activation;GO:0002250//adaptive immune response;GO:0002253//activation of immune response;GO:0002376//immune system process;GO:0002429//immune response-activating cell surface receptor signaling pathway;GO:0002520//immune system development;GO:0002521//leukocyte differentiation;GO:0002682//regulation of immune system process;GO:0002684//positive regulation of immune system proces…	--
MSTRG.12525	39.042	66.532	58.776	82.035	100.37	123.245	117.124	72.5	61.5962	103.31	0.746062	0.00340684	S100A11	PREDICTED: protein S100-A11 [Anser cygnoides domesticus]	-	-	-	-	GO:0031981//nuclear lumen;GO:0044421//extracellular region part	GO:0046872//metal ion binding;GO:0046983//protein dimerization activity	GO:0006275//regulation of DNA replication;GO:0008283//cell proliferation;GO:0048232//male gamete generation	--
ncbi_106047262	6.47	6.872	7.42	9.337	12.568	15.027	10.372	9.019	7.52475	11.7465	0.642515	0.00343682	NUP188	nucleoporin 188, transcript variant X1	Genetic Information Processing	Translation	ko03013//Nucleocytoplasmic transport	K14311	GO:0005575//cellular_component;GO:0005622//intracellular;GO:0005623//cell;GO:0005634//nucleus;GO:0005635//nuclear envelope;GO:0005643//nuclear pore;GO:0012505//endomembrane system;GO:0031967//organelle envelope;GO:0031975//envelope;GO:0032991//protein-containing complex;GO:0043226//organelle;GO:0043227//membrane-bounded organelle;GO:0043229//intracellular organelle;GO:0043231//intracellular membr…	GO:0003674//molecular_function;GO:0005198//structural molecule activity;GO:0017056//structural constituent of nuclear pore	GO:0006403//RNA localization;GO:0006405//RNA export from nucleus;GO:0006606//protein import into nucleus;GO:0006810//transport;GO:0006886//intracellular protein transport;GO:0006913//nucleocytoplasmic transport;GO:0006996//organelle organization;GO:0006997//nucleus organization;GO:0006999//nuclear pore organization;GO:0008104//protein localization;GO:0008150//biological_process;GO:0009987//cellul…	--
ncbi_106039729	15.627	16.54	15.112	21.989	25.414	38.416	22.93	22.337	17.317	27.2742	0.655351	0.00349669	RCSD1	RCSD domain containing 1, transcript variant X3	-	-	-	-	GO:0005575//cellular_component;GO:0005622//intracellular;GO:0005623//cell;GO:0005856//cytoskeleton;GO:0005884//actin filament;GO:0015629//actin cytoskeleton;GO:0043226//organelle;GO:0043228//non-membrane-bounded organelle;GO:0043229//intracellular organelle;GO:0043232//intracellular non-membrane-bounded organelle;GO:0044422//organelle part;GO:0044424//intracellular part;GO:0044430//cytoskeletal p…	GO:0003674//molecular_function;GO:0003779//actin binding;GO:0005488//binding;GO:0005515//protein binding;GO:0008092//cytoskeletal protein binding;GO:0044877//protein-containing complex binding;GO:0051015//actin filament binding	GO:0003008//system process;GO:0003009//skeletal muscle contraction;GO:0003012//muscle system process;GO:0006936//muscle contraction;GO:0006941//striated muscle contraction;GO:0006950//response to stress;GO:0006970//response to osmotic stress;GO:0006972//hyperosmotic response;GO:0008150//biological_process;GO:0009628//response to abiotic stimulus;GO:0009987//cellular process;GO:0032501//multicellu…	--
ncbi_106038343	17.997	13.508	15.096	18.312	10.983	9.179	11.771	9.945	16.2282	10.4695	-0.632315	0.00350161	TRAK1	trafficking kinesin protein 1, transcript variant X1	-	-	-	-	GO:0005575//cellular_component;GO:0005622//intracellular;GO:0005623//cell;GO:0005634//nucleus;GO:0005737//cytoplasm;GO:0005739//mitochondrion;GO:0005768//endosome;GO:0005769//early endosome;GO:0012505//endomembrane system;GO:0030424//axon;GO:0030425//dendrite;GO:0030426//growth cone;GO:0030427//site of polarized growth;GO:0031410//cytoplasmic vesicle;GO:0031982//vesicle;GO:0032838//plasma membran…	GO:0003674//molecular_function;GO:0005102//signaling receptor binding;GO:0005488//binding;GO:0005515//protein binding;GO:0005524//ATP binding;GO:0008565//protein transporter activity;GO:0019904//protein domain specific binding;GO:0030911//TPR domain binding;GO:0050811//GABA receptor binding	GO:0000902//cell morphogenesis;GO:0000904//cell morphogenesis involved in differentiation;GO:0006355//regulation of transcription, DNA-templated;GO:0006357//regulation of transcription by RNA polymerase II;GO:0006464//cellular protein modification process;GO:0006486//protein glycosylation;GO:0006493//protein O-linked glycosylation;GO:0006605//protein targeting;GO:0006807//nitrogen compound metabo…	--
ncbi_106041991	435.821	216.345	289.659	333.146	134.363	87.788	268.12	164.005	318.743	163.569	-0.962493	0.00351249	PCK1	phosphoenolpyruvate carboxykinase 1, transcript variant X1	Metabolism;Environmental Information Processing;Organismal Systems;Organismal Systems;Organismal Systems;Metabolism;Metabolism;Metabolism	Global and overview maps;Signal transduction;Endocrine system;Endocrine system;Endocrine system;Carbohydrate metabolism;Carbohydrate metabolism;Carbohydrate metabolism	ko01100//Metabolic pathways;ko04068//FoxO signaling pathway;ko04910//Insulin signaling pathway;ko03320//PPAR signaling pathway;ko04920//Adipocytokine signaling pathway;ko00010//Glycolysis / Gluconeogenesis;ko00620//Pyruvate metabolism;ko00020//Citrate cycle (TCA cycle)	K01596;K01596;K01596;K01596;K01596;K01596;K01596;K01596	GO:0005575//cellular_component;GO:0005622//intracellular;GO:0005623//cell;GO:0005737//cytoplasm;GO:0005739//mitochondrion;GO:0005829//cytosol;GO:0043226//organelle;GO:0043227//membrane-bounded organelle;GO:0043229//intracellular organelle;GO:0043231//intracellular membrane-bounded organelle;GO:0044424//intracellular part;GO:0044444//cytoplasmic part;GO:0044464//cell part	GO:0000166//nucleotide binding;GO:0000287//magnesium ion binding;GO:0001882//nucleoside binding;GO:0001883//purine nucleoside binding;GO:0003674//molecular_function;GO:0003676//nucleic acid binding;GO:0003677//DNA binding;GO:0003723//RNA binding;GO:0003729//mRNA binding;GO:0003824//catalytic activity;GO:0004550//nucleoside diphosphate kinase activity;GO:0004611//phosphoenolpyruvate carboxykinase …	GO:0000003//reproduction;GO:0001101//response to acid chemical;GO:0001505//regulation of neurotransmitter levels;GO:0001655//urogenital system development;GO:0001666//response to hypoxia;GO:0001678//cellular glucose homeostasis;GO:0001822//kidney development;GO:0001889//liver development;GO:0002237//response to molecule of bacterial origin;GO:0003006//developmental process involved in reproductio…	--
ncbi_106033238	333.863	334.669	348.158	292.719	190.751	138.634	184.298	340.362	327.352	213.511	-0.616532	0.00357981	LOC106033238	fatty acyl-CoA hydrolase precursor, medium chain, transcript variant X1	Metabolism	Xenobiotics biodegradation and metabolism	ko00983//Drug metabolism - other enzymes	K01044	GO:0005575//cellular_component;GO:0005622//intracellular;GO:0005623//cell;GO:0005737//cytoplasm;GO:0005783//endoplasmic reticulum;GO:0005788//endoplasmic reticulum lumen;GO:0005829//cytosol;GO:0012505//endomembrane system;GO:0031974//membrane-enclosed lumen;GO:0043226//organelle;GO:0043227//membrane-bounded organelle;GO:0043229//intracellular organelle;GO:0043231//intracellular membrane-bounded o…	GO:0003674//molecular_function;GO:0003824//catalytic activity;GO:0004771//sterol esterase activity;GO:0008236//serine-type peptidase activity;GO:0016298//lipase activity;GO:0016787//hydrolase activity;GO:0016788//hydrolase activity, acting on ester bonds;GO:0019213//deacetylase activity;GO:0047374//methylumbelliferyl-acetate deacetylase activity;GO:0052689//carboxylic ester hydrolase activity	GO:0006066//alcohol metabolic process;GO:0006082//organic acid metabolic process;GO:0006508//proteolysis;GO:0006629//lipid metabolic process;GO:0006631//fatty acid metabolic process;GO:0006694//steroid biosynthetic process;GO:0006695//cholesterol biosynthetic process;GO:0006805//xenobiotic metabolic process;GO:0006810//transport;GO:0006869//lipid transport;GO:0008150//biological_process;GO:000815…	--
ncbi_106047048	4.28	7.072	7.89	5.392	11.063	13.842	9.993	7.138	6.1585	10.509	0.770974	0.00361374	PGGHG	protein-glucosylgalactosylhydroxylysine glucosidase, transcript variant X1	-	-	-	-	GO:0000322//storage vacuole;GO:0000323//lytic vacuole;GO:0000324//fungal-type vacuole;GO:0005575//cellular_component;GO:0005576//extracellular region;GO:0005618//cell wall;GO:0005622//intracellular;GO:0005623//cell;GO:0005737//cytoplasm;GO:0005773//vacuole;GO:0005829//cytosol;GO:0009277//fungal-type cell wall;GO:0030287//cell wall-bounded periplasmic space;GO:0030312//external encapsulating struc…	GO:0003674//molecular_function;GO:0003824//catalytic activity;GO:0004553//hydrolase activity, hydrolyzing O-glycosyl compounds;GO:0004555//alpha,alpha-trehalase activity;GO:0005488//binding;GO:0015926//glucosidase activity;GO:0015927//trehalase activity;GO:0016787//hydrolase activity;GO:0016798//hydrolase activity, acting on glycosyl bonds;GO:0030246//carbohydrate binding;GO:0047402//protein-gluc…	GO:0001101//response to acid chemical;GO:0005975//carbohydrate metabolic process;GO:0005984//disaccharide metabolic process;GO:0005991//trehalose metabolic process;GO:0005993//trehalose catabolic process;GO:0006950//response to stress;GO:0007154//cell communication;GO:0008150//biological_process;GO:0008152//metabolic process;GO:0009056//catabolic process;GO:0009266//response to temperature stimul…	--
ncbi_106032896	4.568	5.244	5.727	7.315	8.792	19.108	7.865	6.787	5.7135	10.638	0.89678	0.00364801	CCDC69	coiled-coil domain containing 69, transcript variant X1	-	-	-	-	-	GO:0003677//DNA binding;GO:0003700//DNA-binding transcription factor activity;GO:0016987//sigma factor activity	GO:0006352//DNA-templated transcription, initiation;GO:0006355//regulation of transcription, DNA-templated	--
ncbi_125181745	5.379	6.647	7.651	7.067	11.321	13.584	9.385	8.411	6.686	10.6753	0.675055	0.00365609	HNRNPUL1	heterogeneous nuclear ribonucleoprotein U like 1	-	-	-	-	GO:0005575//cellular_component;GO:0005622//intracellular;GO:0005623//cell;GO:0005634//nucleus;GO:0005654//nucleoplasm;GO:0005786//signal recognition particle, endoplasmic reticulum targeting;GO:0031974//membrane-enclosed lumen;GO:0031981//nuclear lumen;GO:0043226//organelle;GO:0043227//membrane-bounded organelle;GO:0043229//intracellular organelle;GO:0043231//intracellular membrane-bounded organe…	GO:0003674//molecular_function;GO:0003676//nucleic acid binding;GO:0003723//RNA binding;GO:0003924//GTPase activity;GO:0005048//signal sequence binding;GO:0005488//binding;GO:0005515//protein binding;GO:0005524//ATP binding;GO:0005525//GTP binding;GO:0016301//kinase activity;GO:0016773//phosphotransferase activity, alcohol group as acceptor;GO:0019899//enzyme binding;GO:0046403//polynucleotide 3'…	GO:0000012//single strand break repair;GO:0000375//RNA splicing, via transesterification reactions;GO:0000377//RNA splicing, via transesterification reactions with bulged adenosine as nucleophile;GO:0000398//mRNA splicing, via spliceosome;GO:0006139//nucleobase-containing compound metabolic process;GO:0006351//transcription, DNA-templated;GO:0006355//regulation of transcription, DNA-templated;GO:…	--
ncbi_106038157	368.288	613.58	463.886	550.916	299.588	156.831	359.528	345.865	499.168	290.453	-0.781219	0.00371011	LOC106038157	meprin A subunit alpha-like	-	-	-	-	GO:0016020//membrane	GO:0004222//metalloendopeptidase activity	GO:0006508//proteolysis	--
ncbi_106029896	37.21	23.07	25.77	21.863	16.361	17.154	16.908	20.473	26.9782	17.724	-0.606093	0.0037146	HACD2	3-hydroxyacyl-CoA dehydratase 2, transcript variant X2	Metabolism;Metabolism;Metabolism;Metabolism	Global and overview maps;Global and overview maps;Lipid metabolism;Lipid metabolism	ko01100//Metabolic pathways;ko01212//Fatty acid metabolism;ko01040//Biosynthesis of unsaturated fatty acids;ko00062//Fatty acid elongation	K10703;K10703;K10703;K10703	GO:0005575//cellular_component;GO:0005622//intracellular;GO:0005623//cell;GO:0005737//cytoplasm;GO:0005783//endoplasmic reticulum;GO:0005789//endoplasmic reticulum membrane;GO:0012505//endomembrane system;GO:0016020//membrane;GO:0016021//integral component of membrane;GO:0030176//integral component of endoplasmic reticulum membrane;GO:0031224//intrinsic component of membrane;GO:0031227//intrinsic…	GO:0003674//molecular_function;GO:0003824//catalytic activity;GO:0005488//binding;GO:0005515//protein binding;GO:0016829//lyase activity;GO:0016835//carbon-oxygen lyase activity;GO:0016836//hydro-lyase activity;GO:0018812//3-hydroxyacyl-CoA dehydratase activity;GO:0019899//enzyme binding;GO:0080023//3R-hydroxyacyl-CoA dehydratase activity;GO:0102158//very-long-chain 3-hydroxyacyl-CoA dehydratase …	GO:0000038//very long-chain fatty acid metabolic process;GO:0006082//organic acid metabolic process;GO:0006139//nucleobase-containing compound metabolic process;GO:0006163//purine nucleotide metabolic process;GO:0006164//purine nucleotide biosynthetic process;GO:0006629//lipid metabolic process;GO:0006631//fatty acid metabolic process;GO:0006633//fatty acid biosynthetic process;GO:0006637//acyl-C…	--
ncbi_106032828	34.863	25.249	32.4	24.048	14.2	9.729	19.943	25.56	29.14	17.358	-0.7474	0.00377824	LOC106032828	F-box/LRR-repeat protein 21, transcript variant X1	-	-	-	-	GO:0000151//ubiquitin ligase complex;GO:0005575//cellular_component;GO:0005622//intracellular;GO:0005623//cell;GO:0005634//nucleus;GO:0005737//cytoplasm;GO:0005829//cytosol;GO:0019005//SCF ubiquitin ligase complex;GO:0031461//cullin-RING ubiquitin ligase complex;GO:0032991//protein-containing complex;GO:0043226//organelle;GO:0043227//membrane-bounded organelle;GO:0043229//intracellular organelle;…	GO:0003674//molecular_function;GO:0003824//catalytic activity;GO:0004842//ubiquitin-protein transferase activity;GO:0005515//protein binding;GO:0016740//transferase activity;GO:0019787//ubiquitin-like protein transferase activity;GO:0140096//catalytic activity, acting on a protein	GO:0006464//cellular protein modification process;GO:0006807//nitrogen compound metabolic process;GO:0008150//biological_process;GO:0008152//metabolic process;GO:0009314//response to radiation;GO:0009416//response to light stimulus;GO:0009605//response to external stimulus;GO:0009628//response to abiotic stimulus;GO:0009648//photoperiodism;GO:0009649//entrainment of circadian clock;GO:0009987//ce…	--
ncbi_106048585	5.782	4.184	8.204	3.515	10.565	16.251	7.765	6.916	5.42125	10.3742	0.93631	0.00379207	LOC106048585	ecto-ADP-ribosyltransferase 5, transcript variant X2	-	-	-	-	GO:0005575//cellular_component;GO:0005622//intracellular;GO:0005623//cell;GO:0005737//cytoplasm;GO:0005783//endoplasmic reticulum;GO:0005789//endoplasmic reticulum membrane;GO:0005886//plasma membrane;GO:0009897//external side of plasma membrane;GO:0009986//cell surface;GO:0012505//endomembrane system;GO:0016020//membrane;GO:0016528//sarcoplasm;GO:0016529//sarcoplasmic reticulum;GO:0019897//extri…	GO:0003674//molecular_function;GO:0003824//catalytic activity;GO:0003950//NAD+ ADP-ribosyltransferase activity;GO:0003953//NAD+ nucleosidase activity;GO:0003956//NAD(P)+-protein-arginine ADP-ribosyltransferase activity;GO:0016740//transferase activity;GO:0016757//transferase activity, transferring glycosyl groups;GO:0016763//transferase activity, transferring pentosyl groups;GO:0016787//hydrolase…	GO:0006139//nucleobase-containing compound metabolic process;GO:0006464//cellular protein modification process;GO:0006471//protein ADP-ribosylation;GO:0006725//cellular aromatic compound metabolic process;GO:0006732//coenzyme metabolic process;GO:0006733//oxidoreduction coenzyme metabolic process;GO:0006753//nucleoside phosphate metabolic process;GO:0006793//phosphorus metabolic process;GO:000679…	--
ncbi_106041360	13.338	21.435	24.056	18.326	36.823	39.177	28.49	20.744	19.2888	31.3085	0.698795	0.0038035	MOV10	Mov10 RISC complex RNA helicase	-	-	-	-	GO:0000932//P-body;GO:0005575//cellular_component;GO:0005622//intracellular;GO:0005623//cell;GO:0005737//cytoplasm;GO:0005829//cytosol;GO:0009338//exodeoxyribonuclease V complex;GO:0032991//protein-containing complex;GO:0035770//ribonucleoprotein granule;GO:0036464//cytoplasmic ribonucleoprotein granule;GO:0043226//organelle;GO:0043228//non-membrane-bounded organelle;GO:0043229//intracellular org…	GO:0000166//nucleotide binding;GO:0003674//molecular_function;GO:0003676//nucleic acid binding;GO:0003677//DNA binding;GO:0003678//DNA helicase activity;GO:0003723//RNA binding;GO:0003824//catalytic activity;GO:0004386//helicase activity;GO:0005488//binding;GO:0005524//ATP binding;GO:0008144//drug binding;GO:0008854//exodeoxyribonuclease V activity;GO:0016462//pyrophosphatase activity;GO:0016787/…	GO:0000902//cell morphogenesis;GO:0000904//cell morphogenesis involved in differentiation;GO:0002682//regulation of immune system process;GO:0006139//nucleobase-containing compound metabolic process;GO:0006281//DNA repair;GO:0006310//DNA recombination;GO:0006351//transcription, DNA-templated;GO:0006355//regulation of transcription, DNA-templated;GO:0006379//mRNA cleavage;GO:0006725//cellular arom…	--
ncbi_106033502	68.013	54.024	58.472	61.883	43.698	32.346	43.891	40.933	60.598	40.217	-0.591465	0.00383744	METTL9	methyltransferase like 9, transcript variant X2	-	-	-	-	GO:0005575//cellular_component	GO:0000179//rRNA (adenine-N6,N6-)-dimethyltransferase activity;GO:0003674//molecular_function;GO:0008168//methyltransferase activity;GO:0008170//N-methyltransferase activity;GO:0008171//O-methyltransferase activity;GO:0008689//3-demethylubiquinone-9 3-O-methyltransferase activity;GO:0046406//magnesium protoporphyrin IX methyltransferase activity	GO:0000154//rRNA modification;GO:0006480//N-terminal protein amino acid methylation;GO:0006744//ubiquinone biosynthetic process;GO:0008150//biological_process;GO:0008299//isoprenoid biosynthetic process;GO:0009102//biotin biosynthetic process;GO:0015995//chlorophyll biosynthetic process;GO:0044272//sulfur compound biosynthetic process	--
ncbi_106044862	35.239	17.131	22.722	17.556	6.084	6.844	16.243	18.065	23.162	11.809	-0.971873	0.00384158	LOC106044862	arylamine N-acetyltransferase, pineal gland isozyme NAT-10	Metabolism;Metabolism;Metabolism	Global and overview maps;Xenobiotics biodegradation and metabolism;Biosynthesis of other secondary metabolites	ko01100//Metabolic pathways;ko00983//Drug metabolism - other enzymes;ko00232//Caffeine metabolism	K00622;K00622;K00622	-	GO:0003674//molecular_function;GO:0003824//catalytic activity;GO:0004060//arylamine N-acetyltransferase activity;GO:0008080//N-acetyltransferase activity;GO:0016407//acetyltransferase activity;GO:0016410//N-acyltransferase activity;GO:0016740//transferase activity;GO:0016746//transferase activity, transferring acyl groups;GO:0016747//transferase activity, transferring acyl groups other than amino…	GO:0008150//biological_process;GO:0008152//metabolic process	--
ncbi_106029479	15.535	11.805	11.953	10.446	10.021	6.845	6.802	7.203	12.4347	7.71775	-0.688125	0.00389712	RMDN2	regulator of microtubule dynamics 2, transcript variant X1	-	-	-	-	-	GO:0005515//protein binding;GO:0008017//microtubule binding	GO:0007059//chromosome segregation;GO:0051301//cell division	--
[truncated: 206 more rows]
