# Supplementary material for: Effects of hydroxypropyl starch on intestinal health and transcriptome of geese
Source: Sci Rep. 2025 Apr 10;15:12284. doi: 10.1038/s41598-025-96020-8 (PMC11986093; doi:10.1038/s41598-025-96020-8)
Supplement: Supplementary file 3 — Supplementary Material 3 [file 41598_2025_96020_MOESM3_ESM.xlsx]

## Sheet: Sheet1
Table S3. List of all the DEGs detected in the HPS vs SU
id	HS1_fpkm	HS2_fpkm	HS3_fpkm	HS4_fpkm	SU1_fpkm	SU2_fpkm	SU3_fpkm	SU4_fpkm	HS_mean	SU_mean	log2(fc)	PValue	Symbol	Description	KEGG_A_class	KEGG_B_class	Pathway	K_ID	GO Component	GO Function	GO Process	TF_family
ncbi_106035906	80.338	83.885	60.072	48.105	12.421	11.926	20.084	15.239	68.1	14.9175	-2.19065	2.25059e-18	SLC34A2	solute carrier family 34 member 2, transcript variant X1	-	-	-	-	GO:0005575//cellular_component;GO:0005622//intracellular;GO:0005623//cell;GO:0005737//cytoplasm;GO:0005886//plasma membrane;GO:0005887//integral component of plasma membrane;GO:0005902//microvillus;GO:0005903//brush border;GO:0016020//membrane;GO:0016021//integral component of membrane;GO:0016324//apical plasma membrane;GO:0031224//intrinsic component of membrane;GO:0031226//intrinsic component o…	GO:0003674//molecular_function;GO:0005215//transporter activity;GO:0005436//sodium:phosphate symporter activity;GO:0005488//binding;GO:0005515//protein binding;GO:0008324//cation transmembrane transporter activity;GO:0008509//anion transmembrane transporter activity;GO:0015075//ion transmembrane transporter activity;GO:0015077//monovalent inorganic cation transmembrane transporter activity;GO:001…	GO:0001701//in utero embryonic development;GO:0006807//nitrogen compound metabolic process;GO:0006810//transport;GO:0006811//ion transport;GO:0006812//cation transport;GO:0006814//sodium ion transport;GO:0006817//phosphate ion transport;GO:0006820//anion transport;GO:0006873//cellular ion homeostasis;GO:0007275//multicellular organism development;GO:0007568//aging;GO:0008150//biological_process;G…	--
ncbi_106032842	57.286	44.551	47.88	52.29	21.276	15.398	12.885	19.576	50.5018	17.2838	-1.54692	1.13675e-15	P4HA2	prolyl 4-hydroxylase subunit alpha 2, transcript variant X1	Metabolism;Metabolism	Global and overview maps;Amino acid metabolism	ko01100//Metabolic pathways;ko00330//Arginine and proline metabolism	K00472;K00472	GO:0005575//cellular_component;GO:0005622//intracellular;GO:0005623//cell;GO:0005634//nucleus;GO:0005654//nucleoplasm;GO:0005737//cytoplasm;GO:0005783//endoplasmic reticulum;GO:0005788//endoplasmic reticulum lumen;GO:0005829//cytosol;GO:0012505//endomembrane system;GO:0016222//procollagen-proline 4-dioxygenase complex;GO:0031974//membrane-enclosed lumen;GO:0031981//nuclear lumen;GO:0032991//prote…	GO:0003674//molecular_function;GO:0003824//catalytic activity;GO:0004656//procollagen-proline 4-dioxygenase activity;GO:0005488//binding;GO:0005506//iron ion binding;GO:0009055//electron transfer activity;GO:0016491//oxidoreductase activity;GO:0016701//oxidoreductase activity, acting on single donors with incorporation of molecular oxygen;GO:0016702//oxidoreductase activity, acting on single dono…	GO:0006082//organic acid metabolic process;GO:0006091//generation of precursor metabolites and energy;GO:0006464//cellular protein modification process;GO:0006520//cellular amino acid metabolic process;GO:0006575//cellular modified amino acid metabolic process;GO:0006807//nitrogen compound metabolic process;GO:0008150//biological_process;GO:0008152//metabolic process;GO:0009987//cellular process;…	--
ncbi_106031802	1044.41	878.273	1060.62	855.13	335.007	192.975	380.242	386.005	959.609	323.557	-1.56842	1.07838e-12	SLC15A1	solute carrier family 15 member 1	-	-	-	-	GO:0005575//cellular_component;GO:0005623//cell;GO:0005886//plasma membrane;GO:0005903//brush border;GO:0016020//membrane;GO:0016021//integral component of membrane;GO:0031224//intrinsic component of membrane;GO:0044425//membrane part;GO:0044464//cell part;GO:0071944//cell periphery;GO:0098862//cluster of actin-based cell projections	GO:0003674//molecular_function;GO:0005215//transporter activity;GO:0005427//proton-dependent oligopeptide secondary active transmembrane transporter activity;GO:0008324//cation transmembrane transporter activity;GO:0015075//ion transmembrane transporter activity;GO:0015077//monovalent inorganic cation transmembrane transporter activity;GO:0015078//proton transmembrane transporter activity;GO:0015…	GO:0006810//transport;GO:0006811//ion transport;GO:0006812//cation transport;GO:0006857//oligopeptide transport;GO:0008104//protein localization;GO:0008150//biological_process;GO:0015031//protein transport;GO:0015672//monovalent inorganic cation transport;GO:0015833//peptide transport;GO:0032879//regulation of localization;GO:0032890//regulation of organic acid transport;GO:0032891//negative regu…	--
MSTRG.1029	9.713	9.207	14.677	7.885	2.813	3.557	2.298	4.978	10.3705	3.4115	-1.60401	3.8277e-12	--	-	-	-	-	-	-	-	-	--
MSTRG.8838	40.792	23.571	20.847	24.358	7.65	7.085	10.324	9.993	27.392	8.763	-1.64426	1.62664e-11	SMIM31	small integral membrane protein 31 [Dromaius novaehollandiae]	-	-	-	-	-	-	-	--
ncbi_106036048	80.798	68.742	77.544	57.481	16.757	20.075	33.683	28.535	71.1412	24.7625	-1.52253	5.17816e-11	LOC106036048	amine oxidase [flavin-containing] B-like	Metabolism;Metabolism;Metabolism;Metabolism;Metabolism;Metabolism;Metabolism;Metabolism	Global and overview maps;Amino acid metabolism;Amino acid metabolism;Amino acid metabolism;Amino acid metabolism;Xenobiotics biodegradation and metabolism;Amino acid metabolism;Amino acid metabolism	ko01100//Metabolic pathways;ko00330//Arginine and proline metabolism;ko00260//Glycine, serine and threonine metabolism;ko00380//Tryptophan metabolism;ko00350//Tyrosine metabolism;ko00982//Drug metabolism - cytochrome P450;ko00340//Histidine metabolism;ko00360//Phenylalanine metabolism	K00274;K00274;K00274;K00274;K00274;K00274;K00274;K00274	GO:0005575//cellular_component;GO:0005622//intracellular;GO:0005623//cell;GO:0005737//cytoplasm;GO:0005739//mitochondrion;GO:0005740//mitochondrial envelope;GO:0005741//mitochondrial outer membrane;GO:0009331//glycerol-3-phosphate dehydrogenase complex;GO:0009342//glutamate synthase complex (NADPH);GO:0016020//membrane;GO:0016021//integral component of membrane;GO:0019867//outer membrane;GO:00310…	GO:0000104//succinate dehydrogenase activity;GO:0000166//nucleotide binding;GO:0000286//alanine dehydrogenase activity;GO:0003674//molecular_function;GO:0003824//catalytic activity;GO:0004148//dihydrolipoyl dehydrogenase activity;GO:0004362//glutathione-disulfide reductase activity;GO:0004368//glycerol-3-phosphate dehydrogenase (quinone) activity;GO:0004499//N,N-dimethylaniline monooxygenase acti…	GO:0001505//regulation of neurotransmitter levels;GO:0002237//response to molecule of bacterial origin;GO:0006071//glycerol metabolic process;GO:0006091//generation of precursor metabolites and energy;GO:0006096//glycolytic process;GO:0006099//tricarboxylic acid cycle;GO:0006522//alanine metabolic process;GO:0006537//glutamate biosynthetic process;GO:0006576//cellular biogenic amine metabolic pro…	--
ncbi_106037784	845.672	723.661	485.473	601.616	124.665	111.42	269.254	235.989	664.106	185.332	-1.8413	5.82587e-11	ACE2	angiotensin converting enzyme 2	-	-	-	-	GO:0005575//cellular_component;GO:0005576//extracellular region;GO:0005615//extracellular space;GO:0005622//intracellular;GO:0005623//cell;GO:0005737//cytoplasm;GO:0005886//plasma membrane;GO:0005903//brush border;GO:0009986//cell surface;GO:0016020//membrane;GO:0016021//integral component of membrane;GO:0031224//intrinsic component of membrane;GO:0031253//cell projection membrane;GO:0031526//bru…	GO:0001618//virus receptor activity;GO:0003674//molecular_function;GO:0003824//catalytic activity;GO:0004175//endopeptidase activity;GO:0004180//carboxypeptidase activity;GO:0004181//metallocarboxypeptidase activity;GO:0005488//binding;GO:0008233//peptidase activity;GO:0008235//metalloexopeptidase activity;GO:0008237//metallopeptidase activity;GO:0008238//exopeptidase activity;GO:0008241//peptidy…	GO:0000003//reproduction;GO:0001817//regulation of cytokine production;GO:0001932//regulation of protein phosphorylation;GO:0001933//negative regulation of protein phosphorylation;GO:0001976//neurological system process involved in regulation of systemic arterial blood pressure;GO:0001990//regulation of systemic arterial blood pressure by hormone;GO:0001991//regulation of systemic arterial blood …	--
ncbi_106043913	275.676	241.377	190.146	254.424	94.211	67.02	107.688	118.733	240.406	96.913	-1.31071	9.70406e-11	SUSD2	sushi domain containing 2, transcript variant X2	-	-	-	-	GO:0005575//cellular_component;GO:0005623//cell;GO:0005886//plasma membrane;GO:0005911//cell-cell junction;GO:0005918//septate junction;GO:0005920//smooth septate junction;GO:0016020//membrane;GO:0016021//integral component of membrane;GO:0016328//lateral plasma membrane;GO:0030054//cell junction;GO:0031224//intrinsic component of membrane;GO:0043296//apical junction complex;GO:0044425//membrane …	GO:0001871//pattern binding;GO:0003674//molecular_function;GO:0005044//scavenger receptor activity;GO:0005488//binding;GO:0005515//protein binding;GO:0030246//carbohydrate binding;GO:0030247//polysaccharide binding;GO:0038024//cargo receptor activity	GO:0002376//immune system process;GO:0006810//transport;GO:0006897//endocytosis;GO:0006898//receptor-mediated endocytosis;GO:0006955//immune response;GO:0007043//cell-cell junction assembly;GO:0007155//cell adhesion;GO:0007160//cell-matrix adhesion;GO:0008150//biological_process;GO:0009987//cellular process;GO:0010564//regulation of cell cycle process;GO:0010948//negative regulation of cell cycle…	--
ncbi_106041765	465.428	423.895	302.081	372.419	134.374	132.253	175.653	211	390.956	163.32	-1.2593	1.6935e-10	HPGD	15-hydroxyprostaglandin dehydrogenase, transcript variant X2	-	-	-	-	GO:0005575//cellular_component;GO:0005576//extracellular region;GO:0005615//extracellular space;GO:0005622//intracellular;GO:0005623//cell;GO:0005634//nucleus;GO:0005654//nucleoplasm;GO:0005737//cytoplasm;GO:0005829//cytosol;GO:0005886//plasma membrane;GO:0016020//membrane;GO:0016323//basolateral plasma membrane;GO:0031974//membrane-enclosed lumen;GO:0031981//nuclear lumen;GO:0043226//organelle;G…	GO:0000166//nucleotide binding;GO:0003674//molecular_function;GO:0003824//catalytic activity;GO:0003854//3-beta-hydroxy-delta5-steroid dehydrogenase activity;GO:0003978//UDP-glucose 4-epimerase activity;GO:0004022//alcohol dehydrogenase (NAD) activity;GO:0004316//3-oxoacyl-[acyl-carrier-protein] reductase (NADPH) activity;GO:0004757//sepiapterin reductase activity;GO:0004888//transmembrane signal…	GO:0000003//reproduction;GO:0000272//polysaccharide catabolic process;GO:0001568//blood vessel development;GO:0001655//urogenital system development;GO:0001676//long-chain fatty acid metabolic process;GO:0001822//kidney development;GO:0001944//vasculature development;GO:0002237//response to molecule of bacterial origin;GO:0005975//carbohydrate metabolic process;GO:0006012//galactose metabolic pro…	--
ncbi_106030987	91.664	87.596	74.263	101.548	35.261	28.065	42.499	49.549	88.7678	38.8435	-1.19236	2.9923e-10	IPMK	inositol polyphosphate multikinase	Metabolism;Environmental Information Processing;Metabolism	Global and overview maps;Signal transduction;Carbohydrate metabolism	ko01100//Metabolic pathways;ko04070//Phosphatidylinositol signaling system;ko00562//Inositol phosphate metabolism	K00915;K00915;K00915	GO:0005575//cellular_component;GO:0005622//intracellular;GO:0005623//cell;GO:0005634//nucleus;GO:0005654//nucleoplasm;GO:0005730//nucleolus;GO:0031974//membrane-enclosed lumen;GO:0031981//nuclear lumen;GO:0043226//organelle;GO:0043227//membrane-bounded organelle;GO:0043228//non-membrane-bounded organelle;GO:0043229//intracellular organelle;GO:0043231//intracellular membrane-bounded organelle;GO:0…	GO:0000166//nucleotide binding;GO:0000823//inositol-1,4,5-trisphosphate 6-kinase activity;GO:0000824//inositol tetrakisphosphate 3-kinase activity;GO:0000825//inositol tetrakisphosphate 6-kinase activity;GO:0003674//molecular_function;GO:0003824//catalytic activity;GO:0005488//binding;GO:0005524//ATP binding;GO:0008144//drug binding;GO:0008440//inositol-1,4,5-trisphosphate 3-kinase activity;GO:00…	GO:0001838//embryonic epithelial tube formation;GO:0001841//neural tube formation;GO:0002009//morphogenesis of an epithelium;GO:0006066//alcohol metabolic process;GO:0006793//phosphorus metabolic process;GO:0006796//phosphate-containing compound metabolic process;GO:0007275//multicellular organism development;GO:0007399//nervous system development;GO:0007444//imaginal disc development;GO:0008150/…	--
ncbi_106033244	53.762	51.819	28.942	32.897	10.75	15.694	17.078	12.777	41.855	14.0747	-1.57229	1.09409e-09	CA7	carbonic anhydrase 7	Metabolism;Metabolism	Global and overview maps;Energy metabolism	ko01100//Metabolic pathways;ko00910//Nitrogen metabolism	K01672;K01672	GO:0005575//cellular_component;GO:0005576//extracellular region;GO:0005622//intracellular;GO:0005623//cell;GO:0005737//cytoplasm;GO:0005829//cytosol;GO:0044424//intracellular part;GO:0044444//cytoplasmic part;GO:0044464//cell part	GO:0003674//molecular_function;GO:0003824//catalytic activity;GO:0004089//carbonate dehydratase activity;GO:0005488//binding;GO:0008270//zinc ion binding;GO:0016829//lyase activity;GO:0016835//carbon-oxygen lyase activity;GO:0016836//hydro-lyase activity;GO:0043167//ion binding;GO:0043169//cation binding;GO:0046872//metal ion binding;GO:0046914//transition metal ion binding	GO:0006810//transport;GO:0006811//ion transport;GO:0006820//anion transport;GO:0006873//cellular ion homeostasis;GO:0006885//regulation of pH;GO:0008150//biological_process;GO:0009987//cellular process;GO:0010646//regulation of cell communication;GO:0010647//positive regulation of cell communication;GO:0015701//bicarbonate transport;GO:0015711//organic anion transport;GO:0019725//cellular homeost…	--
ncbi_106037407	81.361	71.539	57.551	69.991	19.719	21.046	35.953	32.394	70.1105	27.278	-1.36189	1.10598e-09	ADGRG4	adhesion G protein-coupled receptor G4, transcript variant X2	-	-	-	-	GO:0005575//cellular_component;GO:0016020//membrane;GO:0016021//integral component of membrane;GO:0031224//intrinsic component of membrane;GO:0044425//membrane part	GO:0003674//molecular_function;GO:0004888//transmembrane signaling receptor activity;GO:0004930//G protein-coupled receptor activity;GO:0038023//signaling receptor activity;GO:0060089//molecular transducer activity	GO:0007154//cell communication;GO:0007165//signal transduction;GO:0007166//cell surface receptor signaling pathway;GO:0007186//G protein-coupled receptor signaling pathway;GO:0008150//biological_process;GO:0009987//cellular process;GO:0023052//signaling;GO:0050789//regulation of biological process;GO:0050794//regulation of cellular process;GO:0050896//response to stimulus;GO:0051716//cellular res…	--
ncbi_106049124	2.232	2.231	3.27	2.131	4.927	42.407	34.281	11.622	2.466	23.3092	3.24066	1.91924e-09	LOC106049124	protein MRP-126	-	-	-	-	GO:0005575//cellular_component;GO:0005576//extracellular region;GO:0005615//extracellular space;GO:0005622//intracellular;GO:0005623//cell;GO:0005634//nucleus;GO:0005654//nucleoplasm;GO:0005737//cytoplasm;GO:0005829//cytosol;GO:0005856//cytoskeleton;GO:0005886//plasma membrane;GO:0012505//endomembrane system;GO:0016020//membrane;GO:0030054//cell junction;GO:0030141//secretory granule;GO:0031410//…	GO:0003674//molecular_function;GO:0005102//signaling receptor binding;GO:0005488//binding;GO:0005504//fatty acid binding;GO:0005509//calcium ion binding;GO:0005515//protein binding;GO:0008017//microtubule binding;GO:0008092//cytoskeletal protein binding;GO:0008270//zinc ion binding;GO:0008289//lipid binding;GO:0015631//tubulin binding;GO:0016209//antioxidant activity;GO:0031406//carboxylic acid b…	GO:0001558//regulation of cell growth;GO:0001775//cell activation;GO:0001816//cytokine production;GO:0001906//cell killing;GO:0002218//activation of innate immune response;GO:0002221//pattern recognition receptor signaling pathway;GO:0002224//toll-like receptor signaling pathway;GO:0002237//response to molecule of bacterial origin;GO:0002252//immune effector process;GO:0002253//activation of immu…	--
ncbi_106030461	204.806	150.399	157.585	199.179	53.302	39.24	79.193	95.867	177.992	66.9005	-1.41173	2.29037e-09	TINAG	tubulointerstitial nephritis antigen	-	-	-	-	GO:0005575//cellular_component;GO:0005576//extracellular region;GO:0005604//basement membrane;GO:0005615//extracellular space;GO:0031012//extracellular matrix;GO:0044421//extracellular region part;GO:0062023//collagen-containing extracellular matrix	GO:0000166//nucleotide binding;GO:0001871//pattern binding;GO:0003674//molecular_function;GO:0003824//catalytic activity;GO:0004175//endopeptidase activity;GO:0004197//cysteine-type endopeptidase activity;GO:0005044//scavenger receptor activity;GO:0005488//binding;GO:0008233//peptidase activity;GO:0008234//cysteine-type peptidase activity;GO:0016787//hydrolase activity;GO:0030246//carbohydrate bi…	GO:0002376//immune system process;GO:0006508//proteolysis;GO:0006807//nitrogen compound metabolic process;GO:0006810//transport;GO:0006897//endocytosis;GO:0006898//receptor-mediated endocytosis;GO:0006955//immune response;GO:0007155//cell adhesion;GO:0008150//biological_process;GO:0008152//metabolic process;GO:0016192//vesicle-mediated transport;GO:0019538//protein metabolic process;GO:0022610//b…	--
ncbi_106030769	21.53	19.535	16.61	16.03	6.044	4.512	9.087	7.387	18.4262	6.7575	-1.4472	2.29311e-09	NIPAL1	NIPA like domain containing 1, transcript variant X2	-	-	-	-	GO:0005575//cellular_component;GO:0016020//membrane;GO:0016021//integral component of membrane;GO:0031224//intrinsic component of membrane;GO:0044425//membrane part	GO:0003674//molecular_function;GO:0005215//transporter activity;GO:0008324//cation transmembrane transporter activity;GO:0015075//ion transmembrane transporter activity;GO:0015095//magnesium ion transmembrane transporter activity;GO:0015318//inorganic molecular entity transmembrane transporter activity;GO:0022857//transmembrane transporter activity;GO:0022890//inorganic cation transmembrane trans…	GO:0006810//transport;GO:0006811//ion transport;GO:0006812//cation transport;GO:0008150//biological_process;GO:0015693//magnesium ion transport;GO:0030001//metal ion transport;GO:0034220//ion transmembrane transport;GO:0051179//localization;GO:0051234//establishment of localization;GO:0055085//transmembrane transport;GO:0070838//divalent metal ion transport;GO:0072511//divalent inorganic cation t…	--
ncbi_106039357	81.195	67.838	58.8	66.355	31.374	28.369	33.992	43.595	68.547	34.3325	-0.997519	4.0867e-09	SLC35F5	solute carrier family 35 member F5	-	-	-	-	GO:0000139//Golgi membrane;GO:0005575//cellular_component;GO:0005622//intracellular;GO:0005623//cell;GO:0005737//cytoplasm;GO:0005794//Golgi apparatus;GO:0012505//endomembrane system;GO:0016020//membrane;GO:0016021//integral component of membrane;GO:0031090//organelle membrane;GO:0031224//intrinsic component of membrane;GO:0031984//organelle subcompartment;GO:0043226//organelle;GO:0043227//membra…	GO:0003674//molecular_function;GO:0005215//transporter activity;GO:0022857//transmembrane transporter activity	GO:0006810//transport;GO:0008150//biological_process;GO:0010883//regulation of lipid storage;GO:0032879//regulation of localization;GO:0050789//regulation of biological process;GO:0051049//regulation of transport;GO:0051179//localization;GO:0051234//establishment of localization;GO:0055085//transmembrane transport;GO:0065007//biological regulation;GO:0065008//regulation of biological quality;GO:0…	--
ncbi_106041918	2.561	4.291	4.848	6.987	13.287	14.792	32.642	26.468	4.67175	21.7972	2.22211	5.05945e-09	LOC106041918	interleukin-8	Human Diseases;Environmental Information Processing;Cellular Processes;Human Diseases;Organismal Systems;Organismal Systems;Organismal Systems	Infectious disease: bacterial;Signaling molecules and interaction;Cell growth and death;Infectious disease: viral;Immune system;Immune system;Immune system	ko05132//Salmonella infection;ko04060//Cytokine-cytokine receptor interaction;ko04218//Cellular senescence;ko05164//Influenza A;ko04621//NOD-like receptor signaling pathway;ko04620//Toll-like receptor signaling pathway;ko04622//RIG-I-like receptor signaling pathway	K10030;K10030;K10030;K10030;K10030;K10030;K10030	GO:0005575//cellular_component;GO:0005576//extracellular region;GO:0005615//extracellular space;GO:0005622//intracellular;GO:0005623//cell;GO:0044421//extracellular region part;GO:0044464//cell part	GO:0001664//G protein-coupled receptor binding;GO:0003674//molecular_function;GO:0005102//signaling receptor binding;GO:0005125//cytokine activity;GO:0005126//cytokine receptor binding;GO:0005153//interleukin-8 receptor binding;GO:0005488//binding;GO:0005515//protein binding;GO:0008009//chemokine activity;GO:0008083//growth factor activity;GO:0030545//receptor regulator activity;GO:0042379//chemo…	GO:0001525//angiogenesis;GO:0001568//blood vessel development;GO:0001775//cell activation;GO:0001906//cell killing;GO:0001944//vasculature development;GO:0002232//leukocyte chemotaxis involved in inflammatory response;GO:0002237//response to molecule of bacterial origin;GO:0002269//leukocyte activation involved in inflammatory response;GO:0002274//myeloid leukocyte activation;GO:0002376//immune s…	--
ncbi_106031959	37.604	22.354	25.237	29.779	13.252	11.671	12.073	14.001	28.7435	12.7492	-1.17282	5.67911e-09	BCHE	butyrylcholinesterase, transcript variant X1	-	-	-	-	GO:0005575//cellular_component;GO:0005576//extracellular region;GO:0005615//extracellular space;GO:0005622//intracellular;GO:0005623//cell;GO:0005634//nucleus;GO:0005635//nuclear envelope;GO:0005641//nuclear envelope lumen;GO:0005737//cytoplasm;GO:0005783//endoplasmic reticulum;GO:0005788//endoplasmic reticulum lumen;GO:0012505//endomembrane system;GO:0016020//membrane;GO:0031967//organelle envel…	GO:0001540//amyloid-beta binding;GO:0003674//molecular_function;GO:0003824//catalytic activity;GO:0003990//acetylcholinesterase activity;GO:0004104//cholinesterase activity;GO:0005488//binding;GO:0005515//protein binding;GO:0016787//hydrolase activity;GO:0016788//hydrolase activity, acting on ester bonds;GO:0019899//enzyme binding;GO:0033218//amide binding;GO:0033265//choline binding;GO:0042165//…	GO:0001101//response to acid chemical;GO:0001505//regulation of neurotransmitter levels;GO:0003008//system process;GO:0006725//cellular aromatic compound metabolic process;GO:0006805//xenobiotic metabolic process;GO:0006807//nitrogen compound metabolic process;GO:0007275//multicellular organism development;GO:0007399//nervous system development;GO:0007584//response to nutrient;GO:0007610//behavio…	--
ncbi_106038343	25.114	25.582	18.959	20.671	10.983	9.179	11.771	9.945	22.5815	10.4695	-1.10895	8.21649e-09	TRAK1	trafficking kinesin protein 1, transcript variant X1	-	-	-	-	GO:0005575//cellular_component;GO:0005622//intracellular;GO:0005623//cell;GO:0005634//nucleus;GO:0005737//cytoplasm;GO:0005739//mitochondrion;GO:0005768//endosome;GO:0005769//early endosome;GO:0012505//endomembrane system;GO:0030424//axon;GO:0030425//dendrite;GO:0030426//growth cone;GO:0030427//site of polarized growth;GO:0031410//cytoplasmic vesicle;GO:0031982//vesicle;GO:0032838//plasma membran…	GO:0003674//molecular_function;GO:0005102//signaling receptor binding;GO:0005488//binding;GO:0005515//protein binding;GO:0005524//ATP binding;GO:0008565//protein transporter activity;GO:0019904//protein domain specific binding;GO:0030911//TPR domain binding;GO:0050811//GABA receptor binding	GO:0000902//cell morphogenesis;GO:0000904//cell morphogenesis involved in differentiation;GO:0006355//regulation of transcription, DNA-templated;GO:0006357//regulation of transcription by RNA polymerase II;GO:0006464//cellular protein modification process;GO:0006486//protein glycosylation;GO:0006493//protein O-linked glycosylation;GO:0006605//protein targeting;GO:0006807//nitrogen compound metabo…	--
ncbi_106033557	136.661	93.897	67.934	102.779	43.412	37.737	43.98	49.166	100.318	43.5737	-1.20305	1.28934e-08	TMC5	transmembrane channel like 5, transcript variant X1	-	-	-	-	GO:0005575//cellular_component;GO:0005623//cell;GO:0005886//plasma membrane;GO:0005887//integral component of plasma membrane;GO:0016020//membrane;GO:0016021//integral component of membrane;GO:0031224//intrinsic component of membrane;GO:0031226//intrinsic component of plasma membrane;GO:0044425//membrane part;GO:0044459//plasma membrane part;GO:0044464//cell part;GO:0071944//cell periphery	-	GO:0006810//transport;GO:0006811//ion transport;GO:0008150//biological_process;GO:0051179//localization;GO:0051234//establishment of localization	--
ncbi_106034646	61.343	57.385	56.177	74.062	35.596	22.253	23.449	39.237	62.2418	30.1337	-1.0465	1.64912e-08	TOM1L1	target of myb1 like 1 membrane trafficking protein, transcript variant X6	-	-	-	-	GO:0000323//lytic vacuole;GO:0005575//cellular_component;GO:0005622//intracellular;GO:0005623//cell;GO:0005737//cytoplasm;GO:0005764//lysosome;GO:0005768//endosome;GO:0005773//vacuole;GO:0005794//Golgi apparatus;GO:0005795//Golgi stack;GO:0005829//cytosol;GO:0010008//endosome membrane;GO:0012505//endomembrane system;GO:0016020//membrane;GO:0031090//organelle membrane;GO:0031410//cytoplasmic vesic…	GO:0003674//molecular_function;GO:0005488//binding;GO:0005515//protein binding;GO:0008047//enzyme activator activity;GO:0017124//SH3 domain binding;GO:0019207//kinase regulator activity;GO:0019209//kinase activator activity;GO:0019887//protein kinase regulator activity;GO:0019899//enzyme binding;GO:0019900//kinase binding;GO:0019901//protein kinase binding;GO:0019904//protein domain specific bind…	GO:0001932//regulation of protein phosphorylation;GO:0001934//positive regulation of protein phosphorylation;GO:0006508//proteolysis;GO:0006511//ubiquitin-dependent protein catabolic process;GO:0006807//nitrogen compound metabolic process;GO:0006810//transport;GO:0006886//intracellular protein transport;GO:0007088//regulation of mitotic nuclear division;GO:0007154//cell communication;GO:0007165//…	--
ncbi_106039651	503.39	432.213	274.834	379.066	131.359	101.099	185.455	183.21	397.376	150.281	-1.40284	2.75397e-08	LOC106039651	ATP-dependent translocase ABCB1-like, transcript variant X10	-	-	-	-	GO:0005575//cellular_component;GO:0005737//cytoplasm;GO:0005887//integral component of plasma membrane;GO:0009288//bacterial-type flagellum;GO:0009380//excinuclease repair complex;GO:0009898//cytoplasmic side of plasma membrane;GO:0016020//membrane;GO:0016021//integral component of membrane;GO:0030257//type III protein secretion system complex;GO:0043190//ATP-binding cassette (ABC) transporter co…	GO:0000155//phosphorelay sensor kinase activity;GO:0003674//molecular_function;GO:0003723//RNA binding;GO:0003724//RNA helicase activity;GO:0003924//GTPase activity;GO:0003972//RNA ligase (ATP) activity;GO:0004140//dephospho-CoA kinase activity;GO:0004673//protein histidine kinase activity;GO:0005260//intracellularly ATP-gated chloride channel activity;GO:0005319//lipid transporter activity;GO:00…	GO:0000160//phosphorelay signal transduction system;GO:0000910//cytokinesis;GO:0001539//cilium or flagellum-dependent cell motility;GO:0006289//nucleotide-excision repair;GO:0006388//tRNA splicing, via endonucleolytic cleavage and ligation;GO:0006576//cellular biogenic amine metabolic process;GO:0006810//transport;GO:0006817//phosphate ion transport;GO:0006824//cobalt ion transport;GO:0006855//dr…	--
ncbi_125181451	164.279	128.17	75.469	157.216	57.576	44.255	54.238	59.388	131.284	53.8642	-1.28529	3.11305e-08	LOC125181451	butyrophilin subfamily 2 member A1-like	-	-	-	-	-	GO:0005515//protein binding;GO:0022857//transmembrane transporter activity	GO:0055085//transmembrane transport	--
ncbi_106034832	118.134	99.41	63.427	87.117	37.014	35.127	45.5	49.93	92.022	41.8927	-1.13528	4.07714e-08	KCNJ16	potassium inwardly rectifying channel subfamily J member 16, transcript variant X1	-	-	-	-	GO:0005575//cellular_component;GO:0005623//cell;GO:0005886//plasma membrane;GO:0005887//integral component of plasma membrane;GO:0008076//voltage-gated potassium channel complex;GO:0016020//membrane;GO:0016021//integral component of membrane;GO:0016323//basolateral plasma membrane;GO:0031224//intrinsic component of membrane;GO:0031226//intrinsic component of plasma membrane;GO:0032991//protein-co…	GO:0003674//molecular_function;GO:0005215//transporter activity;GO:0005216//ion channel activity;GO:0005242//inward rectifier potassium channel activity;GO:0005244//voltage-gated ion channel activity;GO:0005249//voltage-gated potassium channel activity;GO:0005261//cation channel activity;GO:0005267//potassium channel activity;GO:0008324//cation transmembrane transporter activity;GO:0015075//ion t…	GO:0006810//transport;GO:0006811//ion transport;GO:0006812//cation transport;GO:0006813//potassium ion transport;GO:0008150//biological_process;GO:0009987//cellular process;GO:0010107//potassium ion import;GO:0015672//monovalent inorganic cation transport;GO:0030001//metal ion transport;GO:0032879//regulation of localization;GO:0034220//ion transmembrane transport;GO:0034762//regulation of transm…	--
ncbi_106035102	25.182	23.931	15.153	25.602	8.418	9.449	10.419	13.283	22.467	10.3923	-1.1123	5.2024e-08	NEK3	NIMA related kinase 3, transcript variant X2	-	-	-	-	GO:0005575//cellular_component;GO:0005622//intracellular;GO:0005623//cell;GO:0005634//nucleus;GO:0005737//cytoplasm;GO:0030424//axon;GO:0042995//cell projection;GO:0043005//neuron projection;GO:0043226//organelle;GO:0043227//membrane-bounded organelle;GO:0043229//intracellular organelle;GO:0043231//intracellular membrane-bounded organelle;GO:0044424//intracellular part;GO:0044464//cell part;GO:00…	GO:0000166//nucleotide binding;GO:0003674//molecular_function;GO:0003824//catalytic activity;GO:0004672//protein kinase activity;GO:0004674//protein serine/threonine kinase activity;GO:0005488//binding;GO:0005524//ATP binding;GO:0008144//drug binding;GO:0016301//kinase activity;GO:0016740//transferase activity;GO:0016772//transferase activity, transferring phosphorus-containing groups;GO:0016773/…	GO:0000278//mitotic cell cycle;GO:0000902//cell morphogenesis;GO:0006464//cellular protein modification process;GO:0006468//protein phosphorylation;GO:0006793//phosphorus metabolic process;GO:0006796//phosphate-containing compound metabolic process;GO:0006807//nitrogen compound metabolic process;GO:0007049//cell cycle;GO:0007163//establishment or maintenance of cell polarity;GO:0007275//multicell…	--
ncbi_106031627	52.631	41.056	33.977	41.856	22.925	20.551	19.298	24.793	42.38	21.8917	-0.952996	5.44161e-08	SLC16A9	solute carrier family 16 member 9, transcript variant X1	-	-	-	-	GO:0005575//cellular_component;GO:0005623//cell;GO:0005886//plasma membrane;GO:0005887//integral component of plasma membrane;GO:0016020//membrane;GO:0016021//integral component of membrane;GO:0031224//intrinsic component of membrane;GO:0031226//intrinsic component of plasma membrane;GO:0044425//membrane part;GO:0044459//plasma membrane part;GO:0044464//cell part;GO:0071944//cell periphery	GO:0003674//molecular_function;GO:0005215//transporter activity;GO:0005342//organic acid transmembrane transporter activity;GO:0008028//monocarboxylic acid transmembrane transporter activity;GO:0008509//anion transmembrane transporter activity;GO:0008514//organic anion transmembrane transporter activity;GO:0015075//ion transmembrane transporter activity;GO:0015291//secondary active transmembrane …	GO:0006082//organic acid metabolic process;GO:0006725//cellular aromatic compound metabolic process;GO:0006807//nitrogen compound metabolic process;GO:0006810//transport;GO:0006811//ion transport;GO:0006820//anion transport;GO:0008150//biological_process;GO:0008152//metabolic process;GO:0009987//cellular process;GO:0015711//organic anion transport;GO:0015718//monocarboxylic acid transport;GO:0015…	--
ncbi_106030564	70.517	48.725	38.338	63.911	26.544	20.162	24.695	29.118	55.3728	25.1298	-1.13978	5.68226e-08	CHMP4C	charged multivesicular body protein 4C	Cellular Processes;Cellular Processes	Transport and catabolism;Cell growth and death	ko04144//Endocytosis;ko04217//Necroptosis	K24782;K24782	GO:0000815//ESCRT III complex;GO:0005575//cellular_component;GO:0005622//intracellular;GO:0005623//cell;GO:0005737//cytoplasm;GO:0005768//endosome;GO:0005770//late endosome;GO:0005829//cytosol;GO:0005886//plasma membrane;GO:0010008//endosome membrane;GO:0012505//endomembrane system;GO:0016020//membrane;GO:0030496//midbody;GO:0031090//organelle membrane;GO:0031410//cytoplasmic vesicle;GO:0031902//…	GO:0003674//molecular_function;GO:0005488//binding;GO:0005515//protein binding;GO:0008855//exodeoxyribonuclease VII activity;GO:0042802//identical protein binding;GO:0042803//protein homodimerization activity;GO:0046983//protein dimerization activity	GO:0000070//mitotic sister chromatid segregation;GO:0000075//cell cycle checkpoint;GO:0000278//mitotic cell cycle;GO:0000280//nuclear division;GO:0000819//sister chromatid segregation;GO:0000920//septum digestion after cytokinesis;GO:0006508//proteolysis;GO:0006807//nitrogen compound metabolic process;GO:0006810//transport;GO:0006914//autophagy;GO:0006996//organelle organization;GO:0006997//nucle…	--
ncbi_106046679	65.226	34.447	20.521	36.238	8.415	8.118	10.659	20.314	39.108	11.8765	-1.71935	6.32086e-08	IL15	interleukin 15, transcript variant X1	Environmental Information Processing;Organismal Systems	Signaling molecules and interaction;Immune system	ko04060//Cytokine-cytokine receptor interaction;ko04672//Intestinal immune network for IgA production	K05433;K05433	GO:0005575//cellular_component;GO:0005576//extracellular region;GO:0005615//extracellular space;GO:0005622//intracellular;GO:0005623//cell;GO:0005634//nucleus;GO:0005654//nucleoplasm;GO:0005737//cytoplasm;GO:0005768//endosome;GO:0005794//Golgi apparatus;GO:0005829//cytosol;GO:0009986//cell surface;GO:0012505//endomembrane system;GO:0016604//nuclear body;GO:0016607//nuclear speck;GO:0031410//cytop…	GO:0003674//molecular_function;GO:0005102//signaling receptor binding;GO:0005125//cytokine activity;GO:0005126//cytokine receptor binding;GO:0005488//binding;GO:0005515//protein binding;GO:0030545//receptor regulator activity;GO:0048018//receptor ligand activity;GO:0098772//molecular function regulator	GO:0001525//angiogenesis;GO:0001568//blood vessel development;GO:0001775//cell activation;GO:0001779//natural killer cell differentiation;GO:0001817//regulation of cytokine production;GO:0001819//positive regulation of cytokine production;GO:0001866//NK T cell proliferation;GO:0001932//regulation of protein phosphorylation;GO:0001934//positive regulation of protein phosphorylation;GO:0001944//vas…	--
ncbi_125182763	16.825	14.648	7.585	14.003	5.793	5.699	5.322	4.732	13.2652	5.3865	-1.30023	7.15353e-08	LOC125182763	uncharacterized LOC125182763, transcript variant X1	-	-	-	-	-	GO:0005515//protein binding;GO:0061630//ubiquitin protein ligase activity	-	--
ncbi_106047527	59.674	131.065	71.601	46.7	206.278	673.057	554.231	187.733	77.26	405.325	2.39128	8.42427e-08	LOC106047527	glutamine amidotransferase-like class 1 domain-containing protein 3, mitochondrial	-	-	-	-	-	GO:0008234//cysteine-type peptidase activity	GO:0006508//proteolysis	--
ncbi_106044526	167.933	145.223	92.927	121.695	63.638	54.588	63.162	72.555	131.945	63.4858	-1.05543	8.85726e-08	FAM3C	FAM3 metabolism regulating signaling molecule C, transcript variant X1	-	-	-	-	GO:0005575//cellular_component;GO:0005576//extracellular region;GO:0005622//intracellular;GO:0005623//cell;GO:0005737//cytoplasm;GO:0005794//Golgi apparatus;GO:0012505//endomembrane system;GO:0030141//secretory granule;GO:0031089//platelet dense granule lumen;GO:0031410//cytoplasmic vesicle;GO:0031974//membrane-enclosed lumen;GO:0031982//vesicle;GO:0031983//vesicle lumen;GO:0034774//secretory gra…	GO:0003674//molecular_function;GO:0005102//signaling receptor binding;GO:0005125//cytokine activity;GO:0005488//binding;GO:0005515//protein binding;GO:0030545//receptor regulator activity;GO:0048018//receptor ligand activity;GO:0098772//molecular function regulator	GO:0002576//platelet degranulation;GO:0006810//transport;GO:0006887//exocytosis;GO:0007275//multicellular organism development;GO:0008150//biological_process;GO:0009966//regulation of signal transduction;GO:0009987//cellular process;GO:0010469//regulation of signaling receptor activity;GO:0010646//regulation of cell communication;GO:0016192//vesicle-mediated transport;GO:0023051//regulation of si…	--
ncbi_106048165	18.045	17.029	17.889	17.436	10.711	10.102	9.896	11.239	17.5998	10.487	-0.746953	1.08007e-07	LOC106048165	phosphatidate cytidylyltransferase 1, transcript variant X1	Metabolism;Metabolism;Environmental Information Processing	Global and overview maps;Lipid metabolism;Signal transduction	ko01100//Metabolic pathways;ko00564//Glycerophospholipid metabolism;ko04070//Phosphatidylinositol signaling system	K00981;K00981;K00981	GO:0005575//cellular_component;GO:0005622//intracellular;GO:0005623//cell;GO:0005737//cytoplasm;GO:0005783//endoplasmic reticulum;GO:0005789//endoplasmic reticulum membrane;GO:0012505//endomembrane system;GO:0016020//membrane;GO:0016021//integral component of membrane;GO:0031224//intrinsic component of membrane;GO:0031984//organelle subcompartment;GO:0042175//nuclear outer membrane-endoplasmic re…	GO:0003674//molecular_function;GO:0003824//catalytic activity;GO:0004142//diacylglycerol cholinephosphotransferase activity;GO:0004605//phosphatidate cytidylyltransferase activity;GO:0016740//transferase activity;GO:0016772//transferase activity, transferring phosphorus-containing groups;GO:0016779//nucleotidyltransferase activity;GO:0016780//phosphotransferase activity, for other substituted pho…	GO:0006139//nucleobase-containing compound metabolic process;GO:0006220//pyrimidine nucleotide metabolic process;GO:0006221//pyrimidine nucleotide biosynthetic process;GO:0006629//lipid metabolic process;GO:0006644//phospholipid metabolic process;GO:0006650//glycerophospholipid metabolic process;GO:0006655//phosphatidylglycerol biosynthetic process;GO:0006656//phosphatidylcholine biosynthetic pro…	--
ncbi_106043304	92.139	94.006	72.121	88.659	36.89	25.674	51.286	36.565	86.7313	37.6037	-1.20568	1.13748e-07	GK	glycerol kinase, transcript variant X1	Metabolism;Organismal Systems;Metabolism	Global and overview maps;Endocrine system;Lipid metabolism	ko01100//Metabolic pathways;ko03320//PPAR signaling pathway;ko00561//Glycerolipid metabolism	K00864;K00864;K00864	GO:0005575//cellular_component;GO:0005622//intracellular;GO:0005623//cell;GO:0005737//cytoplasm;GO:0005739//mitochondrion;GO:0005829//cytosol;GO:0043226//organelle;GO:0043227//membrane-bounded organelle;GO:0043229//intracellular organelle;GO:0043231//intracellular membrane-bounded organelle;GO:0044424//intracellular part;GO:0044444//cytoplasmic part;GO:0044464//cell part	GO:0000166//nucleotide binding;GO:0003674//molecular_function;GO:0003824//catalytic activity;GO:0004370//glycerol kinase activity;GO:0004856//xylulokinase activity;GO:0005488//binding;GO:0005515//protein binding;GO:0005524//ATP binding;GO:0008144//drug binding;GO:0008270//zinc ion binding;GO:0008737//L-fuculokinase activity;GO:0008741//ribulokinase activity;GO:0008993//rhamnulokinase activity;GO:…	GO:0005975//carbohydrate metabolic process;GO:0005997//xylulose metabolic process;GO:0006066//alcohol metabolic process;GO:0006071//glycerol metabolic process;GO:0006072//glycerol-3-phosphate metabolic process;GO:0006629//lipid metabolic process;GO:0006638//neutral lipid metabolic process;GO:0006639//acylglycerol metabolic process;GO:0006641//triglyceride metabolic process;GO:0006793//phosphorus …	--
ncbi_106029992	76.704	73.333	49.042	66.405	28.533	28.725	29.752	47.886	66.371	33.724	-0.976777	1.19064e-07	LOC106029992	plasma membrane ascorbate-dependent reductase CYBRD1	-	-	-	-	GO:0000323//lytic vacuole;GO:0005575//cellular_component;GO:0005622//intracellular;GO:0005623//cell;GO:0005737//cytoplasm;GO:0005764//lysosome;GO:0005765//lysosomal membrane;GO:0005773//vacuole;GO:0005774//vacuolar membrane;GO:0005886//plasma membrane;GO:0005903//brush border;GO:0016020//membrane;GO:0016021//integral component of membrane;GO:0031090//organelle membrane;GO:0031224//intrinsic compo…	GO:0000293//ferric-chelate reductase activity;GO:0003674//molecular_function;GO:0003824//catalytic activity;GO:0005488//binding;GO:0016491//oxidoreductase activity;GO:0016722//oxidoreductase activity, oxidizing metal ions;GO:0016723//oxidoreductase activity, oxidizing metal ions, NAD or NADP as acceptor;GO:0043167//ion binding;GO:0043169//cation binding;GO:0046872//metal ion binding	GO:0001505//regulation of neurotransmitter levels;GO:0003008//system process;GO:0006873//cellular ion homeostasis;GO:0006875//cellular metal ion homeostasis;GO:0006879//cellular iron ion homeostasis;GO:0007610//behavior;GO:0007611//learning or memory;GO:0007613//memory;GO:0007626//locomotory behavior;GO:0008150//biological_process;GO:0008152//metabolic process;GO:0009987//cellular process;GO:0010…	--
ncbi_106038752	7.433	10.328	4.65	10.268	16.532	25.89	51.365	39.092	8.16975	33.2197	2.02368	1.42247e-07	NFKBIZ	NFKB inhibitor zeta, transcript variant X1	-	-	-	-	GO:0005575//cellular_component;GO:0005622//intracellular;GO:0005623//cell;GO:0005634//nucleus;GO:0005654//nucleoplasm;GO:0005737//cytoplasm;GO:0016604//nuclear body;GO:0016607//nuclear speck;GO:0031974//membrane-enclosed lumen;GO:0031981//nuclear lumen;GO:0032991//protein-containing complex;GO:0035770//ribonucleoprotein granule;GO:0036464//cytoplasmic ribonucleoprotein granule;GO:0043226//organel…	GO:0003674//molecular_function;GO:0003712//transcription coregulator activity;GO:0005488//binding;GO:0005515//protein binding;GO:0008134//transcription factor binding;GO:0140110//transcription regulator activity	GO:0002253//activation of immune response;GO:0002376//immune system process;GO:0002429//immune response-activating cell surface receptor signaling pathway;GO:0002682//regulation of immune system process;GO:0002684//positive regulation of immune system process;GO:0002694//regulation of leukocyte activation;GO:0002696//positive regulation of leukocyte activation;GO:0002697//regulation of immune eff…	--
ncbi_106046730	5.179	4.423	3.748	6.258	9.522	14.178	52.419	27.358	4.902	25.8693	2.3998	1.45051e-07	SOCS3	suppressor of cytokine signaling 3	Human Diseases;Genetic Information Processing;Human Diseases;Organismal Systems;Organismal Systems	Infectious disease: viral;Folding, sorting and degradation;Infectious disease: viral;Endocrine system;Endocrine system	ko05168//Herpes simplex virus 1 infection;ko04120//Ubiquitin mediated proteolysis;ko05164//Influenza A;ko04910//Insulin signaling pathway;ko04920//Adipocytokine signaling pathway	K04696;K04696;K04696;K04696;K04696	GO:0005575//cellular_component;GO:0005622//intracellular;GO:0005623//cell;GO:0005737//cytoplasm;GO:0005829//cytosol;GO:0044424//intracellular part;GO:0044444//cytoplasmic part;GO:0044464//cell part	GO:0001784//phosphotyrosine residue binding;GO:0003674//molecular_function;GO:0004857//enzyme inhibitor activity;GO:0004860//protein kinase inhibitor activity;GO:0005488//binding;GO:0005515//protein binding;GO:0019207//kinase regulator activity;GO:0019210//kinase inhibitor activity;GO:0019887//protein kinase regulator activity;GO:0030234//enzyme regulator activity;GO:0045309//protein phosphorylat…	GO:0000003//reproduction;GO:0001558//regulation of cell growth;GO:0001568//blood vessel development;GO:0001666//response to hypoxia;GO:0001701//in utero embryonic development;GO:0001763//morphogenesis of a branching structure;GO:0001890//placenta development;GO:0001892//embryonic placenta development;GO:0001932//regulation of protein phosphorylation;GO:0001933//negative regulation of protein phos…	--
ncbi_106037112	100.434	69.026	63.756	60.244	31.33	25.093	33.459	48.549	73.365	34.6078	-1.084	1.46047e-07	ADGRG7	adhesion G protein-coupled receptor G7, transcript variant X1	-	-	-	-	GO:0005575//cellular_component;GO:0016020//membrane;GO:0016021//integral component of membrane;GO:0031224//intrinsic component of membrane;GO:0044425//membrane part	GO:0003674//molecular_function;GO:0004888//transmembrane signaling receptor activity;GO:0004930//G protein-coupled receptor activity;GO:0038023//signaling receptor activity;GO:0060089//molecular transducer activity	GO:0007154//cell communication;GO:0007165//signal transduction;GO:0007166//cell surface receptor signaling pathway;GO:0007186//G protein-coupled receptor signaling pathway;GO:0008150//biological_process;GO:0009987//cellular process;GO:0023052//signaling;GO:0050789//regulation of biological process;GO:0050794//regulation of cellular process;GO:0050896//response to stimulus;GO:0051716//cellular res…	--
ncbi_106031481	103.818	106.236	101.928	78.517	41.685	27.091	56.893	44.534	97.6248	42.5508	-1.19806	1.5055e-07	ABCG8	ATP binding cassette subfamily G member 8, transcript variant X1	Environmental Information Processing	Membrane transport	ko02010//ABC transporters	K05684	GO:0005575//cellular_component;GO:0005623//cell;GO:0005886//plasma membrane;GO:0005887//integral component of plasma membrane;GO:0009380//excinuclease repair complex;GO:0009898//cytoplasmic side of plasma membrane;GO:0016020//membrane;GO:0016021//integral component of membrane;GO:0016324//apical plasma membrane;GO:0031224//intrinsic component of membrane;GO:0031226//intrinsic component of plasma …	GO:0000166//nucleotide binding;GO:0003674//molecular_function;GO:0003824//catalytic activity;GO:0003924//GTPase activity;GO:0004527//exonuclease activity;GO:0005215//transporter activity;GO:0005260//intracellularly ATP-gated chloride channel activity;GO:0005319//lipid transporter activity;GO:0005488//binding;GO:0005515//protein binding;GO:0005524//ATP binding;GO:0005525//GTP binding;GO:0008144//d…	GO:0000910//cytokinesis;GO:0003008//system process;GO:0006260//DNA replication;GO:0006289//nucleotide-excision repair;GO:0006310//DNA recombination;GO:0006810//transport;GO:0006811//ion transport;GO:0006817//phosphate ion transport;GO:0006820//anion transport;GO:0006824//cobalt ion transport;GO:0006855//drug transmembrane transport;GO:0006869//lipid transport;GO:0007584//response to nutrient;GO:0…	--
ncbi_106047111	37.869	32.781	30.696	35.131	15.436	13.856	20.829	18.797	34.1193	17.2295	-0.985705	1.73546e-07	RAB40B	RAB40B, member RAS oncogene family	-	-	-	-	GO:0005575//cellular_component;GO:0005622//intracellular;GO:0005623//cell;GO:0005634//nucleus;GO:0005635//nuclear envelope;GO:0005737//cytoplasm;GO:0005768//endosome;GO:0005886//plasma membrane;GO:0008021//synaptic vesicle;GO:0012505//endomembrane system;GO:0012506//vesicle membrane;GO:0016020//membrane;GO:0030133//transport vesicle;GO:0030141//secretory granule;GO:0030659//cytoplasmic vesicle me…	GO:0000166//nucleotide binding;GO:0001882//nucleoside binding;GO:0001883//purine nucleoside binding;GO:0003674//molecular_function;GO:0003824//catalytic activity;GO:0003924//GTPase activity;GO:0005488//binding;GO:0005525//GTP binding;GO:0016462//pyrophosphatase activity;GO:0016787//hydrolase activity;GO:0016817//hydrolase activity, acting on acid anhydrides;GO:0016818//hydrolase activity, acting …	GO:0006464//cellular protein modification process;GO:0006807//nitrogen compound metabolic process;GO:0006810//transport;GO:0007154//cell communication;GO:0007165//signal transduction;GO:0007264//small GTPase mediated signal transduction;GO:0007265//Ras protein signal transduction;GO:0008104//protein localization;GO:0008150//biological_process;GO:0008152//metabolic process;GO:0009987//cellular pro…	--
ncbi_106032758	24.431	20.258	16.269	24.275	11.467	12.352	8.042	10.122	21.3083	10.4957	-1.02161	1.86556e-07	FNIP1	folliculin interacting protein 1, transcript variant X1	Environmental Information Processing	Signal transduction	ko04150//mTOR signaling pathway	K20400	GO:0005575//cellular_component;GO:0005622//intracellular;GO:0005623//cell;GO:0005737//cytoplasm;GO:0044424//intracellular part;GO:0044464//cell part	GO:0003674//molecular_function;GO:0004857//enzyme inhibitor activity;GO:0005085//guanyl-nucleotide exchange factor activity;GO:0005488//binding;GO:0005515//protein binding;GO:0019899//enzyme binding;GO:0030234//enzyme regulator activity;GO:0042030//ATPase inhibitor activity;GO:0051020//GTPase binding;GO:0051087//chaperone binding;GO:0060589//nucleoside-triphosphatase regulator activity;GO:0060590…	GO:0000122//negative regulation of transcription by RNA polymerase II;GO:0001775//cell activation;GO:0001932//regulation of protein phosphorylation;GO:0001934//positive regulation of protein phosphorylation;GO:0002327//immature B cell differentiation;GO:0002376//immune system process;GO:0002520//immune system development;GO:0002521//leukocyte differentiation;GO:0002682//regulation of immune syste…	--
ncbi_106040388	22.172	20.76	17.022	16.786	9.743	9.161	10.527	11.204	19.185	10.1587	-0.917256	1.91318e-07	SPATA13	spermatogenesis associated 13, transcript variant X4	Cellular Processes	Cell motility	ko04810//Regulation of actin cytoskeleton	K05769	GO:0001726//ruffle;GO:0005575//cellular_component;GO:0005622//intracellular;GO:0005623//cell;GO:0005634//nucleus;GO:0005654//nucleoplasm;GO:0005737//cytoplasm;GO:0005829//cytosol;GO:0005886//plasma membrane;GO:0016020//membrane;GO:0016459//myosin complex;GO:0030027//lamellipodium;GO:0030175//filopodium;GO:0031252//cell leading edge;GO:0031253//cell projection membrane;GO:0031256//leading edge mem…	GO:0003674//molecular_function;GO:0003774//motor activity;GO:0005085//guanyl-nucleotide exchange factor activity;GO:0005088//Ras guanyl-nucleotide exchange factor activity;GO:0005089//Rho guanyl-nucleotide exchange factor activity;GO:0005488//binding;GO:0005515//protein binding;GO:0017016//Ras GTPase binding;GO:0017048//Rho GTPase binding;GO:0019899//enzyme binding;GO:0030676//Rac guanyl-nucleoti…	GO:0006928//movement of cell or subcellular component;GO:0007154//cell communication;GO:0007165//signal transduction;GO:0008150//biological_process;GO:0009966//regulation of signal transduction;GO:0009987//cellular process;GO:0010646//regulation of cell communication;GO:0016043//cellular component organization;GO:0016477//cell migration;GO:0022607//cellular component assembly;GO:0023051//regulati…	--
ncbi_106045015	2612.16	2811.89	3413.89	2171.82	825.844	624.893	1652.28	1072.89	2752.44	1043.98	-1.39862	2.49363e-07	LOC106045015	sodium-dependent neutral amino acid transporter B(0)AT1	-	-	-	-	GO:0005575//cellular_component;GO:0005623//cell;GO:0005886//plasma membrane;GO:0005887//integral component of plasma membrane;GO:0005903//brush border;GO:0016020//membrane;GO:0016021//integral component of membrane;GO:0016324//apical plasma membrane;GO:0031224//intrinsic component of membrane;GO:0031226//intrinsic component of plasma membrane;GO:0031253//cell projection membrane;GO:0031526//brush…	GO:0003674//molecular_function;GO:0005215//transporter activity;GO:0005326//neurotransmitter transporter activity;GO:0005328//neurotransmitter:sodium symporter activity;GO:0005342//organic acid transmembrane transporter activity;GO:0008324//cation transmembrane transporter activity;GO:0008509//anion transmembrane transporter activity;GO:0008514//organic anion transmembrane transporter activity;GO…	GO:0003333//amino acid transmembrane transport;GO:0006810//transport;GO:0006811//ion transport;GO:0006812//cation transport;GO:0006814//sodium ion transport;GO:0006820//anion transport;GO:0006836//neurotransmitter transport;GO:0006865//amino acid transport;GO:0007584//response to nutrient;GO:0008150//biological_process;GO:0009605//response to external stimulus;GO:0009991//response to extracellula…	--
ncbi_106037538	26.037	28.971	23.07	24.082	14.838	13.173	12.123	18.973	25.54	14.7767	-0.78943	2.81006e-07	ARL4A	ADP ribosylation factor like GTPase 4A	-	-	-	-	GO:0005575//cellular_component;GO:0005622//intracellular;GO:0005623//cell;GO:0005634//nucleus;GO:0005654//nucleoplasm;GO:0005730//nucleolus;GO:0005737//cytoplasm;GO:0005829//cytosol;GO:0005886//plasma membrane;GO:0016020//membrane;GO:0031974//membrane-enclosed lumen;GO:0031981//nuclear lumen;GO:0043226//organelle;GO:0043227//membrane-bounded organelle;GO:0043228//non-membrane-bounded organelle;GO…	GO:0000166//nucleotide binding;GO:0001882//nucleoside binding;GO:0001883//purine nucleoside binding;GO:0003674//molecular_function;GO:0003824//catalytic activity;GO:0003873//6-phosphofructo-2-kinase activity;GO:0003924//GTPase activity;GO:0005488//binding;GO:0005524//ATP binding;GO:0005525//GTP binding;GO:0016462//pyrophosphatase activity;GO:0016787//hydrolase activity;GO:0016817//hydrolase activ…	GO:0006000//fructose metabolic process;GO:0007186//G protein-coupled receptor signaling pathway;GO:0008150//biological_process;GO:0009987//cellular process;GO:0030154//cell differentiation;GO:0032502//developmental process;GO:0042254//ribosome biogenesis;GO:0045444//fat cell differentiation;GO:0048869//cellular developmental process;GO:0050873//brown fat cell differentiation;GO:0051186//cofactor …	--
ncbi_106031586	13.83	12.234	10.036	10.489	3.763	3.471	7.013	4.815	11.6472	4.7655	-1.28929	2.82085e-07	ATF3	activating transcription factor 3	-	-	-	-	GO:0005575//cellular_component;GO:0005622//intracellular;GO:0005623//cell;GO:0005634//nucleus;GO:0005654//nucleoplasm;GO:0005730//nucleolus;GO:0005840//ribosome;GO:0031974//membrane-enclosed lumen;GO:0031981//nuclear lumen;GO:0032991//protein-containing complex;GO:0043226//organelle;GO:0043227//membrane-bounded organelle;GO:0043228//non-membrane-bounded organelle;GO:0043229//intracellular organel…	GO:0000976//transcription regulatory region sequence-specific DNA binding;GO:0000977//RNA polymerase II regulatory region sequence-specific DNA binding;GO:0000978//RNA polymerase II proximal promoter sequence-specific DNA binding;GO:0000981//DNA-binding transcription factor activity, RNA polymerase II-specific;GO:0000982//transcription factor activity, RNA polymerase II proximal promoter sequence…	GO:0000122//negative regulation of transcription by RNA polymerase II;GO:0001709//cell fate determination;GO:0001932//regulation of protein phosphorylation;GO:0001933//negative regulation of protein phosphorylation;GO:0002376//immune system process;GO:0005975//carbohydrate metabolic process;GO:0005996//monosaccharide metabolic process;GO:0006006//glucose metabolic process;GO:0006094//gluconeogene…	TF_bZIP
ncbi_106037462	2.927	7.229	6.21	5.387	15.598	15.249	34.383	16.94	5.43825	20.5425	1.9174	2.95379e-07	NOX1	NADPH oxidase 1	-	-	-	-	GO:0005575//cellular_component;GO:0005622//intracellular;GO:0005623//cell;GO:0005737//cytoplasm;GO:0005768//endosome;GO:0005769//early endosome;GO:0005886//plasma membrane;GO:0005887//integral component of plasma membrane;GO:0012505//endomembrane system;GO:0016020//membrane;GO:0016021//integral component of membrane;GO:0030054//cell junction;GO:0031224//intrinsic component of membrane;GO:0031226/…	GO:0000166//nucleotide binding;GO:0003674//molecular_function;GO:0003824//catalytic activity;GO:0005215//transporter activity;GO:0005244//voltage-gated ion channel activity;GO:0005488//binding;GO:0005515//protein binding;GO:0015075//ion transmembrane transporter activity;GO:0015267//channel activity;GO:0016175//superoxide-generating NADPH oxidase activity;GO:0016491//oxidoreductase activity;GO:00…	GO:0000302//response to reactive oxygen species;GO:0001525//angiogenesis;GO:0001568//blood vessel development;GO:0001817//regulation of cytokine production;GO:0001819//positive regulation of cytokine production;GO:0001932//regulation of protein phosphorylation;GO:0001934//positive regulation of protein phosphorylation;GO:0001944//vasculature development;GO:0001990//regulation of systemic arterial…	--
ncbi_106034286	19.422	15.807	11.889	13.255	7.218	7.51	7.573	9.388	15.0932	7.92225	-0.929921	3.11818e-07	FBXO30	F-box protein 30	-	-	-	-	GO:0005575//cellular_component;GO:0005622//intracellular;GO:0005623//cell;GO:0005737//cytoplasm;GO:0005829//cytosol;GO:0044424//intracellular part;GO:0044444//cytoplasmic part;GO:0044464//cell part	GO:0003674//molecular_function;GO:0003824//catalytic activity;GO:0004842//ubiquitin-protein transferase activity;GO:0005488//binding;GO:0005515//protein binding;GO:0008270//zinc ion binding;GO:0016740//transferase activity;GO:0019787//ubiquitin-like protein transferase activity;GO:0043167//ion binding;GO:0043169//cation binding;GO:0046872//metal ion binding;GO:0046914//transition metal ion bindin…	GO:0000209//protein polyubiquitination;GO:0006464//cellular protein modification process;GO:0006511//ubiquitin-dependent protein catabolic process;GO:0006807//nitrogen compound metabolic process;GO:0007275//multicellular organism development;GO:0008150//biological_process;GO:0008152//metabolic process;GO:0009987//cellular process;GO:0016567//protein ubiquitination;GO:0019538//protein metabolic pr…	--
ncbi_106032296	18.944	11.938	8.89	12.427	5.544	6.829	5.262	5.224	13.0497	5.71475	-1.19126	3.30905e-07	FNIP2	folliculin interacting protein 2, transcript variant X1	Environmental Information Processing	Signal transduction	ko04150//mTOR signaling pathway	K20401	GO:0005575//cellular_component;GO:0005622//intracellular;GO:0005623//cell;GO:0005737//cytoplasm;GO:0044424//intracellular part;GO:0044464//cell part	GO:0003674//molecular_function;GO:0004857//enzyme inhibitor activity;GO:0005488//binding;GO:0005515//protein binding;GO:0030234//enzyme regulator activity;GO:0042030//ATPase inhibitor activity;GO:0051087//chaperone binding;GO:0060589//nucleoside-triphosphatase regulator activity;GO:0060590//ATPase regulator activity;GO:0098772//molecular function regulator	GO:0000122//negative regulation of transcription by RNA polymerase II;GO:0001932//regulation of protein phosphorylation;GO:0001934//positive regulation of protein phosphorylation;GO:0006355//regulation of transcription, DNA-templated;GO:0006357//regulation of transcription by RNA polymerase II;GO:0006464//cellular protein modification process;GO:0006468//protein phosphorylation;GO:0006793//phosph…	--
ncbi_106036023	230.754	642.673	349.676	544.677	2621.89	2339.9	768.055	1598.04	441.945	1831.97	2.05146	3.49973e-07	LOC106036023	interferon alpha-inducible protein 27-like protein 2B	-	-	-	-	GO:0016021//integral component of membrane	-	-	--
ncbi_106047354	54.959	34.343	28.306	33.878	16.709	19.531	18.225	24.676	37.8715	19.7853	-0.936687	3.77966e-07	FRMPD2	FERM and PDZ domain containing 2, transcript variant X1	-	-	-	-	GO:0005575//cellular_component;GO:0005622//intracellular;GO:0005623//cell;GO:0005737//cytoplasm;GO:0005856//cytoskeleton;GO:0005886//plasma membrane;GO:0005911//cell-cell junction;GO:0005923//bicellular tight junction;GO:0016020//membrane;GO:0016323//basolateral plasma membrane;GO:0030054//cell junction;GO:0030288//outer membrane-bounded periplasmic space;GO:0043226//organelle;GO:0043228//non-mem…	GO:0003674//molecular_function;GO:0004252//serine-type endopeptidase activity;GO:0004588//orotate phosphoribosyltransferase activity;GO:0004725//protein tyrosine phosphatase activity;GO:0005488//binding;GO:0005515//protein binding;GO:0005543//phospholipid binding;GO:0005545//1-phosphatidylinositol binding;GO:0008289//lipid binding;GO:0035091//phosphatidylinositol binding;GO:0043167//ion binding;G…	GO:0006470//protein dephosphorylation;GO:0006508//proteolysis;GO:0006950//response to stress;GO:0007043//cell-cell junction assembly;GO:0008150//biological_process;GO:0009220//pyrimidine ribonucleotide biosynthetic process;GO:0009987//cellular process;GO:0016043//cellular component organization;GO:0022607//cellular component assembly;GO:0034329//cell junction assembly;GO:0034330//cell junction or…	--
ncbi_106038675	1672.06	1744.85	1699.03	1506.8	777.412	552.023	1029.45	958.262	1655.68	829.287	-0.997485	3.78206e-07	LOC106038675	glutamyl aminopeptidase	-	-	-	-	GO:0005575//cellular_component;GO:0005622//intracellular;GO:0005623//cell;GO:0005737//cytoplasm;GO:0005886//plasma membrane;GO:0005887//integral component of plasma membrane;GO:0005903//brush border;GO:0009897//external side of plasma membrane;GO:0009986//cell surface;GO:0012506//vesicle membrane;GO:0016020//membrane;GO:0016021//integral component of membrane;GO:0016324//apical plasma membrane;GO…	GO:0003674//molecular_function;GO:0003824//catalytic activity;GO:0004177//aminopeptidase activity;GO:0005488//binding;GO:0008233//peptidase activity;GO:0008235//metalloexopeptidase activity;GO:0008237//metallopeptidase activity;GO:0008238//exopeptidase activity;GO:0008270//zinc ion binding;GO:0016787//hydrolase activity;GO:0033218//amide binding;GO:0042277//peptide binding;GO:0043167//ion binding…	GO:0001525//angiogenesis;GO:0001568//blood vessel development;GO:0001655//urogenital system development;GO:0001822//kidney development;GO:0001944//vasculature development;GO:0001990//regulation of systemic arterial blood pressure by hormone;GO:0001991//regulation of systemic arterial blood pressure by circulatory renin-angiotensin;GO:0002002//regulation of angiotensin levels in blood;GO:0002003//…	--
ncbi_106033982	39.871	28.109	22.37	27.889	11.22	10.652	16.27	17.418	29.5598	13.89	-1.08959	3.78457e-07	GIPC2	GIPC PDZ domain containing family member 2, transcript variant X1	-	-	-	-	GO:0005575//cellular_component;GO:0005622//intracellular;GO:0005623//cell;GO:0005737//cytoplasm;GO:0044424//intracellular part;GO:0044464//cell part	GO:0003674//molecular_function;GO:0005488//binding;GO:0005515//protein binding;GO:0042802//identical protein binding	-	--
ncbi_106035725	19.319	15.163	15.605	15.745	7.365	7.484	10.098	7.033	16.458	7.995	-1.04162	4.12297e-07	CRACDL	CRACD like, transcript variant X1	-	-	-	-	-	-	-	--
ncbi_106035741	40.898	31.839	30.622	23.92	19.228	10.867	13.439	12.589	31.8197	14.0307	-1.18133	4.73447e-07	PLCXD1	phosphatidylinositol specific phospholipase C X domain containing 1, transcript variant X2	-	-	-	-	GO:0005575//cellular_component;GO:0005622//intracellular;GO:0005623//cell;GO:0005737//cytoplasm;GO:0044424//intracellular part;GO:0044464//cell part	GO:0003674//molecular_function;GO:0003824//catalytic activity;GO:0008081//phosphoric diester hydrolase activity;GO:0016787//hydrolase activity;GO:0016788//hydrolase activity, acting on ester bonds;GO:0042578//phosphoric ester hydrolase activity	GO:0006629//lipid metabolic process;GO:0008150//biological_process;GO:0008152//metabolic process;GO:0044238//primary metabolic process;GO:0071704//organic substance metabolic process	--
ncbi_106034502	21.481	37.838	54.388	41.627	132.505	138.999	95.261	99.998	38.8335	116.691	1.58732	5.21447e-07	SRGN	serglycin, transcript variant X2	-	-	-	-	GO:0000323//lytic vacuole;GO:0005575//cellular_component;GO:0005576//extracellular region;GO:0005615//extracellular space;GO:0005622//intracellular;GO:0005623//cell;GO:0005737//cytoplasm;GO:0005764//lysosome;GO:0005773//vacuole;GO:0005794//Golgi apparatus;GO:0012505//endomembrane system;GO:0030141//secretory granule;GO:0031091//platelet alpha granule;GO:0031093//platelet alpha granule lumen;GO:00…	GO:0003674//molecular_function;GO:0005488//binding;GO:0005518//collagen binding;GO:0044877//protein-containing complex binding	GO:0001817//regulation of cytokine production;GO:0001818//negative regulation of cytokine production;GO:0002576//platelet degranulation;GO:0002791//regulation of peptide secretion;GO:0002792//negative regulation of peptide secretion;GO:0006508//proteolysis;GO:0006807//nitrogen compound metabolic process;GO:0006810//transport;GO:0006887//exocytosis;GO:0006915//apoptotic process;GO:0006996//organel…	--
ncbi_106033660	278.621	212.088	129.115	189.083	74.343	71.115	111.327	95.984	202.227	88.1923	-1.19725	5.76991e-07	MAPK6	mitogen-activated protein kinase 6, transcript variant X1	-	-	-	-	GO:0005575//cellular_component;GO:0005622//intracellular;GO:0005623//cell;GO:0005634//nucleus;GO:0005654//nucleoplasm;GO:0005737//cytoplasm;GO:0005829//cytosol;GO:0005856//cytoskeleton;GO:0031974//membrane-enclosed lumen;GO:0031981//nuclear lumen;GO:0032156//septin cytoskeleton;GO:0032991//protein-containing complex;GO:0043226//organelle;GO:0043227//membrane-bounded organelle;GO:0043228//non-memb…	GO:0000166//nucleotide binding;GO:0003674//molecular_function;GO:0003824//catalytic activity;GO:0004672//protein kinase activity;GO:0004674//protein serine/threonine kinase activity;GO:0004707//MAP kinase activity;GO:0005488//binding;GO:0005515//protein binding;GO:0005524//ATP binding;GO:0008144//drug binding;GO:0016301//kinase activity;GO:0016740//transferase activity;GO:0016772//transferase act…	GO:0000165//MAPK cascade;GO:0006464//cellular protein modification process;GO:0006468//protein phosphorylation;GO:0006793//phosphorus metabolic process;GO:0006796//phosphate-containing compound metabolic process;GO:0006807//nitrogen compound metabolic process;GO:0007049//cell cycle;GO:0007154//cell communication;GO:0007165//signal transduction;GO:0007275//multicellular organism development;GO:000…	--
ncbi_106032496	59.516	52.294	39.066	62.686	25.696	21.868	25.202	38.584	53.3905	27.8375	-0.939553	5.85613e-07	AKAP7	A-kinase anchoring protein 7	-	-	-	-	GO:0005575//cellular_component;GO:0005622//intracellular;GO:0005623//cell;GO:0005634//nucleus;GO:0005737//cytoplasm;GO:0005783//endoplasmic reticulum;GO:0005829//cytosol;GO:0005886//plasma membrane;GO:0012505//endomembrane system;GO:0016020//membrane;GO:0016324//apical plasma membrane;GO:0016328//lateral plasma membrane;GO:0016528//sarcoplasm;GO:0016529//sarcoplasmic reticulum;GO:0030133//transpo…	GO:0000166//nucleotide binding;GO:0003674//molecular_function;GO:0005198//structural molecule activity;GO:0005488//binding;GO:0005515//protein binding;GO:0008022//protein C-terminus binding;GO:0008144//drug binding;GO:0008664//2'-5'-RNA ligase activity;GO:0016208//AMP binding;GO:0017076//purine nucleotide binding;GO:0019899//enzyme binding;GO:0019900//kinase binding;GO:0019901//protein kinase bin…	GO:0001508//action potential;GO:0006810//transport;GO:0006811//ion transport;GO:0007154//cell communication;GO:0007165//signal transduction;GO:0007166//cell surface receptor signaling pathway;GO:0007167//enzyme linked receptor protein signaling pathway;GO:0007178//transmembrane receptor protein serine/threonine kinase signaling pathway;GO:0008033//tRNA processing;GO:0008104//protein localization;…	--
ncbi_106031883	17.997	15.98	11.592	13.809	7.585	7.285	8.19	9.262	14.8445	8.0805	-0.877412	6.88158e-07	SHOC2	SHOC2 leucine rich repeat scaffold protein	-	-	-	-	GO:0000164//protein phosphatase type 1 complex;GO:0005575//cellular_component;GO:0005622//intracellular;GO:0005623//cell;GO:0005634//nucleus;GO:0005654//nucleoplasm;GO:0005737//cytoplasm;GO:0005829//cytosol;GO:0005886//plasma membrane;GO:0008287//protein serine/threonine phosphatase complex;GO:0016020//membrane;GO:0031974//membrane-enclosed lumen;GO:0031981//nuclear lumen;GO:0032991//protein-cont…	GO:0003674//molecular_function;GO:0005488//binding;GO:0005515//protein binding;GO:0008157//protein phosphatase 1 binding;GO:0017016//Ras GTPase binding;GO:0019208//phosphatase regulator activity;GO:0019888//protein phosphatase regulator activity;GO:0019899//enzyme binding;GO:0019902//phosphatase binding;GO:0019903//protein phosphatase binding;GO:0030234//enzyme regulator activity;GO:0031267//smal…	GO:0002119//nematode larval development;GO:0002164//larval development;GO:0007154//cell communication;GO:0007165//signal transduction;GO:0007166//cell surface receptor signaling pathway;GO:0007167//enzyme linked receptor protein signaling pathway;GO:0007169//transmembrane receptor protein tyrosine kinase signaling pathway;GO:0007264//small GTPase mediated signal transduction;GO:0007265//Ras prote…	--
ncbi_106042848	47.393	56.283	55.827	47.84	29.093	21.353	31.309	34.912	51.8357	29.1668	-0.829623	6.97878e-07	LOC106042848	6-phosphofructo-2-kinase/fructose-2,6-bisphosphatase 4, transcript variant X1	Metabolism	Carbohydrate metabolism	ko00051//Fructose and mannose metabolism	K19030	GO:0005575//cellular_component;GO:0005622//intracellular;GO:0005623//cell;GO:0005737//cytoplasm;GO:0005829//cytosol;GO:0044424//intracellular part;GO:0044444//cytoplasmic part;GO:0044464//cell part	GO:0000166//nucleotide binding;GO:0003674//molecular_function;GO:0003824//catalytic activity;GO:0003873//6-phosphofructo-2-kinase activity;GO:0004331//fructose-2,6-bisphosphate 2-phosphatase activity;GO:0005488//binding;GO:0005515//protein binding;GO:0005524//ATP binding;GO:0005525//GTP binding;GO:0008144//drug binding;GO:0008443//phosphofructokinase activity;GO:0016301//kinase activity;GO:001674…	GO:0000160//phosphorelay signal transduction system;GO:0005975//carbohydrate metabolic process;GO:0005996//monosaccharide metabolic process;GO:0006000//fructose metabolic process;GO:0006003//fructose 2,6-bisphosphate metabolic process;GO:0006109//regulation of carbohydrate metabolic process;GO:0006110//regulation of glycolytic process;GO:0006140//regulation of nucleotide metabolic process;GO:0006…	--
ncbi_106041959	14.378	9.017	8.828	10.741	4.75	4.974	6.005	5.134	10.741	5.21575	-1.04218	7.00173e-07	VAV3	vav guanine nucleotide exchange factor 3, transcript variant X1	Cellular Processes;Cellular Processes	Cell motility;Cellular community - eukaryotes	ko04810//Regulation of actin cytoskeleton;ko04510//Focal adhesion	K05730;K05730	-	GO:0005085//guanyl-nucleotide exchange factor activity;GO:0005515//protein binding	GO:0035556//intracellular signal transduction	--
ncbi_106047220	15.495	22.041	26.103	22.407	63.003	74.357	55.419	42.333	21.5115	58.778	1.45017	7.4953e-07	ACOT7	acyl-CoA thioesterase 7, transcript variant X1	Metabolism;Metabolism	Lipid metabolism;Lipid metabolism	ko01040//Biosynthesis of unsaturated fatty acids;ko00062//Fatty acid elongation	K17360;K17360	GO:0005575//cellular_component;GO:0005622//intracellular;GO:0005623//cell;GO:0005634//nucleus;GO:0005654//nucleoplasm;GO:0005737//cytoplasm;GO:0005739//mitochondrion;GO:0005829//cytosol;GO:0031974//membrane-enclosed lumen;GO:0031981//nuclear lumen;GO:0042995//cell projection;GO:0043005//neuron projection;GO:0043226//organelle;GO:0043227//membrane-bounded organelle;GO:0043229//intracellular organe…	GO:0000062//fatty-acyl-CoA binding;GO:0000166//nucleotide binding;GO:0003674//molecular_function;GO:0003676//nucleic acid binding;GO:0003824//catalytic activity;GO:0005488//binding;GO:0005515//protein binding;GO:0016289//CoA hydrolase activity;GO:0016290//palmitoyl-CoA hydrolase activity;GO:0016787//hydrolase activity;GO:0016788//hydrolase activity, acting on ester bonds;GO:0016790//thiolester hy…	GO:0001676//long-chain fatty acid metabolic process;GO:0006082//organic acid metabolic process;GO:0006139//nucleobase-containing compound metabolic process;GO:0006163//purine nucleotide metabolic process;GO:0006164//purine nucleotide biosynthetic process;GO:0006195//purine nucleotide catabolic process;GO:0006629//lipid metabolic process;GO:0006631//fatty acid metabolic process;GO:0006633//fatty a…	--
ncbi_106044670	13.099	17.275	10.531	14.674	7.479	6.47	6.692	8.802	13.8948	7.36075	-0.916615	7.51875e-07	HS1BP3	HCLS1 binding protein 3, transcript variant X1	-	-	-	-	GO:0005575//cellular_component;GO:0005622//intracellular;GO:0005623//cell;GO:0005737//cytoplasm;GO:0005739//mitochondrion;GO:0005783//endoplasmic reticulum;GO:0012505//endomembrane system;GO:0043226//organelle;GO:0043227//membrane-bounded organelle;GO:0043229//intracellular organelle;GO:0043231//intracellular membrane-bounded organelle;GO:0044424//intracellular part;GO:0044444//cytoplasmic part;G…	GO:0003674//molecular_function;GO:0005488//binding;GO:0005543//phospholipid binding;GO:0008289//lipid binding;GO:0035091//phosphatidylinositol binding;GO:0043167//ion binding;GO:0043168//anion binding	GO:0001775//cell activation;GO:0002376//immune system process;GO:0002520//immune system development;GO:0002521//leukocyte differentiation;GO:0007154//cell communication;GO:0007165//signal transduction;GO:0007166//cell surface receptor signaling pathway;GO:0007275//multicellular organism development;GO:0008150//biological_process;GO:0009987//cellular process;GO:0010941//regulation of cell death;GO…	--
ncbi_106031746	88.177	104.467	99.182	81.451	51.9	21.45	42.22	54.38	93.3192	42.4875	-1.13514	8.34346e-07	EGLN3	egl-9 family hypoxia inducible factor 3	-	-	-	-	GO:0005575//cellular_component;GO:0005622//intracellular;GO:0005623//cell;GO:0005634//nucleus;GO:0005654//nucleoplasm;GO:0005737//cytoplasm;GO:0005829//cytosol;GO:0031974//membrane-enclosed lumen;GO:0031981//nuclear lumen;GO:0043226//organelle;GO:0043227//membrane-bounded organelle;GO:0043229//intracellular organelle;GO:0043231//intracellular membrane-bounded organelle;GO:0043233//organelle lumen…	GO:0000166//nucleotide binding;GO:0003674//molecular_function;GO:0003824//catalytic activity;GO:0004827//proline-tRNA ligase activity;GO:0005488//binding;GO:0005506//iron ion binding;GO:0005524//ATP binding;GO:0016491//oxidoreductase activity;GO:0016705//oxidoreductase activity, acting on paired donors, with incorporation or reduction of molecular oxygen;GO:0016706//oxidoreductase activity, actin…	GO:0001666//response to hypoxia;GO:0006082//organic acid metabolic process;GO:0006355//regulation of transcription, DNA-templated;GO:0006357//regulation of transcription by RNA polymerase II;GO:0006433//prolyl-tRNA aminoacylation;GO:0006464//cellular protein modification process;GO:0006520//cellular amino acid metabolic process;GO:0006575//cellular modified amino acid metabolic process;GO:0006807…	--
ncbi_106043555	140.316	120.993	130.508	183.382	19.433	14.433	76.056	50.681	143.8	40.1508	-1.84056	9.24763e-07	MME	membrane metalloendopeptidase, transcript variant X1	-	-	-	-	GO:0005575//cellular_component;GO:0005622//intracellular;GO:0005623//cell;GO:0005737//cytoplasm;GO:0005886//plasma membrane;GO:0005887//integral component of plasma membrane;GO:0005903//brush border;GO:0008021//synaptic vesicle;GO:0009425//bacterial-type flagellum basal body;GO:0012505//endomembrane system;GO:0012506//vesicle membrane;GO:0016020//membrane;GO:0016021//integral component of membran…	GO:0003674//molecular_function;GO:0003824//catalytic activity;GO:0004175//endopeptidase activity;GO:0004222//metalloendopeptidase activity;GO:0005488//binding;GO:0008233//peptidase activity;GO:0008237//metallopeptidase activity;GO:0008238//exopeptidase activity;GO:0008270//zinc ion binding;GO:0016787//hydrolase activity;GO:0033218//amide binding;GO:0042277//peptide binding;GO:0043167//ion binding…	GO:0001655//urogenital system development;GO:0001775//cell activation;GO:0001822//kidney development;GO:0001990//regulation of systemic arterial blood pressure by hormone;GO:0001991//regulation of systemic arterial blood pressure by circulatory renin-angiotensin;GO:0002002//regulation of angiotensin levels in blood;GO:0002003//angiotensin maturation;GO:0002252//immune effector process;GO:0002263/…	--
ncbi_106037739	6.223	7.877	10.345	8.289	25.578	32.402	21.074	15.861	8.1835	23.7288	1.53585	1.01374e-06	SASH3	SAM and SH3 domain containing 3, transcript variant X1	-	-	-	-	GO:0005575//cellular_component;GO:0005622//intracellular;GO:0005623//cell;GO:0005634//nucleus;GO:0005737//cytoplasm;GO:0033644//host cell membrane;GO:0043226//organelle;GO:0043227//membrane-bounded organelle;GO:0043229//intracellular organelle;GO:0043231//intracellular membrane-bounded organelle;GO:0044424//intracellular part;GO:0044464//cell part	GO:0005515//protein binding	GO:0001817//regulation of cytokine production;GO:0001819//positive regulation of cytokine production;GO:0001894//tissue homeostasis;GO:0002637//regulation of immunoglobulin production;GO:0002639//positive regulation of immunoglobulin production;GO:0002682//regulation of immune system process;GO:0002684//positive regulation of immune system process;GO:0002694//regulation of leukocyte activation;GO…	--
ncbi_106030335	37.943	26.877	24.933	26.291	10.05	9.172	17.518	16.157	29.011	13.2242	-1.13341	1.02375e-06	MALRD1	MAM and LDL receptor class A domain containing 1	-	-	-	-	GO:0016020//membrane	GO:0005515//protein binding	-	--
ncbi_106036043	87.467	85.158	56.713	72.422	31.306	26.608	47.155	35.673	75.44	35.1855	-1.10035	1.05962e-06	KCNJ15	potassium inwardly rectifying channel subfamily J member 15, transcript variant X1	-	-	-	-	GO:0005575//cellular_component;GO:0005623//cell;GO:0005886//plasma membrane;GO:0005887//integral component of plasma membrane;GO:0016020//membrane;GO:0016021//integral component of membrane;GO:0031224//intrinsic component of membrane;GO:0031226//intrinsic component of plasma membrane;GO:0044425//membrane part;GO:0044459//plasma membrane part;GO:0044464//cell part;GO:0071944//cell periphery	GO:0003674//molecular_function;GO:0005215//transporter activity;GO:0005216//ion channel activity;GO:0005242//inward rectifier potassium channel activity;GO:0005244//voltage-gated ion channel activity;GO:0005249//voltage-gated potassium channel activity;GO:0005261//cation channel activity;GO:0005267//potassium channel activity;GO:0008324//cation transmembrane transporter activity;GO:0015075//ion t…	GO:0006810//transport;GO:0006811//ion transport;GO:0006812//cation transport;GO:0006813//potassium ion transport;GO:0008150//biological_process;GO:0009987//cellular process;GO:0010107//potassium ion import;GO:0015672//monovalent inorganic cation transport;GO:0030001//metal ion transport;GO:0032879//regulation of localization;GO:0034220//ion transmembrane transport;GO:0034762//regulation of transm…	--
ncbi_106043441	53.568	46.137	28.713	37.774	16.877	16.391	22.979	23.806	41.548	20.0132	-1.05382	1.10385e-06	RCAN1	regulator of calcineurin 1, transcript variant X2	-	-	-	-	GO:0005575//cellular_component;GO:0005622//intracellular;GO:0005623//cell;GO:0005634//nucleus;GO:0005737//cytoplasm;GO:0043226//organelle;GO:0043227//membrane-bounded organelle;GO:0043229//intracellular organelle;GO:0043231//intracellular membrane-bounded organelle;GO:0044424//intracellular part;GO:0044464//cell part	GO:0003674//molecular_function;GO:0003676//nucleic acid binding;GO:0003677//DNA binding;GO:0003700//DNA-binding transcription factor activity;GO:0005488//binding;GO:0005515//protein binding;GO:0008597//calcium-dependent protein serine/threonine phosphatase regulator activity;GO:0019208//phosphatase regulator activity;GO:0019888//protein phosphatase regulator activity;GO:0019899//enzyme binding;GO…	GO:0002931//response to ischemia;GO:0003008//system process;GO:0003013//circulatory system process;GO:0006355//regulation of transcription, DNA-templated;GO:0006950//response to stress;GO:0006979//response to oxidative stress;GO:0007154//cell communication;GO:0007165//signal transduction;GO:0007275//multicellular organism development;GO:0007399//nervous system development;GO:0007417//central nerv…	--
ncbi_106044134	3.954	5.963	6.802	4.587	9.655	43.393	37.471	10.94	5.3265	25.3648	2.25157	1.28012e-06	ASS1	argininosuccinate synthase 1	Metabolism;Metabolism;Metabolism;Metabolism	Global and overview maps;Global and overview maps;Amino acid metabolism;Amino acid metabolism	ko01100//Metabolic pathways;ko01230//Biosynthesis of amino acids;ko00250//Alanine, aspartate and glutamate metabolism;ko00220//Arginine biosynthesis	K01940;K01940;K01940;K01940	GO:0000323//lytic vacuole;GO:0005575//cellular_component;GO:0005622//intracellular;GO:0005623//cell;GO:0005634//nucleus;GO:0005737//cytoplasm;GO:0005739//mitochondrion;GO:0005740//mitochondrial envelope;GO:0005741//mitochondrial outer membrane;GO:0005764//lysosome;GO:0005773//vacuole;GO:0005783//endoplasmic reticulum;GO:0005829//cytosol;GO:0009507//chloroplast;GO:0009532//plastid stroma;GO:000953…	GO:0000166//nucleotide binding;GO:0003674//molecular_function;GO:0003824//catalytic activity;GO:0004055//argininosuccinate synthase activity;GO:0005488//binding;GO:0005515//protein binding;GO:0005524//ATP binding;GO:0008144//drug binding;GO:0015643//toxic substance binding;GO:0016597//amino acid binding;GO:0016874//ligase activity;GO:0016879//ligase activity, forming carbon-nitrogen bonds;GO:0017…	GO:0000050//urea cycle;GO:0000052//citrulline metabolic process;GO:0000053//argininosuccinate metabolic process;GO:0001101//response to acid chemical;GO:0001505//regulation of neurotransmitter levels;GO:0001655//urogenital system development;GO:0001822//kidney development;GO:0001889//liver development;GO:0002237//response to molecule of bacterial origin;GO:0002376//immune system process;GO:000252…	--
ncbi_106045986	16.356	20.569	28.684	22.311	54.26	122.126	72.795	43.291	21.98	73.118	1.73404	1.35652e-06	LIMD2	LIM domain containing 2, transcript variant X2	-	-	-	-	GO:0005575//cellular_component;GO:0005622//intracellular;GO:0005623//cell;GO:0005634//nucleus;GO:0005737//cytoplasm;GO:0043226//organelle;GO:0043227//membrane-bounded organelle;GO:0043229//intracellular organelle;GO:0043231//intracellular membrane-bounded organelle;GO:0044424//intracellular part;GO:0044464//cell part	GO:0003674//molecular_function;GO:0005488//binding;GO:0043167//ion binding;GO:0043169//cation binding;GO:0046872//metal ion binding	-	--
ncbi_106030284	51	46.119	41.543	41.285	30.41	25.592	22.787	27.488	44.9868	26.5693	-0.759743	1.36858e-06	NR1D2	nuclear receptor subfamily 1 group D member 2	-	-	-	-	GO:0005575//cellular_component;GO:0005622//intracellular;GO:0005623//cell;GO:0005634//nucleus;GO:0005654//nucleoplasm;GO:0031974//membrane-enclosed lumen;GO:0031981//nuclear lumen;GO:0043226//organelle;GO:0043227//membrane-bounded organelle;GO:0043229//intracellular organelle;GO:0043231//intracellular membrane-bounded organelle;GO:0043233//organelle lumen;GO:0044422//organelle part;GO:0044424//in…	GO:0000976//transcription regulatory region sequence-specific DNA binding;GO:0000977//RNA polymerase II regulatory region sequence-specific DNA binding;GO:0000978//RNA polymerase II proximal promoter sequence-specific DNA binding;GO:0000980//RNA polymerase II distal enhancer sequence-specific DNA binding;GO:0000981//DNA-binding transcription factor activity, RNA polymerase II-specific;GO:0000987/…	GO:0000122//negative regulation of transcription by RNA polymerase II;GO:0006139//nucleobase-containing compound metabolic process;GO:0006351//transcription, DNA-templated;GO:0006352//DNA-templated transcription, initiation;GO:0006355//regulation of transcription, DNA-templated;GO:0006357//regulation of transcription by RNA polymerase II;GO:0006366//transcription by RNA polymerase II;GO:0006367//…	THR-like
ncbi_106033967	135.395	113.922	69.633	93.473	40.464	41.617	53.069	67.303	103.106	50.6133	-1.02654	1.40432e-06	USH1C	USH1 protein network component harmonin, transcript variant X2	-	-	-	-	GO:0001750//photoreceptor outer segment;GO:0001917//photoreceptor inner segment;GO:0005575//cellular_component;GO:0005622//intracellular;GO:0005623//cell;GO:0005737//cytoplasm;GO:0005829//cytosol;GO:0005856//cytoskeleton;GO:0005886//plasma membrane;GO:0005902//microvillus;GO:0005903//brush border;GO:0005929//cilium;GO:0015627//type II protein secretion system complex;GO:0016020//membrane;GO:00302…	GO:0003674//molecular_function;GO:0003779//actin binding;GO:0004222//metalloendopeptidase activity;GO:0004252//serine-type endopeptidase activity;GO:0005488//binding;GO:0005515//protein binding;GO:0008092//cytoskeletal protein binding;GO:0008236//serine-type peptidase activity;GO:0008565//protein transporter activity;GO:0017022//myosin binding;GO:0030507//spectrin binding;GO:0032029//myosin tail …	GO:0000086//G2/M transition of mitotic cell cycle;GO:0000278//mitotic cell cycle;GO:0001894//tissue homeostasis;GO:0001895//retina homeostasis;GO:0002065//columnar/cuboidal epithelial cell differentiation;GO:0003008//system process;GO:0006508//proteolysis;GO:0006950//response to stress;GO:0006996//organelle organization;GO:0007010//cytoskeleton organization;GO:0007015//actin filament organization…	--
ncbi_106034783	66.253	34.851	24.723	39.289	9.881	11.011	22.867	14.275	41.279	14.5085	-1.50851	1.41986e-06	MFSD11	major facilitator superfamily domain containing 11, transcript variant X1	-	-	-	-	GO:0005575//cellular_component;GO:0016020//membrane;GO:0016021//integral component of membrane;GO:0031224//intrinsic component of membrane;GO:0044425//membrane part	GO:0008948//oxaloacetate decarboxylase activity;GO:0015081//sodium ion transmembrane transporter activity;GO:0022857//transmembrane transporter activity	GO:0036376//sodium ion export across plasma membrane;GO:0055085//transmembrane transport	--
ncbi_106043902	56.178	45.409	35.212	30.479	17.985	16.914	24.099	23.258	41.8195	20.564	-1.02405	1.50031e-06	GPD2	glycerol-3-phosphate dehydrogenase 2, transcript variant X3	Metabolism	Lipid metabolism	ko00564//Glycerophospholipid metabolism	K00111	GO:0005575//cellular_component;GO:0005622//intracellular;GO:0005623//cell;GO:0005737//cytoplasm;GO:0005739//mitochondrion;GO:0005740//mitochondrial envelope;GO:0005741//mitochondrial outer membrane;GO:0005743//mitochondrial inner membrane;GO:0009331//glycerol-3-phosphate dehydrogenase complex;GO:0016020//membrane;GO:0016021//integral component of membrane;GO:0019866//organelle inner membrane;GO:0…	GO:0003674//molecular_function;GO:0003824//catalytic activity;GO:0004148//dihydrolipoyl dehydrogenase activity;GO:0004362//glutathione-disulfide reductase activity;GO:0004367//glycerol-3-phosphate dehydrogenase [NAD+] activity;GO:0004368//glycerol-3-phosphate dehydrogenase (quinone) activity;GO:0004553//hydrolase activity, hydrolyzing O-glycosyl compounds;GO:0005488//binding;GO:0005509//calcium i…	GO:0000272//polysaccharide catabolic process;GO:0001302//replicative cell aging;GO:0001654//eye development;GO:0005975//carbohydrate metabolic process;GO:0005996//monosaccharide metabolic process;GO:0006006//glucose metabolic process;GO:0006066//alcohol metabolic process;GO:0006071//glycerol metabolic process;GO:0006072//glycerol-3-phosphate metabolic process;GO:0006091//generation of precursor m…	--
ncbi_106039298	8.9	10.493	12.243	11.506	22.663	40.258	26.161	24.26	10.7855	28.3355	1.39352	1.54419e-06	CXCR4	C-X-C motif chemokine receptor 4	Environmental Information Processing;Cellular Processes;Cellular Processes;Environmental Information Processing;Organismal Systems	Signal transduction;Transport and catabolism;Cell motility;Signaling molecules and interaction;Immune system	ko04020//Calcium signaling pathway;ko04144//Endocytosis;ko04810//Regulation of actin cytoskeleton;ko04060//Cytokine-cytokine receptor interaction;ko04672//Intestinal immune network for IgA production	K04189;K04189;K04189;K04189;K04189	GO:0000323//lytic vacuole;GO:0005575//cellular_component;GO:0005622//intracellular;GO:0005623//cell;GO:0005634//nucleus;GO:0005737//cytoplasm;GO:0005764//lysosome;GO:0005768//endosome;GO:0005769//early endosome;GO:0005770//late endosome;GO:0005773//vacuole;GO:0005886//plasma membrane;GO:0005911//cell-cell junction;GO:0009897//external side of plasma membrane;GO:0009986//cell surface;GO:0012505//e…	GO:0001618//virus receptor activity;GO:0001637//G protein-coupled chemoattractant receptor activity;GO:0001653//peptide receptor activity;GO:0003674//molecular_function;GO:0003779//actin binding;GO:0004888//transmembrane signaling receptor activity;GO:0004896//cytokine receptor activity;GO:0004930//G protein-coupled receptor activity;GO:0004950//chemokine receptor activity;GO:0005488//binding;GO:…	GO:0000003//reproduction;GO:0000187//activation of MAPK activity;GO:0000902//cell morphogenesis;GO:0000904//cell morphogenesis involved in differentiation;GO:0001525//angiogenesis;GO:0001558//regulation of cell growth;GO:0001568//blood vessel development;GO:0001569//branching involved in blood vessel morphogenesis;GO:0001666//response to hypoxia;GO:0001667//ameboidal-type cell migration;GO:000170…	--
ncbi_106031422	80.149	77.598	91.017	87.504	53.499	47.345	54.004	55.084	84.067	52.483	-0.679689	1.69221e-06	ATP6V0A2	ATPase H+ transporting V0 subunit a2, transcript variant X1	Metabolism;Cellular Processes;Cellular Processes;Metabolism	Global and overview maps;Transport and catabolism;Transport and catabolism;Energy metabolism	ko01100//Metabolic pathways;ko04145//Phagosome;ko04142//Lysosome;ko00190//Oxidative phosphorylation	K02154;K02154;K02154;K02154	GO:0000220//vacuolar proton-transporting V-type ATPase, V0 domain;GO:0001669//acrosomal vesicle;GO:0005575//cellular_component;GO:0005622//intracellular;GO:0005623//cell;GO:0005737//cytoplasm;GO:0005768//endosome;GO:0005773//vacuole;GO:0005774//vacuolar membrane;GO:0005856//cytoskeleton;GO:0005886//plasma membrane;GO:0005929//cilium;GO:0010008//endosome membrane;GO:0012505//endomembrane system;GO…	GO:0003674//molecular_function;GO:0003824//catalytic activity;GO:0005215//transporter activity;GO:0005488//binding;GO:0005515//protein binding;GO:0008324//cation transmembrane transporter activity;GO:0015075//ion transmembrane transporter activity;GO:0015077//monovalent inorganic cation transmembrane transporter activity;GO:0015078//proton transmembrane transporter activity;GO:0015318//inorganic …	GO:0000041//transition metal ion transport;GO:0002376//immune system process;GO:0006139//nucleobase-containing compound metabolic process;GO:0006163//purine nucleotide metabolic process;GO:0006164//purine nucleotide biosynthetic process;GO:0006725//cellular aromatic compound metabolic process;GO:0006753//nucleoside phosphate metabolic process;GO:0006754//ATP biosynthetic process;GO:0006793//phosp…	--
ncbi_106040024	803.539	617.084	585.026	552.427	237.079	153.826	350.204	409.894	639.519	287.751	-1.15217	1.72848e-06	PDZK1	PDZ domain containing 1	-	-	-	-	GO:0005575//cellular_component;GO:0005622//intracellular;GO:0005623//cell;GO:0005634//nucleus;GO:0005886//plasma membrane;GO:0005902//microvillus;GO:0005903//brush border;GO:0015627//type II protein secretion system complex;GO:0016020//membrane;GO:0016324//apical plasma membrane;GO:0030288//outer membrane-bounded periplasmic space;GO:0031253//cell projection membrane;GO:0031526//brush border memb…	GO:0003674//molecular_function;GO:0004222//metalloendopeptidase activity;GO:0004252//serine-type endopeptidase activity;GO:0005102//signaling receptor binding;GO:0005124//scavenger receptor binding;GO:0005215//transporter activity;GO:0005488//binding;GO:0005515//protein binding;GO:0008236//serine-type peptidase activity;GO:0008565//protein transporter activity;GO:0019904//protein domain specific …	GO:0006508//proteolysis;GO:0006511//ubiquitin-dependent protein catabolic process;GO:0006807//nitrogen compound metabolic process;GO:0006810//transport;GO:0006811//ion transport;GO:0006812//cation transport;GO:0006869//lipid transport;GO:0006950//response to stress;GO:0007275//multicellular organism development;GO:0008104//protein localization;GO:0008150//biological_process;GO:0008152//metabolic …	--
ncbi_106038262	87.384	48.186	30.335	40.948	23.33	20.612	19.578	23.857	51.7133	21.8442	-1.24328	1.8494e-06	PPARA	peroxisome proliferator activated receptor alpha, transcript variant X1	Organismal Systems;Organismal Systems	Endocrine system;Endocrine system	ko03320//PPAR signaling pathway;ko04920//Adipocytokine signaling pathway	K07294;K07294	GO:0005575//cellular_component;GO:0005622//intracellular;GO:0005623//cell;GO:0005634//nucleus;GO:0005654//nucleoplasm;GO:0031974//membrane-enclosed lumen;GO:0031981//nuclear lumen;GO:0043226//organelle;GO:0043227//membrane-bounded organelle;GO:0043229//intracellular organelle;GO:0043231//intracellular membrane-bounded organelle;GO:0043233//organelle lumen;GO:0044422//organelle part;GO:0044424//in…	GO:0000976//transcription regulatory region sequence-specific DNA binding;GO:0000977//RNA polymerase II regulatory region sequence-specific DNA binding;GO:0000978//RNA polymerase II proximal promoter sequence-specific DNA binding;GO:0000981//DNA-binding transcription factor activity, RNA polymerase II-specific;GO:0000982//transcription factor activity, RNA polymerase II proximal promoter sequence…	GO:0000122//negative regulation of transcription by RNA polymerase II;GO:0001666//response to hypoxia;GO:0003008//system process;GO:0003013//circulatory system process;GO:0005975//carbohydrate metabolic process;GO:0005996//monosaccharide metabolic process;GO:0006006//glucose metabolic process;GO:0006082//organic acid metabolic process;GO:0006109//regulation of carbohydrate metabolic process;GO:00…	THR-like
ncbi_106044857	103.077	104.579	85.603	99.662	48.48	42.994	65.302	62.449	98.2302	54.8062	-0.841827	1.88988e-06	ZDHHC7	zinc finger DHHC-type palmitoyltransferase 7, transcript variant X2	-	-	-	-	GO:0000139//Golgi membrane;GO:0005575//cellular_component;GO:0005622//intracellular;GO:0005623//cell;GO:0005737//cytoplasm;GO:0005794//Golgi apparatus;GO:0012505//endomembrane system;GO:0016020//membrane;GO:0016021//integral component of membrane;GO:0031090//organelle membrane;GO:0031224//intrinsic component of membrane;GO:0031984//organelle subcompartment;GO:0043226//organelle;GO:0043227//membra…	GO:0003674//molecular_function;GO:0003824//catalytic activity;GO:0016409//palmitoyltransferase activity;GO:0016417//S-acyltransferase activity;GO:0016740//transferase activity;GO:0016746//transferase activity, transferring acyl groups;GO:0016747//transferase activity, transferring acyl groups other than amino-acyl groups;GO:0019706//protein-cysteine S-palmitoyltransferase activity;GO:0019707//pro…	GO:0006464//cellular protein modification process;GO:0006497//protein lipidation;GO:0006807//nitrogen compound metabolic process;GO:0008150//biological_process;GO:0008152//metabolic process;GO:0009058//biosynthetic process;GO:0009059//macromolecule biosynthetic process;GO:0009987//cellular process;GO:0018193//peptidyl-amino acid modification;GO:0018198//peptidyl-cysteine modification;GO:0018230//…	--
ncbi_106030472	135.985	106.548	71.087	103.872	45.58	44.286	58.288	64.762	104.373	53.229	-0.971464	2.23006e-06	FBXO25	F-box protein 25, transcript variant X1	Environmental Information Processing	Signal transduction	ko04068//FoxO signaling pathway	K10305	GO:0005634//nucleus;GO:0070449//elongin complex	GO:0005515//protein binding	GO:0006368//transcription elongation from RNA polymerase II promoter	--
ncbi_106034866	14.654	11.911	6.496	9.817	3.886	4.481	5.638	5.159	10.7195	4.791	-1.16184	2.32048e-06	RETREG1	reticulophagy regulator 1, transcript variant X3	-	-	-	-	-	-	-	--
ncbi_106048239	65.948	60.912	41.751	52.476	21.833	20.013	34.587	32.576	55.2717	27.2523	-1.02017	2.33567e-06	KCNK5	potassium two pore domain channel subfamily K member 5	-	-	-	-	GO:0005575//cellular_component;GO:0005623//cell;GO:0005886//plasma membrane;GO:0005887//integral component of plasma membrane;GO:0016020//membrane;GO:0016021//integral component of membrane;GO:0031224//intrinsic component of membrane;GO:0031226//intrinsic component of plasma membrane;GO:0044425//membrane part;GO:0044459//plasma membrane part;GO:0044464//cell part;GO:0071944//cell periphery	GO:0003674//molecular_function;GO:0005215//transporter activity;GO:0005216//ion channel activity;GO:0005244//voltage-gated ion channel activity;GO:0005249//voltage-gated potassium channel activity;GO:0005261//cation channel activity;GO:0005267//potassium channel activity;GO:0008324//cation transmembrane transporter activity;GO:0015075//ion transmembrane transporter activity;GO:0015077//monovalent…	GO:0003008//system process;GO:0006810//transport;GO:0006811//ion transport;GO:0006812//cation transport;GO:0006813//potassium ion transport;GO:0007588//excretion;GO:0008150//biological_process;GO:0009987//cellular process;GO:0015672//monovalent inorganic cation transport;GO:0030001//metal ion transport;GO:0030322//stabilization of membrane potential;GO:0032501//multicellular organismal process;GO…	--
ncbi_106032234	25.248	23.964	16.156	20.907	8.912	10.071	13.417	12.657	21.5688	11.2643	-0.937191	2.35918e-06	NR3C2	nuclear receptor subfamily 3 group C member 2, transcript variant X1	-	-	-	-	GO:0005575//cellular_component;GO:0005622//intracellular;GO:0005623//cell;GO:0005634//nucleus;GO:0005654//nucleoplasm;GO:0005737//cytoplasm;GO:0005783//endoplasmic reticulum;GO:0005789//endoplasmic reticulum membrane;GO:0005829//cytosol;GO:0012505//endomembrane system;GO:0016020//membrane;GO:0031974//membrane-enclosed lumen;GO:0031981//nuclear lumen;GO:0031984//organelle subcompartment;GO:0032991…	GO:0000981//DNA-binding transcription factor activity, RNA polymerase II-specific;GO:0003674//molecular_function;GO:0003676//nucleic acid binding;GO:0003677//DNA binding;GO:0003690//double-stranded DNA binding;GO:0003700//DNA-binding transcription factor activity;GO:0003707//steroid hormone receptor activity;GO:0004879//nuclear receptor activity;GO:0005488//binding;GO:0005496//steroid binding;GO:…	GO:0003008//system process;GO:0006139//nucleobase-containing compound metabolic process;GO:0006351//transcription, DNA-templated;GO:0006352//DNA-templated transcription, initiation;GO:0006355//regulation of transcription, DNA-templated;GO:0006357//regulation of transcription by RNA polymerase II;GO:0006366//transcription by RNA polymerase II;GO:0006367//transcription initiation from RNA polymeras…	ESR-like
ncbi_106033013	21.538	16.662	13.777	15.304	7.431	6.66	9.389	11.907	16.8203	8.84675	-0.92698	2.45196e-06	ZFYVE9	zinc finger FYVE-type containing 9, transcript variant X3	Cellular Processes;Environmental Information Processing	Transport and catabolism;Signal transduction	ko04144//Endocytosis;ko04350//TGF-beta signaling pathway	K04679;K04679	GO:0005575//cellular_component;GO:0005622//intracellular;GO:0005623//cell;GO:0005737//cytoplasm;GO:0005768//endosome;GO:0005769//early endosome;GO:0005829//cytosol;GO:0010008//endosome membrane;GO:0012505//endomembrane system;GO:0016020//membrane;GO:0031090//organelle membrane;GO:0031410//cytoplasmic vesicle;GO:0031901//early endosome membrane;GO:0031982//vesicle;GO:0032991//protein-containing co…	GO:0003674//molecular_function;GO:0003824//catalytic activity;GO:0005488//binding;GO:0005515//protein binding;GO:0005543//phospholipid binding;GO:0005545//1-phosphatidylinositol binding;GO:0008157//protein phosphatase 1 binding;GO:0008233//peptidase activity;GO:0008236//serine-type peptidase activity;GO:0008289//lipid binding;GO:0016301//kinase activity;GO:0016740//transferase activity;GO:0016772…	GO:0001709//cell fate determination;GO:0006508//proteolysis;GO:0006793//phosphorus metabolic process;GO:0006796//phosphate-containing compound metabolic process;GO:0006807//nitrogen compound metabolic process;GO:0006810//transport;GO:0006897//endocytosis;GO:0007154//cell communication;GO:0007165//signal transduction;GO:0007166//cell surface receptor signaling pathway;GO:0007167//enzyme linked rec…	--
ncbi_106036930	72.598	63.496	42.146	59.508	16.25	16.622	38.62	24.123	59.437	23.9037	-1.31412	2.52691e-06	TMCC3	transmembrane and coiled-coil domain family 3, transcript variant X1	-	-	-	-	GO:0005575//cellular_component;GO:0016020//membrane;GO:0016021//integral component of membrane;GO:0031224//intrinsic component of membrane;GO:0044425//membrane part	GO:0003700//DNA-binding transcription factor activity;GO:0005524//ATP binding;GO:0008855//exodeoxyribonuclease VII activity	GO:0006817//phosphate ion transport;GO:0007059//chromosome segregation;GO:0015684//ferrous iron transport;GO:0019069//viral capsid assembly;GO:0030261//chromosome condensation;GO:0051049//regulation of transport	--
ncbi_106040885	16.878	13.308	14.102	17	10.386	7.923	6.638	10.036	15.322	8.74575	-0.808951	2.73388e-06	TPCN2	two pore segment channel 2	Environmental Information Processing	Signal transduction	ko04020//Calcium signaling pathway	K14077	GO:0000323//lytic vacuole;GO:0005575//cellular_component;GO:0005622//intracellular;GO:0005623//cell;GO:0005737//cytoplasm;GO:0005764//lysosome;GO:0005765//lysosomal membrane;GO:0005768//endosome;GO:0005773//vacuole;GO:0005774//vacuolar membrane;GO:0005886//plasma membrane;GO:0010008//endosome membrane;GO:0012505//endomembrane system;GO:0016020//membrane;GO:0016021//integral component of membrane;…	GO:0003674//molecular_function;GO:0005215//transporter activity;GO:0005216//ion channel activity;GO:0005217//intracellular ligand-gated ion channel activity;GO:0005244//voltage-gated ion channel activity;GO:0005245//voltage-gated calcium channel activity;GO:0005261//cation channel activity;GO:0005262//calcium channel activity;GO:0005488//binding;GO:0005515//protein binding;GO:0008324//cation tran…	GO:0001508//action potential;GO:0003008//system process;GO:0003012//muscle system process;GO:0006810//transport;GO:0006811//ion transport;GO:0006812//cation transport;GO:0006816//calcium ion transport;GO:0006873//cellular ion homeostasis;GO:0006874//cellular calcium ion homeostasis;GO:0006875//cellular metal ion homeostasis;GO:0006936//muscle contraction;GO:0006939//smooth muscle contraction;GO:0…	--
ncbi_106041991	285.541	581.468	517.105	371.401	134.363	87.788	268.12	164.005	438.879	163.569	-1.42392	2.87558e-06	PCK1	phosphoenolpyruvate carboxykinase 1, transcript variant X1	Metabolism;Environmental Information Processing;Organismal Systems;Organismal Systems;Organismal Systems;Metabolism;Metabolism;Metabolism	Global and overview maps;Signal transduction;Endocrine system;Endocrine system;Endocrine system;Carbohydrate metabolism;Carbohydrate metabolism;Carbohydrate metabolism	ko01100//Metabolic pathways;ko04068//FoxO signaling pathway;ko04910//Insulin signaling pathway;ko03320//PPAR signaling pathway;ko04920//Adipocytokine signaling pathway;ko00010//Glycolysis / Gluconeogenesis;ko00620//Pyruvate metabolism;ko00020//Citrate cycle (TCA cycle)	K01596;K01596;K01596;K01596;K01596;K01596;K01596;K01596	GO:0005575//cellular_component;GO:0005622//intracellular;GO:0005623//cell;GO:0005737//cytoplasm;GO:0005739//mitochondrion;GO:0005829//cytosol;GO:0043226//organelle;GO:0043227//membrane-bounded organelle;GO:0043229//intracellular organelle;GO:0043231//intracellular membrane-bounded organelle;GO:0044424//intracellular part;GO:0044444//cytoplasmic part;GO:0044464//cell part	GO:0000166//nucleotide binding;GO:0000287//magnesium ion binding;GO:0001882//nucleoside binding;GO:0001883//purine nucleoside binding;GO:0003674//molecular_function;GO:0003676//nucleic acid binding;GO:0003677//DNA binding;GO:0003723//RNA binding;GO:0003729//mRNA binding;GO:0003824//catalytic activity;GO:0004550//nucleoside diphosphate kinase activity;GO:0004611//phosphoenolpyruvate carboxykinase …	GO:0000003//reproduction;GO:0001101//response to acid chemical;GO:0001505//regulation of neurotransmitter levels;GO:0001655//urogenital system development;GO:0001666//response to hypoxia;GO:0001678//cellular glucose homeostasis;GO:0001822//kidney development;GO:0001889//liver development;GO:0002237//response to molecule of bacterial origin;GO:0003006//developmental process involved in reproductio…	--
ncbi_106037081	560.731	853.546	637.091	961.169	444.636	281.434	345.008	502.989	753.134	393.517	-0.936482	2.8964e-06	ATP1B1	ATPase Na+/K+ transporting subunit beta 1	Organismal Systems;Organismal Systems	Circulatory system;Circulatory system	ko04261//Adrenergic signaling in cardiomyocytes;ko04260//Cardiac muscle contraction	K01540;K01540	GO:0005575//cellular_component;GO:0005622//intracellular;GO:0005623//cell;GO:0005886//plasma membrane;GO:0005887//integral component of plasma membrane;GO:0005890//sodium:potassium-exchanging ATPase complex;GO:0005901//caveola;GO:0005911//cell-cell junction;GO:0014704//intercalated disc;GO:0016020//membrane;GO:0016021//integral component of membrane;GO:0016323//basolateral plasma membrane;GO:0016…	GO:0000166//nucleotide binding;GO:0001671//ATPase activator activity;GO:0003674//molecular_function;GO:0003824//catalytic activity;GO:0005215//transporter activity;GO:0005391//sodium:potassium-exchanging ATPase activity;GO:0005488//binding;GO:0005515//protein binding;GO:0005524//ATP binding;GO:0008022//protein C-terminus binding;GO:0008047//enzyme activator activity;GO:0008144//drug binding;GO:00…	GO:0001508//action potential;GO:0001666//response to hypoxia;GO:0002028//regulation of sodium ion transport;GO:0002376//immune system process;GO:0003008//system process;GO:0003012//muscle system process;GO:0003013//circulatory system process;GO:0003015//heart process;GO:0006139//nucleobase-containing compound metabolic process;GO:0006163//purine nucleotide metabolic process;GO:0006725//cellular a…	--
ncbi_106039425	219.052	155.981	99.049	161.355	69.814	67.174	74.797	99.389	158.859	77.7935	-1.03003	3.0662e-06	SNX7	sorting nexin 7, transcript variant X2	-	-	-	-	GO:0000123//histone acetyltransferase complex;GO:0005575//cellular_component;GO:0005622//intracellular;GO:0005623//cell;GO:0005737//cytoplasm;GO:0005768//endosome;GO:0012505//endomembrane system;GO:0012506//vesicle membrane;GO:0016020//membrane;GO:0019898//extrinsic component of membrane;GO:0030133//transport vesicle;GO:0030659//cytoplasmic vesicle membrane;GO:0031083//BLOC-1 complex;GO:0031090//…	GO:0003674//molecular_function;GO:0005488//binding;GO:0005543//phospholipid binding;GO:0008289//lipid binding;GO:0035091//phosphatidylinositol binding;GO:0043167//ion binding;GO:0043168//anion binding	GO:0006810//transport;GO:0006897//endocytosis;GO:0006996//organelle organization;GO:0008104//protein localization;GO:0008150//biological_process;GO:0009987//cellular process;GO:0015031//protein transport;GO:0015833//peptide transport;GO:0016043//cellular component organization;GO:0016050//vesicle organization;GO:0016192//vesicle-mediated transport;GO:0016573//histone acetylation;GO:0033036//macro…	--
ncbi_106039123	5.128	5.421	7.068	6.491	12.627	31.301	21.167	11.381	6.027	19.119	1.6655	3.30312e-06	RHOH	ras homolog family member H, transcript variant X1	-	-	-	-	GO:0001772//immunological synapse;GO:0005575//cellular_component;GO:0005622//intracellular;GO:0005623//cell;GO:0005737//cytoplasm;GO:0005829//cytosol;GO:0005886//plasma membrane;GO:0016020//membrane;GO:0044424//intracellular part;GO:0044425//membrane part;GO:0044444//cytoplasmic part;GO:0044459//plasma membrane part;GO:0044464//cell part;GO:0071944//cell periphery	GO:0000166//nucleotide binding;GO:0001882//nucleoside binding;GO:0001883//purine nucleoside binding;GO:0003674//molecular_function;GO:0003824//catalytic activity;GO:0003924//GTPase activity;GO:0004857//enzyme inhibitor activity;GO:0005095//GTPase inhibitor activity;GO:0005488//binding;GO:0005515//protein binding;GO:0005525//GTP binding;GO:0016462//pyrophosphatase activity;GO:0016787//hydrolase ac…	GO:0001775//cell activation;GO:0002274//myeloid leukocyte activation;GO:0002376//immune system process;GO:0002520//immune system development;GO:0002521//leukocyte differentiation;GO:0006355//regulation of transcription, DNA-templated;GO:0007154//cell communication;GO:0007165//signal transduction;GO:0007264//small GTPase mediated signal transduction;GO:0007275//multicellular organism development;G…	--
ncbi_106038291	32.143	41.175	49.363	44.731	95.508	154.947	94.686	85.018	41.853	107.54	1.36147	3.53713e-06	LDHB	lactate dehydrogenase B	Metabolism;Metabolism;Metabolism;Metabolism;Metabolism	Global and overview maps;Carbohydrate metabolism;Amino acid metabolism;Carbohydrate metabolism;Carbohydrate metabolism	ko01100//Metabolic pathways;ko00010//Glycolysis / Gluconeogenesis;ko00270//Cysteine and methionine metabolism;ko00620//Pyruvate metabolism;ko00640//Propanoate metabolism	K00016;K00016;K00016;K00016;K00016	GO:0005575//cellular_component;GO:0005622//intracellular;GO:0005623//cell;GO:0005737//cytoplasm;GO:0005829//cytosol;GO:0016020//membrane;GO:0043209//myelin sheath;GO:0044424//intracellular part;GO:0044425//membrane part;GO:0044444//cytoplasmic part;GO:0044464//cell part;GO:0045121//membrane raft;GO:0098589//membrane region;GO:0098805//whole membrane;GO:0098857//membrane microdomain	GO:0000166//nucleotide binding;GO:0003674//molecular_function;GO:0003824//catalytic activity;GO:0004457//lactate dehydrogenase activity;GO:0004459//L-lactate dehydrogenase activity;GO:0004553//hydrolase activity, hydrolyzing O-glycosyl compounds;GO:0005488//binding;GO:0005515//protein binding;GO:0016491//oxidoreductase activity;GO:0016614//oxidoreductase activity, acting on CH-OH group of donors;…	GO:0005975//carbohydrate metabolic process;GO:0006082//organic acid metabolic process;GO:0006089//lactate metabolic process;GO:0006090//pyruvate metabolic process;GO:0006099//tricarboxylic acid cycle;GO:0006139//nucleobase-containing compound metabolic process;GO:0006725//cellular aromatic compound metabolic process;GO:0006732//coenzyme metabolic process;GO:0006733//oxidoreduction coenzyme metabo…	--
ncbi_106031811	28.867	20.006	15.392	18.967	10.637	10.239	11.219	11.626	20.808	10.9302	-0.928812	3.69463e-06	TMTC4	transmembrane O-mannosyltransferase targeting cadherins 4, transcript variant X1	-	-	-	-	GO:0005575//cellular_component;GO:0016020//membrane;GO:0016021//integral component of membrane;GO:0031224//intrinsic component of membrane;GO:0044425//membrane part;GO:0045203//integral component of cell outer membrane	GO:0005215//transporter activity;GO:0005515//protein binding;GO:0042802//identical protein binding	GO:0008150//biological_process;GO:0015774//polysaccharide transport;GO:0042710//biofilm formation	--
ncbi_106048569	4.069	4.248	5.618	4.845	10.973	21.85	12.59	9.645	4.695	13.7645	1.55176	3.76424e-06	RHOG	ras homolog family member G	Human Diseases	Infectious disease: bacterial	ko05132//Salmonella infection	K07863	GO:0005575//cellular_component;GO:0005622//intracellular;GO:0005623//cell;GO:0005737//cytoplasm;GO:0005783//endoplasmic reticulum;GO:0005789//endoplasmic reticulum membrane;GO:0005829//cytosol;GO:0005886//plasma membrane;GO:0012505//endomembrane system;GO:0012506//vesicle membrane;GO:0016020//membrane;GO:0030141//secretory granule;GO:0030659//cytoplasmic vesicle membrane;GO:0030667//secretory gra…	GO:0000166//nucleotide binding;GO:0001882//nucleoside binding;GO:0001883//purine nucleoside binding;GO:0003674//molecular_function;GO:0003824//catalytic activity;GO:0003924//GTPase activity;GO:0005488//binding;GO:0005525//GTP binding;GO:0016462//pyrophosphatase activity;GO:0016787//hydrolase activity;GO:0016817//hydrolase activity, acting on acid anhydrides;GO:0016818//hydrolase activity, acting …	GO:0001775//cell activation;GO:0002252//immune effector process;GO:0002263//cell activation involved in immune response;GO:0002274//myeloid leukocyte activation;GO:0002275//myeloid cell activation involved in immune response;GO:0002283//neutrophil activation involved in immune response;GO:0002366//leukocyte activation involved in immune response;GO:0002376//immune system process;GO:0002443//leuko…	--
ncbi_106047130	879.933	1104.06	835.479	1193.65	2468.3	3287.5	1838.93	2209.67	1003.28	2451.1	1.2887	3.80733e-06	LOC106047130	bactericidal permeability-increasing protein-like	-	-	-	-	-	GO:0008289//lipid binding	-	--
ncbi_106029918	3.189	3.93	6.098	6.73	24.003	11.684	13.48	13.217	4.98675	15.596	1.645	3.84094e-06	GLB1L	galactosidase beta 1 like	-	-	-	-	GO:0005575//cellular_component;GO:0005576//extracellular region;GO:0005622//intracellular;GO:0005623//cell;GO:0005737//cytoplasm;GO:0005773//vacuole;GO:0009341//beta-galactosidase complex;GO:0043226//organelle;GO:0043227//membrane-bounded organelle;GO:0043229//intracellular organelle;GO:0043231//intracellular membrane-bounded organelle;GO:0044424//intracellular part;GO:0044444//cytoplasmic part;G…	GO:0003674//molecular_function;GO:0003824//catalytic activity;GO:0004553//hydrolase activity, hydrolyzing O-glycosyl compounds;GO:0004565//beta-galactosidase activity;GO:0015925//galactosidase activity;GO:0016787//hydrolase activity;GO:0016798//hydrolase activity, acting on glycosyl bonds	GO:0005975//carbohydrate metabolic process;GO:0008150//biological_process;GO:0008152//metabolic process;GO:0044238//primary metabolic process;GO:0071704//organic substance metabolic process	--
ncbi_106036483	311.981	321.102	330.621	307.377	198.097	175.834	218.154	207.538	317.77	199.906	-0.668664	3.87605e-06	LGMN	legumain, transcript variant X1	Cellular Processes	Transport and catabolism	ko04142//Lysosome	K01369	GO:0000323//lytic vacuole;GO:0005575//cellular_component;GO:0005576//extracellular region;GO:0005622//intracellular;GO:0005623//cell;GO:0005737//cytoplasm;GO:0005764//lysosome;GO:0005768//endosome;GO:0005770//late endosome;GO:0005773//vacuole;GO:0005775//vacuolar lumen;GO:0012505//endomembrane system;GO:0031410//cytoplasmic vesicle;GO:0031904//endosome lumen;GO:0031974//membrane-enclosed lumen;GO…	GO:0003674//molecular_function;GO:0003824//catalytic activity;GO:0004175//endopeptidase activity;GO:0004197//cysteine-type endopeptidase activity;GO:0008233//peptidase activity;GO:0008234//cysteine-type peptidase activity;GO:0016787//hydrolase activity;GO:0070011//peptidase activity, acting on L-amino acid peptides;GO:0140096//catalytic activity, acting on a protein	GO:0002376//immune system process;GO:0002478//antigen processing and presentation of exogenous peptide antigen;GO:0002495//antigen processing and presentation of peptide antigen via MHC class II;GO:0002504//antigen processing and presentation of peptide or polysaccharide antigen via MHC class II;GO:0002682//regulation of immune system process;GO:0002684//positive regulation of immune system proce…	--
ncbi_125183522	92.228	103.413	95.531	76.337	34.669	23.944	62.156	41.682	91.8773	40.6127	-1.17777	3.90667e-06	PRR15	proline rich 15	-	-	-	-	-	-	GO:0007275//multicellular organism development;GO:0008150//biological_process;GO:0032501//multicellular organismal process;GO:0032502//developmental process;GO:0048856//anatomical structure development	--
ncbi_106049685	5.167	5.837	8.012	6.398	17.361	34.346	18.258	10.858	6.3535	20.2057	1.66914	4.19741e-06	IKZF3	IKAROS family zinc finger 3, transcript variant X1	-	-	-	-	GO:0005575//cellular_component;GO:0005622//intracellular;GO:0005623//cell;GO:0005634//nucleus;GO:0005654//nucleoplasm;GO:0005737//cytoplasm;GO:0005829//cytosol;GO:0005886//plasma membrane;GO:0016020//membrane;GO:0031974//membrane-enclosed lumen;GO:0031981//nuclear lumen;GO:0043226//organelle;GO:0043227//membrane-bounded organelle;GO:0043229//intracellular organelle;GO:0043231//intracellular membr…	GO:0000976//transcription regulatory region sequence-specific DNA binding;GO:0000977//RNA polymerase II regulatory region sequence-specific DNA binding;GO:0000981//DNA-binding transcription factor activity, RNA polymerase II-specific;GO:0001012//RNA polymerase II regulatory region DNA binding;GO:0001067//regulatory region nucleic acid binding;GO:0001228//DNA-binding transcription activator activi…	GO:0001775//cell activation;GO:0002376//immune system process;GO:0002682//regulation of immune system process;GO:0002694//regulation of leukocyte activation;GO:0006139//nucleobase-containing compound metabolic process;GO:0006351//transcription, DNA-templated;GO:0006355//regulation of transcription, DNA-templated;GO:0006357//regulation of transcription by RNA polymerase II;GO:0006366//transcriptio…	zf-C2H2
ncbi_106036324	86.931	85.659	62.508	81.346	48.139	38.871	44.711	58.431	79.111	47.538	-0.734797	4.38372e-06	NNT	nicotinamide nucleotide transhydrogenase	Metabolism;Metabolism	Global and overview maps;Metabolism of cofactors and vitamins	ko01100//Metabolic pathways;ko00760//Nicotinate and nicotinamide metabolism	K00323;K00323	GO:0005575//cellular_component;GO:0005622//intracellular;GO:0005623//cell;GO:0005737//cytoplasm;GO:0005739//mitochondrion;GO:0005740//mitochondrial envelope;GO:0005743//mitochondrial inner membrane;GO:0005746//mitochondrial respiratory chain;GO:0016020//membrane;GO:0016021//integral component of membrane;GO:0019866//organelle inner membrane;GO:0031090//organelle membrane;GO:0031224//intrinsic com…	GO:0000166//nucleotide binding;GO:0000286//alanine dehydrogenase activity;GO:0000287//magnesium ion binding;GO:0003674//molecular_function;GO:0003824//catalytic activity;GO:0003957//NAD(P)+ transhydrogenase (B-specific) activity;GO:0005215//transporter activity;GO:0005488//binding;GO:0008324//cation transmembrane transporter activity;GO:0008746//NAD(P)+ transhydrogenase activity;GO:0008750//NAD(P…	GO:0001932//regulation of protein phosphorylation;GO:0001933//negative regulation of protein phosphorylation;GO:0006082//organic acid metabolic process;GO:0006091//generation of precursor metabolites and energy;GO:0006099//tricarboxylic acid cycle;GO:0006101//citrate metabolic process;GO:0006139//nucleobase-containing compound metabolic process;GO:0006522//alanine metabolic process;GO:0006725//ce…	--
ncbi_106034962	23.526	16.534	11.489	15.691	8.718	8.469	8.213	8.814	16.81	8.5535	-0.974733	4.62699e-06	NAPG	NSF attachment protein gamma	-	-	-	-	GO:0005575//cellular_component;GO:0005622//intracellular;GO:0005623//cell;GO:0005737//cytoplasm;GO:0005739//mitochondrion;GO:0005773//vacuole;GO:0005774//vacuolar membrane;GO:0005886//plasma membrane;GO:0012506//vesicle membrane;GO:0016020//membrane;GO:0030659//cytoplasmic vesicle membrane;GO:0031090//organelle membrane;GO:0031201//SNARE complex;GO:0031410//cytoplasmic vesicle;GO:0031982//vesicle…	GO:0000149//SNARE binding;GO:0003674//molecular_function;GO:0005483//soluble NSF attachment protein activity;GO:0005488//binding;GO:0005515//protein binding;GO:0019905//syntaxin binding	GO:0006810//transport;GO:0006886//intracellular protein transport;GO:0006891//intra-Golgi vesicle-mediated transport;GO:0008104//protein localization;GO:0008150//biological_process;GO:0009987//cellular process;GO:0015031//protein transport;GO:0015833//peptide transport;GO:0016043//cellular component organization;GO:0016192//vesicle-mediated transport;GO:0022607//cellular component assembly;GO:003…	--
ncbi_106032498	147.616	167.249	109.833	176.61	54.13	26.177	92.775	57.52	150.327	57.6505	-1.3827	4.67058e-06	ENPP3	ectonucleotide pyrophosphatase/phosphodiesterase 3, transcript variant X1	Metabolism;Metabolism;Metabolism;Metabolism;Metabolism;Metabolism;Metabolism	Global and overview maps;Nucleotide metabolism;Nucleotide metabolism;Metabolism of cofactors and vitamins;Carbohydrate metabolism;Metabolism of cofactors and vitamins;Metabolism of cofactors and vitamins	ko01100//Metabolic pathways;ko00230//Purine metabolism;ko00240//Pyrimidine metabolism;ko00760//Nicotinate and nicotinamide metabolism;ko00500//Starch and sucrose metabolism;ko00770//Pantothenate and CoA biosynthesis;ko00740//Riboflavin metabolism	K01513;K01513;K01513;K01513;K01513;K01513;K01513	GO:0005575//cellular_component;GO:0005576//extracellular region;GO:0005622//intracellular;GO:0005623//cell;GO:0005737//cytoplasm;GO:0005886//plasma membrane;GO:0009897//external side of plasma membrane;GO:0009986//cell surface;GO:0016020//membrane;GO:0016021//integral component of membrane;GO:0031224//intrinsic component of membrane;GO:0044424//intracellular part;GO:0044425//membrane part;GO:0044…	GO:0001871//pattern binding;GO:0003674//molecular_function;GO:0003676//nucleic acid binding;GO:0003824//catalytic activity;GO:0004518//nuclease activity;GO:0004527//exonuclease activity;GO:0004528//phosphodiesterase I activity;GO:0004551//nucleotide diphosphatase activity;GO:0005044//scavenger receptor activity;GO:0005488//binding;GO:0005509//calcium ion binding;GO:0008081//phosphoric diester hyd…	GO:0001775//cell activation;GO:0002252//immune effector process;GO:0002263//cell activation involved in immune response;GO:0002274//myeloid leukocyte activation;GO:0002275//myeloid cell activation involved in immune response;GO:0002276//basophil activation involved in immune response;GO:0002366//leukocyte activation involved in immune response;GO:0002376//immune system process;GO:0002682//regulat…	--
ncbi_106044313	4.476	4.332	4.893	5.073	11.018	18.432	9.098	11.443	4.6935	12.4977	1.41293	4.67849e-06	LOC106044313	rho guanine nucleotide exchange factor 7-like, transcript variant X1	-	-	-	-	-	GO:0005515//protein binding	-	--
ncbi_125180898	2.382	3.185	4.424	3.202	8.912	18.45	11.81	5.568	3.29825	11.185	1.76179	4.89677e-06	MYO1G	myosin IG, transcript variant X1	-	-	-	-	GO:0001891//phagocytic cup;GO:0005575//cellular_component;GO:0005622//intracellular;GO:0005623//cell;GO:0005856//cytoskeleton;GO:0005886//plasma membrane;GO:0005902//microvillus;GO:0015629//actin cytoskeleton;GO:0016020//membrane;GO:0016459//myosin complex;GO:0030027//lamellipodium;GO:0030175//filopodium;GO:0031252//cell leading edge;GO:0031256//leading edge membrane;GO:0032991//protein-containin…	GO:0000166//nucleotide binding;GO:0003674//molecular_function;GO:0003774//motor activity;GO:0003777//microtubule motor activity;GO:0003779//actin binding;GO:0003824//catalytic activity;GO:0005488//binding;GO:0005515//protein binding;GO:0005516//calmodulin binding;GO:0005524//ATP binding;GO:0005543//phospholipid binding;GO:0005546//phosphatidylinositol-4,5-bisphosphate binding;GO:0005547//phosphat…	GO:0002250//adaptive immune response;GO:0002252//immune effector process;GO:0002253//activation of immune response;GO:0002376//immune system process;GO:0002429//immune response-activating cell surface receptor signaling pathway;GO:0002431//Fc receptor mediated stimulatory signaling pathway;GO:0002433//immune response-regulating cell surface receptor signaling pathway involved in phagocytosis;GO:0…	--
ncbi_106046913	4.482	4.764	6.44	5.485	12.982	20.174	15.351	9.29	5.29275	14.4492	1.44891	4.94983e-06	FMNL1	formin like 1	-	-	-	-	GO:0000775//chromosome, centromeric region;GO:0005575//cellular_component;GO:0005622//intracellular;GO:0005623//cell;GO:0005634//nucleus;GO:0005737//cytoplasm;GO:0005829//cytosol;GO:0005886//plasma membrane;GO:0005938//cell cortex;GO:0016020//membrane;GO:0030139//endocytic vesicle;GO:0031410//cytoplasmic vesicle;GO:0031982//vesicle;GO:0032059//bleb;GO:0039679//viral occlusion body;GO:0042995//cel…	GO:0003674//molecular_function;GO:0003779//actin binding;GO:0005488//binding;GO:0005515//protein binding;GO:0005522//profilin binding;GO:0008092//cytoskeletal protein binding;GO:0017016//Ras GTPase binding;GO:0017048//Rho GTPase binding;GO:0019899//enzyme binding;GO:0031267//small GTPase binding;GO:0032794//GTPase activating protein binding;GO:0044877//protein-containing complex binding;GO:004836…	GO:0000278//mitotic cell cycle;GO:0006928//movement of cell or subcellular component;GO:0006929//substrate-dependent cell migration;GO:0006996//organelle organization;GO:0007010//cytoskeleton organization;GO:0008150//biological_process;GO:0008360//regulation of cell shape;GO:0009987//cellular process;GO:0016043//cellular component organization;GO:0016477//cell migration;GO:0019069//viral capsid a…	--
ncbi_106046791	10.372	11.957	15.751	16.325	39.566	69.415	36.246	23.51	13.6013	42.1842	1.63297	5.20511e-06	TK1	thymidine kinase 1	Metabolism;Metabolism;Metabolism	Global and overview maps;Nucleotide metabolism;Xenobiotics biodegradation and metabolism	ko01100//Metabolic pathways;ko00240//Pyrimidine metabolism;ko00983//Drug metabolism - other enzymes	K00857;K00857;K00857	GO:0005575//cellular_component;GO:0005622//intracellular;GO:0005623//cell;GO:0005737//cytoplasm;GO:0005829//cytosol;GO:0044424//intracellular part;GO:0044444//cytoplasmic part;GO:0044464//cell part	GO:0000166//nucleotide binding;GO:0003674//molecular_function;GO:0003824//catalytic activity;GO:0004797//thymidine kinase activity;GO:0005488//binding;GO:0005515//protein binding;GO:0005524//ATP binding;GO:0008144//drug binding;GO:0008270//zinc ion binding;GO:0016301//kinase activity;GO:0016740//transferase activity;GO:0016772//transferase activity, transferring phosphorus-containing groups;GO:00…	GO:0000003//reproduction;GO:0001889//liver development;GO:0006139//nucleobase-containing compound metabolic process;GO:0006213//pyrimidine nucleoside metabolic process;GO:0006259//DNA metabolic process;GO:0006725//cellular aromatic compound metabolic process;GO:0006753//nucleoside phosphate metabolic process;GO:0006793//phosphorus metabolic process;GO:0006796//phosphate-containing compound metabo…	--
ncbi_106038363	41.678	48.312	41.589	45.821	29.874	23.16	26.938	33.036	44.35	28.252	-0.650581	5.37361e-06	ALDH5A1	aldehyde dehydrogenase 5 family member A1	Metabolism;Metabolism;Metabolism	Global and overview maps;Amino acid metabolism;Carbohydrate metabolism	ko01100//Metabolic pathways;ko00250//Alanine, aspartate and glutamate metabolism;ko00650//Butanoate metabolism	K00139;K00139;K00139	GO:0005575//cellular_component;GO:0005622//intracellular;GO:0005623//cell;GO:0005737//cytoplasm;GO:0005739//mitochondrion;GO:0005759//mitochondrial matrix;GO:0031974//membrane-enclosed lumen;GO:0043226//organelle;GO:0043227//membrane-bounded organelle;GO:0043229//intracellular organelle;GO:0043231//intracellular membrane-bounded organelle;GO:0043233//organelle lumen;GO:0044422//organelle part;GO:…	GO:0000166//nucleotide binding;GO:0003674//molecular_function;GO:0003824//catalytic activity;GO:0003842//1-pyrroline-5-carboxylate dehydrogenase activity;GO:0004491//methylmalonate-semialdehyde dehydrogenase (acylating) activity;GO:0004777//succinate-semialdehyde dehydrogenase (NAD+) activity;GO:0005488//binding;GO:0005515//protein binding;GO:0008802//betaine-aldehyde dehydrogenase activity;GO:00…	GO:0001505//regulation of neurotransmitter levels;GO:0005975//carbohydrate metabolic process;GO:0005996//monosaccharide metabolic process;GO:0006006//glucose metabolic process;GO:0006082//organic acid metabolic process;GO:0006083//acetate metabolic process;GO:0006091//generation of precursor metabolites and energy;GO:0006105//succinate metabolic process;GO:0006518//peptide metabolic process;GO:00…	--
ncbi_106031472	143.616	126.816	114.437	86.61	32.564	41.55	80.121	48.285	117.87	50.63	-1.21913	5.43473e-06	SLC3A1	solute carrier family 3 member 1	-	-	-	-	GO:0005575//cellular_component;GO:0005622//intracellular;GO:0005623//cell;GO:0005737//cytoplasm;GO:0005773//vacuole;GO:0005774//vacuolar membrane;GO:0005886//plasma membrane;GO:0005887//integral component of plasma membrane;GO:0005903//brush border;GO:0016020//membrane;GO:0016021//integral component of membrane;GO:0031090//organelle membrane;GO:0031224//intrinsic component of membrane;GO:0031226/…	GO:0000099//sulfur amino acid transmembrane transporter activity;GO:0003674//molecular_function;GO:0003824//catalytic activity;GO:0003844//1,4-alpha-glucan branching enzyme activity;GO:0004133//glycogen debranching enzyme activity;GO:0004553//hydrolase activity, hydrolyzing O-glycosyl compounds;GO:0004558//alpha-1,4-glucosidase activity;GO:0004564//beta-fructofuranosidase activity;GO:0004575//suc…	GO:0000023//maltose metabolic process;GO:0000101//sulfur amino acid transport;GO:0000272//polysaccharide catabolic process;GO:0003333//amino acid transmembrane transport;GO:0005975//carbohydrate metabolic process;GO:0005976//polysaccharide metabolic process;GO:0005978//glycogen biosynthetic process;GO:0005980//glycogen catabolic process;GO:0005984//disaccharide metabolic process;GO:0005991//treha…	--
ncbi_106041802	80.506	73.709	75.986	69.518	42.608	41.326	47.711	61.443	74.9297	48.272	-0.634352	5.99475e-06	LOC106041802	cartilage associated protein	-	-	-	-	GO:0019867//outer membrane	GO:0005198//structural molecule activity	-	--
ncbi_106049536	23.082	30.616	34.392	34.04	66.571	127.086	79.271	58.598	30.5325	82.8815	1.4407	6.10858e-06	CLIC2	chloride intracellular channel 2	-	-	-	-	GO:0005575//cellular_component;GO:0005622//intracellular;GO:0005623//cell;GO:0005634//nucleus;GO:0005737//cytoplasm;GO:0016020//membrane;GO:0016021//integral component of membrane;GO:0031224//intrinsic component of membrane;GO:0032991//protein-containing complex;GO:0034702//ion channel complex;GO:0034707//chloride channel complex;GO:0043226//organelle;GO:0043227//membrane-bounded organelle;GO:004…	GO:0003674//molecular_function;GO:0003824//catalytic activity;GO:0004601//peroxidase activity;GO:0004602//glutathione peroxidase activity;GO:0005215//transporter activity;GO:0005216//ion channel activity;GO:0005244//voltage-gated ion channel activity;GO:0005253//anion channel activity;GO:0005254//chloride channel activity;GO:0005515//protein binding;GO:0008509//anion transmembrane transporter act…	GO:0006559//L-phenylalanine catabolic process;GO:0006572//tyrosine catabolic process;GO:0006749//glutathione metabolic process;GO:0006810//transport;GO:0006811//ion transport;GO:0006820//anion transport;GO:0006821//chloride transport;GO:0006937//regulation of muscle contraction;GO:0006942//regulation of striated muscle contraction;GO:0007154//cell communication;GO:0007165//signal transduction;GO:…	--
ncbi_106032177	34.726	40.409	49.047	43.759	132.378	160.843	99.651	68.504	41.9853	115.344	1.45799	6.46916e-06	LOC106032177	actin-related protein 2/3 complex subunit 1B	Cellular Processes;Human Diseases;Cellular Processes;Cellular Processes	Transport and catabolism;Infectious disease: bacterial;Cell motility;Cellular community - eukaryotes	ko04144//Endocytosis;ko05132//Salmonella infection;ko04810//Regulation of actin cytoskeleton;ko04530//Tight junction	K05757;K05757;K05757;K05757	GO:0005575//cellular_component;GO:0005622//intracellular;GO:0005623//cell;GO:0005737//cytoplasm;GO:0005829//cytosol;GO:0005856//cytoskeleton;GO:0005885//Arp2/3 protein complex;GO:0015629//actin cytoskeleton;GO:0032991//protein-containing complex;GO:0036284//tubulobulbar complex;GO:0043226//organelle;GO:0043228//non-membrane-bounded organelle;GO:0043229//intracellular organelle;GO:0043232//intrace…	GO:0003674//molecular_function;GO:0003779//actin binding;GO:0005198//structural molecule activity;GO:0005200//structural constituent of cytoskeleton;GO:0005488//binding;GO:0005515//protein binding;GO:0008092//cytoskeletal protein binding;GO:0044877//protein-containing complex binding;GO:0051015//actin filament binding	GO:0002252//immune effector process;GO:0002253//activation of immune response;GO:0002376//immune system process;GO:0002429//immune response-activating cell surface receptor signaling pathway;GO:0002431//Fc receptor mediated stimulatory signaling pathway;GO:0002433//immune response-regulating cell surface receptor signaling pathway involved in phagocytosis;GO:0002682//regulation of immune system p…	--
ncbi_106037933	170.499	173.993	141.108	151.644	89.028	67.534	108.568	86.304	159.311	87.8585	-0.858592	6.78191e-06	IL22RA1	interleukin 22 receptor subunit alpha 1	Environmental Information Processing	Signaling molecules and interaction	ko04060//Cytokine-cytokine receptor interaction	K05138	GO:0005575//cellular_component;GO:0005623//cell;GO:0005886//plasma membrane;GO:0016020//membrane;GO:0016021//integral component of membrane;GO:0031224//intrinsic component of membrane;GO:0044425//membrane part;GO:0044464//cell part;GO:0071944//cell periphery	GO:0003674//molecular_function;GO:0004888//transmembrane signaling receptor activity;GO:0004896//cytokine receptor activity;GO:0004904//interferon receptor activity;GO:0005488//binding;GO:0005515//protein binding;GO:0019955//cytokine binding;GO:0022857//transmembrane transporter activity;GO:0038023//signaling receptor activity;GO:0042015//interleukin-20 binding;GO:0060089//molecular transducer ac…	GO:0006950//response to stress;GO:0006952//defense response;GO:0007154//cell communication;GO:0007165//signal transduction;GO:0007166//cell surface receptor signaling pathway;GO:0008150//biological_process;GO:0009605//response to external stimulus;GO:0009607//response to biotic stimulus;GO:0009617//response to bacterium;GO:0009987//cellular process;GO:0010033//response to organic substance;GO:001…	--
MSTRG.15057	4.311	9.334	9.815	8.941	16.691	35.858	27.964	20.879	8.10025	25.348	1.64583	6.94885e-06	TRB	T cell receptor beta chain MC.7.G5 [Egretta garzetta]	Environmental Information Processing;Environmental Information Processing;Organismal Systems;Human Diseases;Human Diseases;Human Diseases;Human Diseases;Environmental Information Processing;Human Diseases;Human Diseases;Human Diseases;Human Diseases;Human Diseases;Human Diseases;Human Diseases;Human Diseases;Environmental Information Processing;Environmental Information Processing;Human Diseases;…	Signal transduction;Signaling molecules and interaction;Immune system;Cancer: overview;Infectious disease: bacterial;Immune disease;Immune disease;Signal transduction;Infectious disease: bacterial;Infectious disease: viral;Immune disease;Immune disease;Immune disease;Cardiovascular disease;Infectious disease: parasitic;Infectious disease: viral;Signal transduction;Signal transduction;Infectious d…	ko04020//Calcium signaling pathway;ko04514//Cell adhesion molecules;ko04672//Intestinal immune network for IgA production;ko05202//Transcriptional misregulation in cancer;ko05135//Yersinia infection;ko05322//Systemic lupus erythematosus;ko05323//Rheumatoid arthritis;ko04064//NF-kappa B signaling pathway;ko05150//Staphylococcus aureus infection;ko05169//Epstein-Barr virus infection;ko05310//Asthma…	K10785;K10785;K10785;K10785;K10785;K10785;K10785;K10785;K10785;K10785;K10785;K10785;K10785;K10785;K10785;K10785;K10785;K10785;K10785;K10785;K10785;K10785;K10785;K10785;K10785;K10785;K10785;K10785;K10785	-	-	-	--
ncbi_106031322	1181.4	1038.7	1434.32	997.722	389.42	317.283	758.39	699.98	1163.03	541.268	-1.10348	7.23467e-06	SLC5A1	solute carrier family 5 member 1, transcript variant X1	-	-	-	-	GO:0005575//cellular_component;GO:0005623//cell;GO:0005886//plasma membrane;GO:0005887//integral component of plasma membrane;GO:0005903//brush border;GO:0005911//cell-cell junction;GO:0016020//membrane;GO:0016021//integral component of membrane;GO:0016324//apical plasma membrane;GO:0030054//cell junction;GO:0031224//intrinsic component of membrane;GO:0031226//intrinsic component of plasma membra…	GO:0003674//molecular_function;GO:0005215//transporter activity;GO:0005298//proline:sodium symporter activity;GO:0005355//glucose transmembrane transporter activity;GO:0005402//carbohydrate:cation symporter activity;GO:0005412//glucose:sodium symporter activity;GO:0008324//cation transmembrane transporter activity;GO:0015075//ion transmembrane transporter activity;GO:0015077//monovalent inorganic…	GO:0001655//urogenital system development;GO:0001656//metanephros development;GO:0001822//kidney development;GO:0001951//intestinal D-glucose absorption;GO:0003008//system process;GO:0006810//transport;GO:0006811//ion transport;GO:0006812//cation transport;GO:0006814//sodium ion transport;GO:0007275//multicellular organism development;GO:0007586//digestion;GO:0008150//biological_process;GO:000864…	--
ncbi_106029896	46.323	37.834	19.509	37.789	16.361	17.154	16.908	20.473	35.3638	17.724	-0.996567	7.24643e-06	HACD2	3-hydroxyacyl-CoA dehydratase 2, transcript variant X2	Metabolism;Metabolism;Metabolism;Metabolism	Global and overview maps;Global and overview maps;Lipid metabolism;Lipid metabolism	ko01100//Metabolic pathways;ko01212//Fatty acid metabolism;ko01040//Biosynthesis of unsaturated fatty acids;ko00062//Fatty acid elongation	K10703;K10703;K10703;K10703	GO:0005575//cellular_component;GO:0005622//intracellular;GO:0005623//cell;GO:0005737//cytoplasm;GO:0005783//endoplasmic reticulum;GO:0005789//endoplasmic reticulum membrane;GO:0012505//endomembrane system;GO:0016020//membrane;GO:0016021//integral component of membrane;GO:0030176//integral component of endoplasmic reticulum membrane;GO:0031224//intrinsic component of membrane;GO:0031227//intrinsic…	GO:0003674//molecular_function;GO:0003824//catalytic activity;GO:0005488//binding;GO:0005515//protein binding;GO:0016829//lyase activity;GO:0016835//carbon-oxygen lyase activity;GO:0016836//hydro-lyase activity;GO:0018812//3-hydroxyacyl-CoA dehydratase activity;GO:0019899//enzyme binding;GO:0080023//3R-hydroxyacyl-CoA dehydratase activity;GO:0102158//very-long-chain 3-hydroxyacyl-CoA dehydratase …	GO:0000038//very long-chain fatty acid metabolic process;GO:0006082//organic acid metabolic process;GO:0006139//nucleobase-containing compound metabolic process;GO:0006163//purine nucleotide metabolic process;GO:0006164//purine nucleotide biosynthetic process;GO:0006629//lipid metabolic process;GO:0006631//fatty acid metabolic process;GO:0006633//fatty acid biosynthetic process;GO:0006637//acyl-C…	--
ncbi_106033855	7.707	9.69	9.11	10.469	22.745	39.978	19.774	21.037	9.244	25.8835	1.48544	7.35606e-06	SELENOH	selenoprotein H	-	-	-	-	-	-	-	--
ncbi_106029775	116.179	90.568	99.338	129.85	34.825	18.778	70.233	44.412	108.984	42.062	-1.37352	7.43363e-06	PLB1	phospholipase B1, transcript variant X1	Metabolism;Metabolism;Metabolism;Metabolism;Metabolism;Metabolism	Global and overview maps;Lipid metabolism;Lipid metabolism;Lipid metabolism;Lipid metabolism;Lipid metabolism	ko01100//Metabolic pathways;ko00564//Glycerophospholipid metabolism;ko00590//Arachidonic acid metabolism;ko00565//Ether lipid metabolism;ko00591//Linoleic acid metabolism;ko00592//alpha-Linolenic acid metabolism	K14621;K14621;K14621;K14621;K14621;K14621	GO:0005575//cellular_component;GO:0005623//cell;GO:0005886//plasma membrane;GO:0005903//brush border;GO:0016020//membrane;GO:0016021//integral component of membrane;GO:0016324//apical plasma membrane;GO:0031224//intrinsic component of membrane;GO:0031253//cell projection membrane;GO:0031526//brush border membrane;GO:0042995//cell projection;GO:0044425//membrane part;GO:0044459//plasma membrane pa…	GO:0003674//molecular_function;GO:0003824//catalytic activity;GO:0004620//phospholipase activity;GO:0004622//lysophospholipase activity;GO:0004623//phospholipase A2 activity;GO:0015643//toxic substance binding;GO:0016298//lipase activity;GO:0016787//hydrolase activity;GO:0016788//hydrolase activity, acting on ester bonds;GO:0050253//retinyl-palmitate esterase activity;GO:0052689//carboxylic ester…	GO:0001523//retinoid metabolic process;GO:0006066//alcohol metabolic process;GO:0006629//lipid metabolic process;GO:0006644//phospholipid metabolic process;GO:0006650//glycerophospholipid metabolic process;GO:0006720//isoprenoid metabolic process;GO:0006721//terpenoid metabolic process;GO:0006793//phosphorus metabolic process;GO:0006796//phosphate-containing compound metabolic process;GO:0006807/…	--
ncbi_106038655	2259.39	2196.98	1993.95	1760.28	519.146	404.65	1235.89	1243.91	2052.65	850.898	-1.27043	7.6175e-06	FABP2	fatty acid binding protein 2, transcript variant X1	Organismal Systems	Endocrine system	ko03320//PPAR signaling pathway	K08751	GO:0005575//cellular_component;GO:0005622//intracellular;GO:0005623//cell;GO:0005737//cytoplasm;GO:0005829//cytosol;GO:0005886//plasma membrane;GO:0005902//microvillus;GO:0005938//cell cortex;GO:0016020//membrane;GO:0042995//cell projection;GO:0044424//intracellular part;GO:0044444//cytoplasmic part;GO:0044448//cell cortex part;GO:0044464//cell part;GO:0045177//apical part of cell;GO:0045179//api…	GO:0003674//molecular_function;GO:0005215//transporter activity;GO:0005319//lipid transporter activity;GO:0005324//long-chain fatty acid transporter activity;GO:0005488//binding;GO:0005504//fatty acid binding;GO:0008289//lipid binding;GO:0031406//carboxylic acid binding;GO:0033293//monocarboxylic acid binding;GO:0036041//long-chain fatty acid binding;GO:0036094//small molecule binding;GO:0043167/…	GO:0003008//system process;GO:0006082//organic acid metabolic process;GO:0006629//lipid metabolic process;GO:0006631//fatty acid metabolic process;GO:0006638//neutral lipid metabolic process;GO:0006639//acylglycerol metabolic process;GO:0006641//triglyceride metabolic process;GO:0006810//transport;GO:0006811//ion transport;GO:0006820//anion transport;GO:0006869//lipid transport;GO:0007586//digest…	--
ncbi_106036195	21.002	16.387	12.869	15.886	9.457	9.977	6.821	11.085	16.536	9.335	-0.824888	7.69307e-06	TRPC1	transient receptor potential cation channel subfamily C member 1, transcript variant X1	-	-	-	-	GO:0005575//cellular_component;GO:0005622//intracellular;GO:0005623//cell;GO:0005737//cytoplasm;GO:0005886//plasma membrane;GO:0005887//integral component of plasma membrane;GO:0016020//membrane;GO:0016021//integral component of membrane;GO:0016323//basolateral plasma membrane;GO:0030016//myofibril;GO:0030017//sarcomere;GO:0031224//intrinsic component of membrane;GO:0031226//intrinsic component o…	GO:0003674//molecular_function;GO:0005215//transporter activity;GO:0005216//ion channel activity;GO:0005261//cation channel activity;GO:0005262//calcium channel activity;GO:0005488//binding;GO:0005515//protein binding;GO:0008324//cation transmembrane transporter activity;GO:0015075//ion transmembrane transporter activity;GO:0015085//calcium ion transmembrane transporter activity;GO:0015267//chann…	GO:0000041//transition metal ion transport;GO:0001666//response to hypoxia;GO:0003008//system process;GO:0006582//melanin metabolic process;GO:0006725//cellular aromatic compound metabolic process;GO:0006810//transport;GO:0006811//ion transport;GO:0006812//cation transport;GO:0006816//calcium ion transport;GO:0006828//manganese ion transport;GO:0006873//cellular ion homeostasis;GO:0006874//cellul…	--
ncbi_106044905	20.102	20.839	16.431	20.661	10.257	9.444	12.245	15.427	19.5083	11.8432	-0.720019	7.86081e-06	NEDD4L	NEDD4 like E3 ubiquitin protein ligase, transcript variant X2	Cellular Processes;Cellular Processes;Genetic Information Processing	Transport and catabolism;Cellular community - eukaryotes;Folding, sorting and degradation	ko04144//Endocytosis;ko04530//Tight junction;ko04120//Ubiquitin mediated proteolysis	K13305;K13305;K13305	GO:0005575//cellular_component;GO:0005622//intracellular;GO:0005623//cell;GO:0005634//nucleus;GO:0005654//nucleoplasm;GO:0005737//cytoplasm;GO:0005768//endosome;GO:0005770//late endosome;GO:0005771//multivesicular body;GO:0005794//Golgi apparatus;GO:0005829//cytosol;GO:0012505//endomembrane system;GO:0031410//cytoplasmic vesicle;GO:0031974//membrane-enclosed lumen;GO:0031981//nuclear lumen;GO:003…	GO:0003674//molecular_function;GO:0003824//catalytic activity;GO:0004842//ubiquitin-protein transferase activity;GO:0005488//binding;GO:0005515//protein binding;GO:0008200//ion channel inhibitor activity;GO:0015459//potassium channel regulator activity;GO:0016247//channel regulator activity;GO:0016248//channel inhibitor activity;GO:0016740//transferase activity;GO:0017080//sodium channel regulato…	GO:0000122//negative regulation of transcription by RNA polymerase II;GO:0000209//protein polyubiquitination;GO:0001508//action potential;GO:0001558//regulation of cell growth;GO:0002028//regulation of sodium ion transport;GO:0003008//system process;GO:0003012//muscle system process;GO:0003013//circulatory system process;GO:0003015//heart process;GO:0003073//regulation of systemic arterial blood …	--
ncbi_125183235	1.886	3.955	3.912	3.346	8.484	30.074	14.28	5.355	3.27475	14.5482	2.15139	7.90667e-06	LOC125183235	GRB2 related adaptor protein	-	-	-	-	GO:0005575//cellular_component;GO:0005622//intracellular;GO:0005623//cell;GO:0005737//cytoplasm;GO:0005829//cytosol;GO:0005886//plasma membrane;GO:0009898//cytoplasmic side of plasma membrane;GO:0016020//membrane;GO:0019897//extrinsic component of plasma membrane;GO:0019898//extrinsic component of membrane;GO:0031234//extrinsic component of cytoplasmic side of plasma membrane;GO:0044424//intracel…	GO:0003674//molecular_function;GO:0003824//catalytic activity;GO:0004672//protein kinase activity;GO:0004713//protein tyrosine kinase activity;GO:0004715//non-membrane spanning protein tyrosine kinase activity;GO:0005070//SH3/SH2 adaptor activity;GO:0005102//signaling receptor binding;GO:0005488//binding;GO:0005515//protein binding;GO:0016301//kinase activity;GO:0016740//transferase activity;GO:0…	GO:0002376//immune system process;GO:0006464//cellular protein modification process;GO:0006468//protein phosphorylation;GO:0006793//phosphorus metabolic process;GO:0006796//phosphate-containing compound metabolic process;GO:0006807//nitrogen compound metabolic process;GO:0006928//movement of cell or subcellular component;GO:0006950//response to stress;GO:0006952//defense response;GO:0006955//immu…	--
ncbi_106043769	33.964	46.514	24.944	22.031	12.812	8.372	17.115	17.766	31.8633	14.0162	-1.18479	8.15022e-06	PANK1	pantothenate kinase 1, transcript variant X1	Metabolism;Metabolism	Global and overview maps;Metabolism of cofactors and vitamins	ko01100//Metabolic pathways;ko00770//Pantothenate and CoA biosynthesis	K09680;K09680	GO:0005575//cellular_component;GO:0005622//intracellular;GO:0005623//cell;GO:0005634//nucleus;GO:0005737//cytoplasm;GO:0005768//endosome;GO:0005829//cytosol;GO:0012505//endomembrane system;GO:0016020//membrane;GO:0030117//membrane coat;GO:0030118//clathrin coat;GO:0031410//cytoplasmic vesicle;GO:0031982//vesicle;GO:0032991//protein-containing complex;GO:0043226//organelle;GO:0043227//membrane-bou…	GO:0000166//nucleotide binding;GO:0003674//molecular_function;GO:0003723//RNA binding;GO:0003824//catalytic activity;GO:0004594//pantothenate kinase activity;GO:0005488//binding;GO:0005524//ATP binding;GO:0008144//drug binding;GO:0008173//RNA methyltransferase activity;GO:0016301//kinase activity;GO:0016740//transferase activity;GO:0016772//transferase activity, transferring phosphorus-containing…	GO:0006085//acetyl-CoA biosynthetic process;GO:0006139//nucleobase-containing compound metabolic process;GO:0006163//purine nucleotide metabolic process;GO:0006164//purine nucleotide biosynthetic process;GO:0006396//RNA processing;GO:0006725//cellular aromatic compound metabolic process;GO:0006732//coenzyme metabolic process;GO:0006753//nucleoside phosphate metabolic process;GO:0006793//phosphoru…	--
ncbi_106035548	35.976	26.826	18.729	31.445	15.526	13.942	14.192	17.92	28.244	15.395	-0.875483	8.29361e-06	FAM185A	family with sequence similarity 185 member A	-	-	-	-	GO:0005575//cellular_component;GO:0005622//intracellular;GO:0005623//cell;GO:0005737//cytoplasm;GO:0005829//cytosol;GO:0044424//intracellular part;GO:0044444//cytoplasmic part;GO:0044464//cell part	-	-	--
MSTRG.11389	5.88	7.11	8.849	6.535	15.56	20.127	19.203	12.972	7.0935	16.9655	1.25803	8.53409e-06	DAD1	T cell receptor alpha chain MC.7.G5-like [Cygnus atratus]	Environmental Information Processing;Environmental Information Processing;Organismal Systems;Human Diseases;Human Diseases;Human Diseases;Human Diseases;Environmental Information Processing;Human Diseases;Human Diseases;Human Diseases;Human Diseases;Human Diseases;Human Diseases;Human Diseases;Human Diseases;Environmental Information Processing;Environmental Information Processing;Human Diseases;…	Signal transduction;Signaling molecules and interaction;Immune system;Cancer: overview;Infectious disease: bacterial;Immune disease;Immune disease;Signal transduction;Infectious disease: bacterial;Infectious disease: viral;Immune disease;Immune disease;Immune disease;Cardiovascular disease;Infectious disease: parasitic;Infectious disease: viral;Signal transduction;Signal transduction;Infectious d…	ko04020//Calcium signaling pathway;ko04514//Cell adhesion molecules;ko04672//Intestinal immune network for IgA production;ko05202//Transcriptional misregulation in cancer;ko05135//Yersinia infection;ko05322//Systemic lupus erythematosus;ko05323//Rheumatoid arthritis;ko04064//NF-kappa B signaling pathway;ko05150//Staphylococcus aureus infection;ko05169//Epstein-Barr virus infection;ko05310//Asthma…	K10784;K10784;K10784;K10784;K10784;K10784;K10784;K10784;K10784;K10784;K10784;K10784;K10784;K10784;K10784;K10784;K10784;K10784;K10784;K10784;K10784;K10784;K10784;K10784;K10784;K10784;K10784;K10784;K10784	GO:0031090//organelle membrane;GO:0031224//intrinsic component of membrane;GO:0043231//intracellular membrane-bounded organelle	GO:0004576//oligosaccharyl transferase activity	GO:0001701//in utero embryonic development;GO:0006487//protein N-linked glycosylation;GO:0031667//response to nutrient levels;GO:0042221//response to chemical;GO:0042981//regulation of apoptotic process	--
ncbi_106030976	67.439	77.17	56.027	68.904	33.112	32.288	47.188	40.297	67.385	38.2212	-0.818053	8.7702e-06	PKP2	plakophilin 2	-	-	-	-	GO:0000221//vacuolar proton-transporting V-type ATPase, V1 domain;GO:0001533//cornified envelope;GO:0005575//cellular_component;GO:0005622//intracellular;GO:0005623//cell;GO:0005634//nucleus;GO:0005654//nucleoplasm;GO:0005856//cytoskeleton;GO:0005882//intermediate filament;GO:0005886//plasma membrane;GO:0005911//cell-cell junction;GO:0005912//adherens junction;GO:0014704//intercalated disc;GO:001…	GO:0003674//molecular_function;GO:0005080//protein kinase C binding;GO:0005198//structural molecule activity;GO:0005488//binding;GO:0005515//protein binding;GO:0016247//channel regulator activity;GO:0017080//sodium channel regulator activity;GO:0019215//intermediate filament binding;GO:0019899//enzyme binding;GO:0019900//kinase binding;GO:0019901//protein kinase binding;GO:0032947//protein-contai…	GO:0001508//action potential;GO:0002027//regulation of heart rate;GO:0002028//regulation of sodium ion transport;GO:0002159//desmosome assembly;GO:0002934//desmosome organization;GO:0003007//heart morphogenesis;GO:0003008//system process;GO:0003012//muscle system process;GO:0003013//circulatory system process;GO:0003015//heart process;GO:0003205//cardiac chamber development;GO:0003206//cardiac ch…	--
ncbi_106035903	52.481	61.486	74.918	66.311	151.655	231.954	165.451	108.558	63.799	164.405	1.36564	8.80351e-06	RAC2	Rac family small GTPase 2	Environmental Information Processing;Cellular Processes;Cellular Processes;Environmental Information Processing;Cellular Processes;Environmental Information Processing	Signal transduction;Cell motility;Cellular community - eukaryotes;Signal transduction;Cellular community - eukaryotes;Signal transduction	ko04010//MAPK signaling pathway;ko04810//Regulation of actin cytoskeleton;ko04510//Focal adhesion;ko04310//Wnt signaling pathway;ko04520//Adherens junction;ko04370//VEGF signaling pathway	K07860;K07860;K07860;K07860;K07860;K07860	GO:0005575//cellular_component;GO:0005622//intracellular;GO:0005623//cell;GO:0005634//nucleus;GO:0005635//nuclear envelope;GO:0005737//cytoplasm;GO:0005829//cytosol;GO:0005856//cytoskeleton;GO:0005884//actin filament;GO:0005886//plasma membrane;GO:0012505//endomembrane system;GO:0012506//vesicle membrane;GO:0015629//actin cytoskeleton;GO:0016020//membrane;GO:0030027//lamellipodium;GO:0030139//end…	GO:0000166//nucleotide binding;GO:0001882//nucleoside binding;GO:0001883//purine nucleoside binding;GO:0003674//molecular_function;GO:0003824//catalytic activity;GO:0003924//GTPase activity;GO:0005488//binding;GO:0005525//GTP binding;GO:0016462//pyrophosphatase activity;GO:0016787//hydrolase activity;GO:0016817//hydrolase activity, acting on acid anhydrides;GO:0016818//hydrolase activity, acting …	GO:0001894//tissue homeostasis;GO:0001932//regulation of protein phosphorylation;GO:0002682//regulation of immune system process;GO:0002684//positive regulation of immune system process;GO:0002685//regulation of leukocyte migration;GO:0002687//positive regulation of leukocyte migration;GO:0002688//regulation of leukocyte chemotaxis;GO:0002690//positive regulation of leukocyte chemotaxis;GO:000269…	--
ncbi_106031283	608.653	572.286	655.691	768.719	1259.98	3832.72	1785.24	1305.2	651.337	2045.79	1.65118	9.68343e-06	IGLL1	immunoglobulin lambda like polypeptide 1, transcript variant X1	-	-	-	-	GO:0005575//cellular_component;GO:0005576//extracellular region	GO:0003674//molecular_function;GO:0003823//antigen binding;GO:0005488//binding	GO:0002250//adaptive immune response;GO:0002252//immune effector process;GO:0002253//activation of immune response;GO:0002376//immune system process;GO:0002443//leukocyte mediated immunity;GO:0002449//lymphocyte mediated immunity;GO:0002455//humoral immune response mediated by circulating immunoglobulin;GO:0002460//adaptive immune response based on somatic recombination of immune receptors built …	--
ncbi_106032520	150.669	168.215	152.991	165.86	61.682	75.636	117.051	84.87	159.434	84.8097	-0.910655	9.69364e-06	LOC106032520	p53 apoptosis effector related to PMP22	Cellular Processes	Cell growth and death	ko04115//p53 signaling pathway	K10136	GO:0005575//cellular_component;GO:0005622//intracellular;GO:0005623//cell;GO:0005737//cytoplasm;GO:0005739//mitochondrion;GO:0005794//Golgi apparatus;GO:0005886//plasma membrane;GO:0005887//integral component of plasma membrane;GO:0005911//cell-cell junction;GO:0012505//endomembrane system;GO:0016020//membrane;GO:0016021//integral component of membrane;GO:0019031//viral envelope;GO:0030054//cell …	-	GO:0002934//desmosome organization;GO:0006508//proteolysis;GO:0006807//nitrogen compound metabolic process;GO:0006915//apoptotic process;GO:0007154//cell communication;GO:0007155//cell adhesion;GO:0007165//signal transduction;GO:0007166//cell surface receptor signaling pathway;GO:0007219//Notch signaling pathway;GO:0007275//multicellular organism development;GO:0008150//biological_process;GO:0008…	--
ncbi_106048711	5.198	6.75	8.24	8.337	18.236	35.042	20.9	12.246	7.13125	21.606	1.59921	9.73646e-06	BIN2	bridging integrator 2, transcript variant X1	-	-	-	-	GO:0001891//phagocytic cup;GO:0002102//podosome;GO:0005575//cellular_component;GO:0005576//extracellular region;GO:0005622//intracellular;GO:0005623//cell;GO:0005737//cytoplasm;GO:0005856//cytoskeleton;GO:0005886//plasma membrane;GO:0005938//cell cortex;GO:0012505//endomembrane system;GO:0015629//actin cytoskeleton;GO:0016020//membrane;GO:0030054//cell junction;GO:0030141//secretory granule;GO:00…	GO:0003674//molecular_function;GO:0005488//binding;GO:0005515//protein binding;GO:0005543//phospholipid binding;GO:0008289//lipid binding;GO:0043167//ion binding;GO:0043168//anion binding;GO:0051082//unfolded protein binding	GO:0001775//cell activation;GO:0002252//immune effector process;GO:0002263//cell activation involved in immune response;GO:0002274//myeloid leukocyte activation;GO:0002275//myeloid cell activation involved in immune response;GO:0002283//neutrophil activation involved in immune response;GO:0002366//leukocyte activation involved in immune response;GO:0002376//immune system process;GO:0002443//leuko…	--
ncbi_106048655	6.359	8.007	6.605	6.868	15.858	20.019	11.503	16.862	6.95975	16.0605	1.20641	9.88532e-06	TMED3	transmembrane p24 trafficking protein 3	-	-	-	-	GO:0000139//Golgi membrane;GO:0005575//cellular_component;GO:0005622//intracellular;GO:0005623//cell;GO:0005737//cytoplasm;GO:0005783//endoplasmic reticulum;GO:0005789//endoplasmic reticulum membrane;GO:0005793//endoplasmic reticulum-Golgi intermediate compartment;GO:0005794//Golgi apparatus;GO:0005795//Golgi stack;GO:0005798//Golgi-associated vesicle;GO:0012505//endomembrane system;GO:0012506//v…	-	GO:0006810//transport;GO:0006888//ER to Golgi vesicle-mediated transport;GO:0006890//retrograde vesicle-mediated transport, Golgi to ER;GO:0008104//protein localization;GO:0008150//biological_process;GO:0015031//protein transport;GO:0015833//peptide transport;GO:0016192//vesicle-mediated transport;GO:0033036//macromolecule localization;GO:0042886//amide transport;GO:0045184//establishment of prot…	--
ncbi_106045743	52.767	54.442	78.057	62.495	141.425	269.444	157.14	111.219	61.9402	169.807	1.45495	1.01229e-05	ARHGDIB	Rho GDP dissociation inhibitor beta	-	-	-	-	GO:0005575//cellular_component;GO:0005622//intracellular;GO:0005623//cell;GO:0005737//cytoplasm;GO:0005829//cytosol;GO:0005856//cytoskeleton;GO:0016020//membrane;GO:0031410//cytoplasmic vesicle;GO:0031982//vesicle;GO:0043226//organelle;GO:0043227//membrane-bounded organelle;GO:0043228//non-membrane-bounded organelle;GO:0043229//intracellular organelle;GO:0043232//intracellular non-membrane-bounde…	GO:0003674//molecular_function;GO:0003824//catalytic activity;GO:0003924//GTPase activity;GO:0005092//GDP-dissociation inhibitor activity;GO:0005094//Rho GDP-dissociation inhibitor activity;GO:0005096//GTPase activator activity;GO:0005488//binding;GO:0005515//protein binding;GO:0008047//enzyme activator activity;GO:0016462//pyrophosphatase activity;GO:0016787//hydrolase activity;GO:0016817//hydro…	GO:0007162//negative regulation of cell adhesion;GO:0007275//multicellular organism development;GO:0008150//biological_process;GO:0009966//regulation of signal transduction;GO:0010646//regulation of cell communication;GO:0023051//regulation of signaling;GO:0030155//regulation of cell adhesion;GO:0030334//regulation of cell migration;GO:0030336//negative regulation of cell migration;GO:0032501//mu…	--
ncbi_106046666	35.745	28.209	15.155	27.341	10.377	10.919	15.106	13.593	26.6125	12.4987	-1.09032	1.02652e-05	CCDC107	coiled-coil domain containing 107	-	-	-	-	GO:0005575//cellular_component;GO:0009288//bacterial-type flagellum;GO:0016020//membrane;GO:0016021//integral component of membrane;GO:0031224//intrinsic component of membrane;GO:0044425//membrane part	-	GO:0001539//cilium or flagellum-dependent cell motility;GO:0009306//protein secretion	--
ncbi_106040714	74.791	106.533	93.004	103.322	155.952	210.3	331.729	248.188	94.4125	236.542	1.32505	1.09204e-05	HSPA5	heat shock protein family A (Hsp70) member 5	Genetic Information Processing;Genetic Information Processing	Folding, sorting and degradation;Folding, sorting and degradation	ko04141//Protein processing in endoplasmic reticulum;ko03060//Protein export	K09490;K09490	GO:0000323//lytic vacuole;GO:0000974//Prp19 complex;GO:0001917//photoreceptor inner segment;GO:0005575//cellular_component;GO:0005576//extracellular region;GO:0005615//extracellular space;GO:0005622//intracellular;GO:0005623//cell;GO:0005634//nucleus;GO:0005635//nuclear envelope;GO:0005681//spliceosomal complex;GO:0005730//nucleolus;GO:0005737//cytoplasm;GO:0005739//mitochondrion;GO:0005764//lyso…	GO:0000166//nucleotide binding;GO:0000287//magnesium ion binding;GO:0001664//G protein-coupled receptor binding;GO:0003674//molecular_function;GO:0003676//nucleic acid binding;GO:0003723//RNA binding;GO:0003824//catalytic activity;GO:0004309//exopolyphosphatase activity;GO:0004856//xylulokinase activity;GO:0005102//signaling receptor binding;GO:0005488//binding;GO:0005504//fatty acid binding;GO:0…	GO:0000003//reproduction;GO:0000082//G1/S transition of mitotic cell cycle;GO:0000271//polysaccharide biosynthetic process;GO:0000278//mitotic cell cycle;GO:0000741//karyogamy;GO:0000742//karyogamy involved in conjugation with cellular fusion;GO:0000746//conjugation;GO:0000747//conjugation with cellular fusion;GO:0001655//urogenital system development;GO:0001822//kidney development;GO:0001910//re…	--
ncbi_106033558	139.514	147.929	139.251	177.966	92.678	78.863	102.516	94.967	151.165	92.256	-0.712409	1.10518e-05	TMC7	transmembrane channel like 7	-	-	-	-	GO:0005575//cellular_component;GO:0005623//cell;GO:0005886//plasma membrane;GO:0005887//integral component of plasma membrane;GO:0016020//membrane;GO:0016021//integral component of membrane;GO:0031224//intrinsic component of membrane;GO:0031226//intrinsic component of plasma membrane;GO:0044425//membrane part;GO:0044459//plasma membrane part;GO:0044464//cell part;GO:0071944//cell periphery	-	GO:0006810//transport;GO:0006811//ion transport;GO:0008150//biological_process;GO:0051179//localization;GO:0051234//establishment of localization	--
ncbi_106041912	36.322	34.545	22.472	22.985	9.713	8.163	19.819	10.901	29.081	12.149	-1.25924	1.12633e-05	RASSF6	Ras association domain family member 6, transcript variant X3	-	-	-	-	-	GO:0020037//heme binding	GO:0006281//DNA repair;GO:0006310//DNA recombination;GO:0006915//apoptotic process;GO:0007154//cell communication;GO:0007165//signal transduction;GO:0008150//biological_process;GO:0008219//cell death;GO:0009987//cellular process;GO:0010941//regulation of cell death;GO:0010942//positive regulation of cell death;GO:0012501//programmed cell death;GO:0023052//signaling;GO:0042981//regulation of apopt…	--
ncbi_106043157	455.292	296.291	207.965	259.703	156.638	151.401	146.796	176.694	304.813	157.882	-0.949074	1.1389e-05	LOC106043157	carbohydrate sulfotransferase 8-like, transcript variant X1	Metabolism;Metabolism	Global and overview maps;Glycan biosynthesis and metabolism	ko01100//Metabolic pathways;ko00513//Various types of N-glycan biosynthesis	K09673;K09673	GO:0016021//integral component of membrane	GO:0008146//sulfotransferase activity	-	--
ncbi_106037025	20.769	22.194	21.322	47.214	32.213	195.026	155.069	87.468	27.8747	117.444	2.07494	1.17589e-05	LOC106037025	extracellular fatty acid-binding protein-like	-	-	-	-	GO:0005575//cellular_component;GO:0005576//extracellular region;GO:0005615//extracellular space;GO:0005623//cell;GO:0044421//extracellular region part	GO:0003674//molecular_function;GO:0005488//binding;GO:0005504//fatty acid binding;GO:0008289//lipid binding;GO:0031406//carboxylic acid binding;GO:0033293//monocarboxylic acid binding;GO:0036041//long-chain fatty acid binding;GO:0036094//small molecule binding;GO:0043167//ion binding;GO:0043168//anion binding;GO:0043177//organic acid binding;GO:0050542//icosanoid binding;GO:0050543//icosatetraeno…	GO:0001101//response to acid chemical;GO:0001501//skeletal system development;GO:0002062//chondrocyte differentiation;GO:0002063//chondrocyte development;GO:0002237//response to molecule of bacterial origin;GO:0002376//immune system process;GO:0002526//acute inflammatory response;GO:0003415//chondrocyte hypertrophy;GO:0006629//lipid metabolic process;GO:0006810//transport;GO:0006811//ion transpor…	--
ncbi_106046052	123.433	97.46	59.57	88.086	39.137	35.933	42.441	72.477	92.1372	47.497	-0.955948	1.1965e-05	GUCY2C	guanylate cyclase 2C	Metabolism;Metabolism	Global and overview maps;Nucleotide metabolism	ko01100//Metabolic pathways;ko00230//Purine metabolism	K12320;K12320	GO:0005575//cellular_component;GO:0005622//intracellular;GO:0005623//cell;GO:0005737//cytoplasm;GO:0005783//endoplasmic reticulum;GO:0005789//endoplasmic reticulum membrane;GO:0005829//cytosol;GO:0005886//plasma membrane;GO:0008074//guanylate cyclase complex, soluble;GO:0012505//endomembrane system;GO:0016020//membrane;GO:0016021//integral component of membrane;GO:0031224//intrinsic component of …	GO:0000166//nucleotide binding;GO:0001882//nucleoside binding;GO:0001883//purine nucleoside binding;GO:0003674//molecular_function;GO:0003824//catalytic activity;GO:0004383//guanylate cyclase activity;GO:0004672//protein kinase activity;GO:0005488//binding;GO:0005524//ATP binding;GO:0005525//GTP binding;GO:0008144//drug binding;GO:0009975//cyclase activity;GO:0015643//toxic substance binding;GO:0…	GO:0006139//nucleobase-containing compound metabolic process;GO:0006163//purine nucleotide metabolic process;GO:0006164//purine nucleotide biosynthetic process;GO:0006182//cGMP biosynthetic process;GO:0006464//cellular protein modification process;GO:0006468//protein phosphorylation;GO:0006725//cellular aromatic compound metabolic process;GO:0006753//nucleoside phosphate metabolic process;GO:0006…	--
ncbi_106045354	28.094	16.397	16.352	13.806	10.653	7.521	9.884	8.682	18.6623	9.185	-1.02277	1.21103e-05	GPR180	G protein-coupled receptor 180, transcript variant X1	-	-	-	-	GO:0005575//cellular_component;GO:0016020//membrane;GO:0016021//integral component of membrane;GO:0031224//intrinsic component of membrane;GO:0044425//membrane part	-	GO:0007154//cell communication;GO:0007165//signal transduction;GO:0007186//G protein-coupled receptor signaling pathway;GO:0008150//biological_process;GO:0009987//cellular process;GO:0010033//response to organic substance;GO:0019236//response to pheromone;GO:0023052//signaling;GO:0042221//response to chemical;GO:0050789//regulation of biological process;GO:0050794//regulation of cellular process;…	--
ncbi_106031582	27.513	23.689	15.048	23.38	11.967	12.12	11.62	14.434	22.4075	12.5352	-0.837991	1.26822e-05	ANGEL2	angel homolog 2, transcript variant X1	-	-	-	-	GO:0005575//cellular_component;GO:0005622//intracellular;GO:0005623//cell;GO:0005634//nucleus;GO:0005654//nucleoplasm;GO:0005737//cytoplasm;GO:0015030//Cajal body;GO:0016604//nuclear body;GO:0031974//membrane-enclosed lumen;GO:0031981//nuclear lumen;GO:0043226//organelle;GO:0043227//membrane-bounded organelle;GO:0043229//intracellular organelle;GO:0043231//intracellular membrane-bounded organelle…	GO:0003674//molecular_function;GO:0003676//nucleic acid binding;GO:0003723//RNA binding;GO:0003729//mRNA binding;GO:0003730//mRNA 3'-UTR binding;GO:0005488//binding;GO:0008853//exodeoxyribonuclease III activity;GO:0097159//organic cyclic compound binding;GO:1901363//heterocyclic compound binding	GO:0006281//DNA repair;GO:0007346//regulation of mitotic cell cycle;GO:0008150//biological_process;GO:0009892//negative regulation of metabolic process;GO:0009893//positive regulation of metabolic process;GO:0009894//regulation of catabolic process;GO:0009895//negative regulation of catabolic process;GO:0010468//regulation of gene expression;GO:0010604//positive regulation of macromolecule metabo…	--
ncbi_106038827	87.969	83.981	117.584	93.023	45.146	27.065	65.002	34.209	95.6393	42.8555	-1.15812	1.27965e-05	ENTPD5	ectonucleoside triphosphate diphosphohydrolase 5 (inactive), transcript variant X2	Metabolism;Metabolism;Metabolism	Global and overview maps;Nucleotide metabolism;Nucleotide metabolism	ko01100//Metabolic pathways;ko00230//Purine metabolism;ko00240//Pyrimidine metabolism	K01511;K01511;K01511	GO:0005575//cellular_component;GO:0005576//extracellular region;GO:0005622//intracellular;GO:0005623//cell;GO:0005737//cytoplasm;GO:0005783//endoplasmic reticulum;GO:0012505//endomembrane system;GO:0043226//organelle;GO:0043227//membrane-bounded organelle;GO:0043229//intracellular organelle;GO:0043231//intracellular membrane-bounded organelle;GO:0044424//intracellular part;GO:0044444//cytoplasmic…	GO:0003674//molecular_function;GO:0003824//catalytic activity;GO:0004382//guanosine-diphosphatase activity;GO:0016462//pyrophosphatase activity;GO:0016787//hydrolase activity;GO:0016817//hydrolase activity, acting on acid anhydrides;GO:0016818//hydrolase activity, acting on acid anhydrides, in phosphorus-containing anhydrides;GO:0017110//nucleoside-diphosphatase activity;GO:0045134//uridine-dipho…	GO:0006109//regulation of carbohydrate metabolic process;GO:0006110//regulation of glycolytic process;GO:0006139//nucleobase-containing compound metabolic process;GO:0006140//regulation of nucleotide metabolic process;GO:0006163//purine nucleotide metabolic process;GO:0006457//protein folding;GO:0006458//'de novo' protein folding;GO:0006464//cellular protein modification process;GO:0006486//prote…	--
ncbi_106040860	53.712	49.393	37.452	51.33	26.638	21.356	31.531	30.555	47.9718	27.52	-0.801705	1.30753e-05	TMEM41B	transmembrane protein 41B	-	-	-	-	GO:0005575//cellular_component;GO:0016020//membrane;GO:0016021//integral component of membrane;GO:0031224//intrinsic component of membrane;GO:0044425//membrane part	-	GO:0000902//cell morphogenesis;GO:0000904//cell morphogenesis involved in differentiation;GO:0006928//movement of cell or subcellular component;GO:0006935//chemotaxis;GO:0007275//multicellular organism development;GO:0007399//nervous system development;GO:0007409//axonogenesis;GO:0007411//axon guidance;GO:0008045//motor neuron axon guidance;GO:0008150//biological_process;GO:0009605//response to e…	--
ncbi_106034787	27.814	14.409	11.886	14.635	8.153	6.128	7.278	11.231	17.186	8.1975	-1.06798	1.33363e-05	ACOX3	acyl-CoA oxidase 3, pristanoyl, transcript variant X1	Metabolism;Metabolism;Cellular Processes;Organismal Systems;Metabolism;Metabolism;Metabolism;Metabolism;Metabolism;Metabolism	Global and overview maps;Global and overview maps;Transport and catabolism;Endocrine system;Global and overview maps;Lipid metabolism;Carbohydrate metabolism;Lipid metabolism;Metabolism of other amino acids;Lipid metabolism	ko01100//Metabolic pathways;ko01200//Carbon metabolism;ko04146//Peroxisome;ko03320//PPAR signaling pathway;ko01212//Fatty acid metabolism;ko00071//Fatty acid degradation;ko00640//Propanoate metabolism;ko01040//Biosynthesis of unsaturated fatty acids;ko00410//beta-Alanine metabolism;ko00592//alpha-Linolenic acid metabolism	K00232;K00232;K00232;K00232;K00232;K00232;K00232;K00232;K00232;K00232	GO:0005575//cellular_component;GO:0005622//intracellular;GO:0005623//cell;GO:0005737//cytoplasm;GO:0005777//peroxisome;GO:0005782//peroxisomal matrix;GO:0005829//cytosol;GO:0031907//microbody lumen;GO:0031974//membrane-enclosed lumen;GO:0042579//microbody;GO:0043226//organelle;GO:0043227//membrane-bounded organelle;GO:0043229//intracellular organelle;GO:0043231//intracellular membrane-bounded org…	GO:0000166//nucleotide binding;GO:0003674//molecular_function;GO:0003824//catalytic activity;GO:0003995//acyl-CoA dehydrogenase activity;GO:0003997//acyl-CoA oxidase activity;GO:0005102//signaling receptor binding;GO:0005488//binding;GO:0005504//fatty acid binding;GO:0005515//protein binding;GO:0008289//lipid binding;GO:0016402//pristanoyl-CoA oxidase activity;GO:0016491//oxidoreductase activity;…	GO:0006082//organic acid metabolic process;GO:0006605//protein targeting;GO:0006625//protein targeting to peroxisome;GO:0006629//lipid metabolic process;GO:0006631//fatty acid metabolic process;GO:0006635//fatty acid beta-oxidation;GO:0006810//transport;GO:0006886//intracellular protein transport;GO:0006996//organelle organization;GO:0007031//peroxisome organization;GO:0008104//protein localizati…	--
ncbi_106030565	30.561	28.26	20.564	21.054	12.943	13.508	15.909	14.234	25.1097	14.1485	-0.827599	1.35045e-05	IMPA1	inositol monophosphatase 1, transcript variant X1	Metabolism;Environmental Information Processing;Metabolism	Global and overview maps;Signal transduction;Carbohydrate metabolism	ko01100//Metabolic pathways;ko04070//Phosphatidylinositol signaling system;ko00562//Inositol phosphate metabolism	K01092;K01092;K01092	GO:0005575//cellular_component;GO:0005622//intracellular;GO:0005623//cell;GO:0005737//cytoplasm;GO:0005829//cytosol;GO:0030424//axon;GO:0036477//somatodendritic compartment;GO:0042995//cell projection;GO:0043005//neuron projection;GO:0043025//neuronal cell body;GO:0044297//cell body;GO:0044424//intracellular part;GO:0044444//cytoplasmic part;GO:0044464//cell part;GO:0097458//neuron part;GO:012002…	GO:0000287//magnesium ion binding;GO:0003674//molecular_function;GO:0003824//catalytic activity;GO:0004401//histidinol-phosphatase activity;GO:0005488//binding;GO:0005515//protein binding;GO:0008441//3'(2'),5'-bisphosphate nucleotidase activity;GO:0008934//inositol monophosphate 1-phosphatase activity;GO:0016787//hydrolase activity;GO:0016788//hydrolase activity, acting on ester bonds;GO:0016791/…	GO:0000105//histidine biosynthetic process;GO:0005975//carbohydrate metabolic process;GO:0006020//inositol metabolic process;GO:0006021//inositol biosynthetic process;GO:0006066//alcohol metabolic process;GO:0006629//lipid metabolic process;GO:0006644//phospholipid metabolic process;GO:0006650//glycerophospholipid metabolic process;GO:0006661//phosphatidylinositol biosynthetic process;GO:0006790/…	--
ncbi_106033560	3.002	4.366	6.271	3.785	12.899	19.731	11.654	7.304	4.356	12.897	1.56596	1.3515e-05	NLRC3	NLR family CARD domain containing 3, transcript variant X1	-	-	-	-	GO:0005575//cellular_component;GO:0005622//intracellular;GO:0005623//cell;GO:0005737//cytoplasm;GO:0005815//microtubule organizing center;GO:0005829//cytosol;GO:0005856//cytoskeleton;GO:0015630//microtubule cytoskeleton;GO:0043226//organelle;GO:0043228//non-membrane-bounded organelle;GO:0043229//intracellular organelle;GO:0043232//intracellular non-membrane-bounded organelle;GO:0044422//organelle…	GO:0000166//nucleotide binding;GO:0003674//molecular_function;GO:0005488//binding;GO:0005515//protein binding;GO:0005524//ATP binding;GO:0008144//drug binding;GO:0017076//purine nucleotide binding;GO:0030554//adenyl nucleotide binding;GO:0032553//ribonucleotide binding;GO:0032555//purine ribonucleotide binding;GO:0032559//adenyl ribonucleotide binding;GO:0035639//purine ribonucleoside triphosphat…	GO:0001775//cell activation;GO:0001817//regulation of cytokine production;GO:0001818//negative regulation of cytokine production;GO:0002237//response to molecule of bacterial origin;GO:0002376//immune system process;GO:0002682//regulation of immune system process;GO:0002683//negative regulation of immune system process;GO:0006355//regulation of transcription, DNA-templated;GO:0007154//cell commun…	--
ncbi_106029547	2.842	3.272	5.986	4.146	12.211	19.48	11.864	7.002	4.0615	12.6393	1.63783	1.39109e-05	AGAP2	ArfGAP with GTPase domain, ankyrin repeat and PH domain 2, transcript variant X1	-	-	-	-	GO:0005575//cellular_component;GO:0005622//intracellular;GO:0005623//cell;GO:0005634//nucleus;GO:0005730//nucleolus;GO:0005737//cytoplasm;GO:0005739//mitochondrion;GO:0005768//endosome;GO:0005829//cytosol;GO:0012505//endomembrane system;GO:0031410//cytoplasmic vesicle;GO:0031974//membrane-enclosed lumen;GO:0031981//nuclear lumen;GO:0031982//vesicle;GO:0043226//organelle;GO:0043227//membrane-bound…	GO:0000166//nucleotide binding;GO:0001882//nucleoside binding;GO:0001883//purine nucleoside binding;GO:0003674//molecular_function;GO:0003824//catalytic activity;GO:0003924//GTPase activity;GO:0005096//GTPase activator activity;GO:0005488//binding;GO:0005515//protein binding;GO:0005524//ATP binding;GO:0005525//GTP binding;GO:0008047//enzyme activator activity;GO:0008144//drug binding;GO:0016462//…	GO:0001932//regulation of protein phosphorylation;GO:0001934//positive regulation of protein phosphorylation;GO:0006355//regulation of transcription, DNA-templated;GO:0006357//regulation of transcription by RNA polymerase II;GO:0006810//transport;GO:0006996//organelle organization;GO:0007010//cytoskeleton organization;GO:0007275//multicellular organism development;GO:0008104//protein localization…	--
ncbi_106033527	45.183	33.13	22.962	27.84	15.459	17.555	16.919	20.886	32.2788	17.7048	-0.866448	1.40226e-05	SUN1	Sad1 and UNC84 domain containing 1, transcript variant X5	-	-	-	-	GO:0001669//acrosomal vesicle;GO:0002080//acrosomal membrane;GO:0002081//outer acrosomal membrane;GO:0005575//cellular_component;GO:0005622//intracellular;GO:0005623//cell;GO:0005634//nucleus;GO:0005635//nuclear envelope;GO:0005637//nuclear inner membrane;GO:0005639//integral component of nuclear inner membrane;GO:0005737//cytoplasm;GO:0005856//cytoskeleton;GO:0012505//endomembrane system;GO:0012…	GO:0003674//molecular_function;GO:0005488//binding;GO:0005515//protein binding;GO:0005521//lamin binding;GO:0043495//protein membrane anchor	GO:0000003//reproduction;GO:0000226//microtubule cytoskeleton organization;GO:0000280//nuclear division;GO:0000724//double-strand break repair via homologous recombination;GO:0000725//recombinational repair;GO:0001503//ossification;GO:0002119//nematode larval development;GO:0002164//larval development;GO:0006139//nucleobase-containing compound metabolic process;GO:0006259//DNA metabolic process;G…	--
ncbi_106037589	51.135	35.965	36.065	34.657	19.786	22.775	22.863	29.252	39.4555	23.669	-0.737228	1.41943e-05	RMC1	regulator of MON1-CCZ1, transcript variant X1	-	-	-	-	GO:0000323//lytic vacuole;GO:0005575//cellular_component;GO:0005622//intracellular;GO:0005623//cell;GO:0005737//cytoplasm;GO:0005764//lysosome;GO:0005765//lysosomal membrane;GO:0005768//endosome;GO:0005770//late endosome;GO:0005773//vacuole;GO:0005774//vacuolar membrane;GO:0010008//endosome membrane;GO:0012505//endomembrane system;GO:0016020//membrane;GO:0031090//organelle membrane;GO:0031410//cy…	GO:0003674//molecular_function;GO:0005488//binding;GO:0005515//protein binding	GO:0006914//autophagy;GO:0008150//biological_process;GO:0008152//metabolic process;GO:0009056//catabolic process;GO:0009894//regulation of catabolic process;GO:0009987//cellular process;GO:0010506//regulation of autophagy;GO:0019222//regulation of metabolic process;GO:0031323//regulation of cellular metabolic process;GO:0031329//regulation of cellular catabolic process;GO:0044237//cellular metabo…	--
ncbi_106037979	13.233	10.517	11.614	11.963	6.138	7.266	7.926	8.465	11.8317	7.44875	-0.667593	1.42794e-05	RCAN3	RCAN family member 3	-	-	-	-	GO:0005575//cellular_component;GO:0005622//intracellular;GO:0005623//cell;GO:0005634//nucleus;GO:0005737//cytoplasm;GO:0043226//organelle;GO:0043227//membrane-bounded organelle;GO:0043229//intracellular organelle;GO:0043231//intracellular membrane-bounded organelle;GO:0044424//intracellular part;GO:0044464//cell part	GO:0003674//molecular_function;GO:0003676//nucleic acid binding;GO:0003723//RNA binding;GO:0004857//enzyme inhibitor activity;GO:0004864//protein phosphatase inhibitor activity;GO:0004865//protein serine/threonine phosphatase inhibitor activity;GO:0005488//binding;GO:0005515//protein binding;GO:0008092//cytoskeletal protein binding;GO:0008597//calcium-dependent protein serine/threonine phosphatas…	GO:0000003//reproduction;GO:0007154//cell communication;GO:0007165//signal transduction;GO:0007610//behavior;GO:0007617//mating behavior;GO:0007618//mating;GO:0008150//biological_process;GO:0009266//response to temperature stimulus;GO:0009628//response to abiotic stimulus;GO:0009653//anatomical structure morphogenesis;GO:0009892//negative regulation of metabolic process;GO:0009966//regulation of …	--
ncbi_106047211	93.774	66.815	39.88	51.308	21.654	18.581	34.89	37.412	62.9442	28.1343	-1.16175	1.47139e-05	RASSF3	Ras association domain family member 3, transcript variant X2	-	-	-	-	GO:0005575//cellular_component;GO:0005622//intracellular;GO:0005623//cell;GO:0005737//cytoplasm;GO:0005829//cytosol;GO:0005856//cytoskeleton;GO:0005874//microtubule;GO:0005886//plasma membrane;GO:0015630//microtubule cytoskeleton;GO:0016020//membrane;GO:0043226//organelle;GO:0043228//non-membrane-bounded organelle;GO:0043229//intracellular organelle;GO:0043232//intracellular non-membrane-bounded …	GO:0003674//molecular_function;GO:0004674//protein serine/threonine kinase activity;GO:0005488//binding;GO:0005515//protein binding;GO:0042802//identical protein binding	GO:0007154//cell communication;GO:0007165//signal transduction;GO:0008150//biological_process;GO:0009987//cellular process;GO:0010941//regulation of cell death;GO:0023052//signaling;GO:0042981//regulation of apoptotic process;GO:0043067//regulation of programmed cell death;GO:0050789//regulation of biological process;GO:0050794//regulation of cellular process;GO:0050896//response to stimulus;GO:0…	--
ncbi_106048585	4.067	3.871	3.199	3.539	10.565	16.251	7.765	6.916	3.669	10.3742	1.49955	1.47321e-05	LOC106048585	ecto-ADP-ribosyltransferase 5, transcript variant X2	-	-	-	-	GO:0005575//cellular_component;GO:0005622//intracellular;GO:0005623//cell;GO:0005737//cytoplasm;GO:0005783//endoplasmic reticulum;GO:0005789//endoplasmic reticulum membrane;GO:0005886//plasma membrane;GO:0009897//external side of plasma membrane;GO:0009986//cell surface;GO:0012505//endomembrane system;GO:0016020//membrane;GO:0016528//sarcoplasm;GO:0016529//sarcoplasmic reticulum;GO:0019897//extri…	GO:0003674//molecular_function;GO:0003824//catalytic activity;GO:0003950//NAD+ ADP-ribosyltransferase activity;GO:0003953//NAD+ nucleosidase activity;GO:0003956//NAD(P)+-protein-arginine ADP-ribosyltransferase activity;GO:0016740//transferase activity;GO:0016757//transferase activity, transferring glycosyl groups;GO:0016763//transferase activity, transferring pentosyl groups;GO:0016787//hydrolase…	GO:0006139//nucleobase-containing compound metabolic process;GO:0006464//cellular protein modification process;GO:0006471//protein ADP-ribosylation;GO:0006725//cellular aromatic compound metabolic process;GO:0006732//coenzyme metabolic process;GO:0006733//oxidoreduction coenzyme metabolic process;GO:0006753//nucleoside phosphate metabolic process;GO:0006793//phosphorus metabolic process;GO:000679…	--
ncbi_106032056	109.81	127.988	137.019	136.607	65.903	73.714	87.596	99.972	127.856	81.7963	-0.644413	1.48925e-05	NCOA4	nuclear receptor coactivator 4, transcript variant X3	Cellular Processes	Cell growth and death	ko04216//Ferroptosis	K09289	GO:0000323//lytic vacuole;GO:0005575//cellular_component;GO:0005622//intracellular;GO:0005623//cell;GO:0005634//nucleus;GO:0005737//cytoplasm;GO:0005764//lysosome;GO:0005767//secondary lysosome;GO:0005773//vacuole;GO:0005776//autophagosome;GO:0043226//organelle;GO:0043227//membrane-bounded organelle;GO:0043229//intracellular organelle;GO:0043231//intracellular membrane-bounded organelle;GO:004442…	GO:0003674//molecular_function;GO:0003712//transcription coregulator activity;GO:0003713//transcription coactivator activity;GO:0005102//signaling receptor binding;GO:0005488//binding;GO:0005515//protein binding;GO:0008134//transcription factor binding;GO:0035257//nuclear hormone receptor binding;GO:0035258//steroid hormone receptor binding;GO:0050681//androgen receptor binding;GO:0051427//hormon…	GO:0000003//reproduction;GO:0003006//developmental process involved in reproduction;GO:0006139//nucleobase-containing compound metabolic process;GO:0006351//transcription, DNA-templated;GO:0006355//regulation of transcription, DNA-templated;GO:0006605//protein targeting;GO:0006622//protein targeting to lysosome;GO:0006623//protein targeting to vacuole;GO:0006725//cellular aromatic compound metabo…	--
ncbi_106041947	56.763	26.544	18.339	31.715	9.307	10.767	14.905	21.264	33.3402	14.0608	-1.24559	1.50444e-05	NR5A2	nuclear receptor subfamily 5 group A member 2, transcript variant X1	-	-	-	-	GO:0005575//cellular_component;GO:0005622//intracellular;GO:0005623//cell;GO:0005634//nucleus;GO:0005654//nucleoplasm;GO:0005667//transcription factor complex;GO:0005737//cytoplasm;GO:0005829//cytosol;GO:0031974//membrane-enclosed lumen;GO:0031981//nuclear lumen;GO:0032991//protein-containing complex;GO:0043226//organelle;GO:0043227//membrane-bounded organelle;GO:0043229//intracellular organelle;…	GO:0000976//transcription regulatory region sequence-specific DNA binding;GO:0000977//RNA polymerase II regulatory region sequence-specific DNA binding;GO:0000978//RNA polymerase II proximal promoter sequence-specific DNA binding;GO:0000980//RNA polymerase II distal enhancer sequence-specific DNA binding;GO:0000981//DNA-binding transcription factor activity, RNA polymerase II-specific;GO:0000982/…	GO:0006082//organic acid metabolic process;GO:0006139//nucleobase-containing compound metabolic process;GO:0006351//transcription, DNA-templated;GO:0006352//DNA-templated transcription, initiation;GO:0006355//regulation of transcription, DNA-templated;GO:0006357//regulation of transcription by RNA polymerase II;GO:0006366//transcription by RNA polymerase II;GO:0006367//transcription initiation fr…	SF-like
ncbi_106035779	4.749	5.18	8.382	7.425	19.37	35.568	15.521	11.14	6.434	20.3998	1.66476	1.56154e-05	MCM5	minichromosome maintenance complex component 5	Cellular Processes;Genetic Information Processing	Cell growth and death;Replication and repair	ko04110//Cell cycle;ko03030//DNA replication	K02209;K02209	GO:0000228//nuclear chromosome;GO:0000347//THO complex;GO:0000781//chromosome, telomeric region;GO:0000784//nuclear chromosome, telomeric region;GO:0000785//chromatin;GO:0005575//cellular_component;GO:0005622//intracellular;GO:0005623//cell;GO:0005634//nucleus;GO:0005654//nucleoplasm;GO:0005656//nuclear pre-replicative complex;GO:0005657//replication fork;GO:0005694//chromosome;GO:0005737//cytopl…	GO:0000166//nucleotide binding;GO:0003674//molecular_function;GO:0003676//nucleic acid binding;GO:0003677//DNA binding;GO:0003678//DNA helicase activity;GO:0003682//chromatin binding;GO:0003688//DNA replication origin binding;GO:0003690//double-stranded DNA binding;GO:0003824//catalytic activity;GO:0004386//helicase activity;GO:0005488//binding;GO:0005524//ATP binding;GO:0008134//transcription fa…	GO:0000003//reproduction;GO:0000082//G1/S transition of mitotic cell cycle;GO:0000278//mitotic cell cycle;GO:0000280//nuclear division;GO:0000712//resolution of meiotic recombination intermediates;GO:0000724//double-strand break repair via homologous recombination;GO:0000725//recombinational repair;GO:0000727//double-strand break repair via break-induced replication;GO:0006139//nucleobase-contain…	--
ncbi_106042770	12.646	15.915	9.759	14.372	8.149	6.169	8.626	6.58	13.173	7.381	-0.835696	1.64184e-05	TMEM62	transmembrane protein 62, transcript variant X1	-	-	-	-	GO:0005575//cellular_component;GO:0016020//membrane;GO:0016021//integral component of membrane;GO:0031224//intrinsic component of membrane;GO:0044425//membrane part	GO:0003674//molecular_function;GO:0003824//catalytic activity;GO:0004121//cystathionine beta-lyase activity;GO:0016787//hydrolase activity	GO:0009086//methionine biosynthetic process;GO:0019344//cysteine biosynthetic process	--
ncbi_106041040	19.414	33.718	45.86	34.903	160.084	92.844	85.765	61.546	33.4738	100.06	1.57976	1.64645e-05	LOC106041040	C-C motif chemokine 5-like	Environmental Information Processing;Human Diseases;Human Diseases;Organismal Systems;Organismal Systems;Organismal Systems	Signaling molecules and interaction;Infectious disease: viral;Infectious disease: viral;Immune system;Immune system;Immune system	ko04060//Cytokine-cytokine receptor interaction;ko05168//Herpes simplex virus 1 infection;ko05164//Influenza A;ko04621//NOD-like receptor signaling pathway;ko04620//Toll-like receptor signaling pathway;ko04623//Cytosolic DNA-sensing pathway	K12499;K12499;K12499;K12499;K12499;K12499	GO:0005575//cellular_component;GO:0005576//extracellular region;GO:0005615//extracellular space;GO:0005622//intracellular;GO:0005623//cell;GO:0005737//cytoplasm;GO:0044421//extracellular region part;GO:0044424//intracellular part;GO:0044464//cell part	GO:0001664//G protein-coupled receptor binding;GO:0003674//molecular_function;GO:0003824//catalytic activity;GO:0004435//phosphatidylinositol phospholipase C activity;GO:0004620//phospholipase activity;GO:0004629//phospholipase C activity;GO:0004672//protein kinase activity;GO:0005102//signaling receptor binding;GO:0005125//cytokine activity;GO:0005126//cytokine receptor binding;GO:0005488//bindi…	GO:0000165//MAPK cascade;GO:0001101//response to acid chemical;GO:0001775//cell activation;GO:0001817//regulation of cytokine production;GO:0001819//positive regulation of cytokine production;GO:0001932//regulation of protein phosphorylation;GO:0001934//positive regulation of protein phosphorylation;GO:0001959//regulation of cytokine-mediated signaling pathway;GO:0001960//negative regulation of c…	--
ncbi_106048412	3.993	4.954	6.03	4.975	11.327	18.714	12.551	8.918	4.988	12.8775	1.36832	1.78559e-05	LOC106048412	tyrosine-protein kinase ZAP-70, transcript variant X1	-	-	-	-	GO:0001772//immunological synapse;GO:0005575//cellular_component;GO:0005622//intracellular;GO:0005623//cell;GO:0005737//cytoplasm;GO:0005829//cytosol;GO:0005886//plasma membrane;GO:0005911//cell-cell junction;GO:0009898//cytoplasmic side of plasma membrane;GO:0016020//membrane;GO:0019897//extrinsic component of plasma membrane;GO:0019898//extrinsic component of membrane;GO:0030054//cell junction;…	GO:0000166//nucleotide binding;GO:0001784//phosphotyrosine residue binding;GO:0003674//molecular_function;GO:0003824//catalytic activity;GO:0004672//protein kinase activity;GO:0004713//protein tyrosine kinase activity;GO:0004715//non-membrane spanning protein tyrosine kinase activity;GO:0005102//signaling receptor binding;GO:0005488//binding;GO:0005515//protein binding;GO:0005524//ATP binding;GO:…	GO:0001775//cell activation;GO:0002250//adaptive immune response;GO:0002253//activation of immune response;GO:0002376//immune system process;GO:0002429//immune response-activating cell surface receptor signaling pathway;GO:0002520//immune system development;GO:0002521//leukocyte differentiation;GO:0002682//regulation of immune system process;GO:0002684//positive regulation of immune system proces…	--
ncbi_106029497	12.571	12.086	16.114	18.743	36.099	43.881	47.847	26.323	14.8785	38.5375	1.37303	1.8333e-05	LOC106029497	uncharacterized LOC106029497	-	-	-	-	-	-	-	--
ncbi_106039931	26.877	25.635	22.731	25.137	16.001	15.316	16.945	17.675	25.095	16.4842	-0.606312	1.83825e-05	PHLPP1	PH domain and leucine rich repeat protein phosphatase 1	-	-	-	-	GO:0005575//cellular_component;GO:0005622//intracellular;GO:0005623//cell;GO:0005634//nucleus;GO:0005635//nuclear envelope;GO:0005654//nucleoplasm;GO:0005737//cytoplasm;GO:0005829//cytosol;GO:0005886//plasma membrane;GO:0012505//endomembrane system;GO:0016020//membrane;GO:0031090//organelle membrane;GO:0031965//nuclear membrane;GO:0031967//organelle envelope;GO:0031974//membrane-enclosed lumen;GO…	GO:0003674//molecular_function;GO:0003824//catalytic activity;GO:0004721//phosphoprotein phosphatase activity;GO:0004722//protein serine/threonine phosphatase activity;GO:0005488//binding;GO:0005515//protein binding;GO:0016787//hydrolase activity;GO:0016788//hydrolase activity, acting on ester bonds;GO:0016791//phosphatase activity;GO:0042578//phosphoric ester hydrolase activity;GO:0043167//ion b…	GO:0001932//regulation of protein phosphorylation;GO:0001933//negative regulation of protein phosphorylation;GO:0002643//regulation of tolerance induction;GO:0002664//regulation of T cell tolerance induction;GO:0002667//regulation of T cell anergy;GO:0002682//regulation of immune system process;GO:0002911//regulation of lymphocyte anergy;GO:0006464//cellular protein modification process;GO:000647…	--
ncbi_106048163	21.127	23.09	27.055	23.647	59.144	84.754	58.545	37.07	23.7297	59.8783	1.33534	1.83965e-05	LOC106048163	src substrate cortactin-like, transcript variant X1	Cellular Processes	Cellular community - eukaryotes	ko04530//Tight junction	K06106	GO:0005575//cellular_component;GO:0005622//intracellular;GO:0005623//cell;GO:0005634//nucleus;GO:0005667//transcription factor complex;GO:0005737//cytoplasm;GO:0005739//mitochondrion;GO:0005829//cytosol;GO:0005886//plasma membrane;GO:0016020//membrane;GO:0032991//protein-containing complex;GO:0043226//organelle;GO:0043227//membrane-bounded organelle;GO:0043229//intracellular organelle;GO:0043231/…	GO:0001085//RNA polymerase II transcription factor binding;GO:0003674//molecular_function;GO:0003779//actin binding;GO:0005488//binding;GO:0005515//protein binding;GO:0008092//cytoskeletal protein binding;GO:0008134//transcription factor binding;GO:0017124//SH3 domain binding;GO:0019899//enzyme binding;GO:0019900//kinase binding;GO:0019901//protein kinase binding;GO:0019904//protein domain specif…	GO:0000122//negative regulation of transcription by RNA polymerase II;GO:0001932//regulation of protein phosphorylation;GO:0001934//positive regulation of protein phosphorylation;GO:0002262//myeloid cell homeostasis;GO:0002376//immune system process;GO:0002520//immune system development;GO:0002682//regulation of immune system process;GO:0002684//positive regulation of immune system process;GO:000…	--
ncbi_106033511	17.895	14.946	11.295	15.563	8.422	9.109	8.54	9.998	14.9247	9.01725	-0.726947	1.87635e-05	TECPR1	tectonin beta-propeller repeat containing 1, transcript variant X3	-	-	-	-	GO:0000323//lytic vacuole;GO:0000421//autophagosome membrane;GO:0005575//cellular_component;GO:0005622//intracellular;GO:0005623//cell;GO:0005634//nucleus;GO:0005654//nucleoplasm;GO:0005737//cytoplasm;GO:0005764//lysosome;GO:0005765//lysosomal membrane;GO:0005773//vacuole;GO:0005774//vacuolar membrane;GO:0005776//autophagosome;GO:0016020//membrane;GO:0016021//integral component of membrane;GO:003…	GO:0003674//molecular_function;GO:0005488//binding;GO:0005543//phospholipid binding;GO:0008289//lipid binding;GO:0030246//carbohydrate binding;GO:0032266//phosphatidylinositol-3-phosphate binding;GO:0035091//phosphatidylinositol binding;GO:0043167//ion binding;GO:0043168//anion binding;GO:1901981//phosphatidylinositol phosphate binding	GO:0006914//autophagy;GO:0008150//biological_process;GO:0008152//metabolic process;GO:0009056//catabolic process;GO:0009987//cellular process;GO:0016043//cellular component organization;GO:0016236//macroautophagy;GO:0022411//cellular component disassembly;GO:0032984//protein-containing complex disassembly;GO:0043933//protein-containing complex subunit organization;GO:0044237//cellular metabolic p…	--
ncbi_106039167	5.751	5.263	6.667	7.513	11.185	32.188	19.294	12.746	6.2985	18.8532	1.58173	1.88342e-05	KLHL6	kelch like family member 6	-	-	-	-	GO:0005575//cellular_component;GO:0005622//intracellular;GO:0005623//cell;GO:0005634//nucleus;GO:0005737//cytoplasm;GO:0043226//organelle;GO:0043227//membrane-bounded organelle;GO:0043229//intracellular organelle;GO:0043231//intracellular membrane-bounded organelle;GO:0044424//intracellular part;GO:0044464//cell part	GO:0000976//transcription regulatory region sequence-specific DNA binding;GO:0001067//regulatory region nucleic acid binding;GO:0003674//molecular_function;GO:0003676//nucleic acid binding;GO:0003677//DNA binding;GO:0003690//double-stranded DNA binding;GO:0003700//DNA-binding transcription factor activity;GO:0005488//binding;GO:0005515//protein binding;GO:0043565//sequence-specific DNA binding;GO…	GO:0002250//adaptive immune response;GO:0002253//activation of immune response;GO:0002376//immune system process;GO:0002429//immune response-activating cell surface receptor signaling pathway;GO:0002460//adaptive immune response based on somatic recombination of immune receptors built from immunoglobulin superfamily domains;GO:0002467//germinal center formation;GO:0002682//regulation of immune sy…	--
ncbi_106048609	20.916	17.74	14.906	17.389	12.431	9.57	9.261	11.891	17.7377	10.7882	-0.717362	1.97288e-05	LONRF1	LON peptidase N-terminal domain and ring finger 1	-	-	-	-	GO:0000109//nucleotide-excision repair complex;GO:0005575//cellular_component;GO:0005622//intracellular;GO:0005623//cell;GO:0005737//cytoplasm;GO:0005829//cytosol;GO:0044424//intracellular part;GO:0044444//cytoplasmic part;GO:0044464//cell part	GO:0003674//molecular_function;GO:0003824//catalytic activity;GO:0004842//ubiquitin-protein transferase activity;GO:0005488//binding;GO:0005515//protein binding;GO:0008270//zinc ion binding;GO:0016740//transferase activity;GO:0019787//ubiquitin-like protein transferase activity;GO:0019899//enzyme binding;GO:0031624//ubiquitin conjugating enzyme binding;GO:0043167//ion binding;GO:0043169//cation b…	GO:0000209//protein polyubiquitination;GO:0006289//nucleotide-excision repair;GO:0006464//cellular protein modification process;GO:0006807//nitrogen compound metabolic process;GO:0008150//biological_process;GO:0008152//metabolic process;GO:0009893//positive regulation of metabolic process;GO:0009894//regulation of catabolic process;GO:0009896//positive regulation of catabolic process;GO:0009987//…	--
ncbi_106036958	22.875	22.663	18.359	13.944	9.567	10.522	12.399	8.966	19.4602	10.3635	-0.909019	1.99943e-05	NUDT4	nudix hydrolase 4, transcript variant X1	-	-	-	-	GO:0005575//cellular_component;GO:0005622//intracellular;GO:0005623//cell;GO:0005634//nucleus;GO:0005737//cytoplasm;GO:0005829//cytosol;GO:0043226//organelle;GO:0043227//membrane-bounded organelle;GO:0043229//intracellular organelle;GO:0043231//intracellular membrane-bounded organelle;GO:0044424//intracellular part;GO:0044444//cytoplasmic part;GO:0044464//cell part	GO:0000298//endopolyphosphatase activity;GO:0003674//molecular_function;GO:0003676//nucleic acid binding;GO:0003723//RNA binding;GO:0003824//catalytic activity;GO:0004551//nucleotide diphosphatase activity;GO:0005488//binding;GO:0008486//diphosphoinositol-polyphosphate diphosphatase activity;GO:0016462//pyrophosphatase activity;GO:0016787//hydrolase activity;GO:0016817//hydrolase activity, acting…	GO:0006066//alcohol metabolic process;GO:0006139//nucleobase-containing compound metabolic process;GO:0006163//purine nucleotide metabolic process;GO:0006195//purine nucleotide catabolic process;GO:0006281//DNA repair;GO:0006629//lipid metabolic process;GO:0006644//phospholipid metabolic process;GO:0006650//glycerophospholipid metabolic process;GO:0006725//cellular aromatic compound metabolic pro…	--
ncbi_106038082	5.76	7.13	9.157	9.557	19.427	64.679	16.754	16.439	7.901	29.3248	1.89201	2.02284e-05	HMCES	5-hydroxymethylcytosine binding, ES cell specific	-	-	-	-	-	GO:0003674//molecular_function;GO:0003676//nucleic acid binding;GO:0003677//DNA binding;GO:0003697//single-stranded DNA binding;GO:0003824//catalytic activity;GO:0005488//binding;GO:0008233//peptidase activity;GO:0016787//hydrolase activity;GO:0097159//organic cyclic compound binding;GO:0140096//catalytic activity, acting on a protein;GO:1901363//heterocyclic compound binding	GO:0006508//proteolysis;GO:0006807//nitrogen compound metabolic process;GO:0006974//cellular response to DNA damage stimulus;GO:0008150//biological_process;GO:0008152//metabolic process;GO:0018142//protein-DNA covalent cross-linking;GO:0019538//protein metabolic process;GO:0043170//macromolecule metabolic process;GO:0044238//primary metabolic process;GO:0071704//organic substance metabolic proces…	--
ncbi_106029798	5.102	7.549	9.307	7.535	14.794	23.462	23.132	14.083	7.37325	18.8678	1.35555	2.05571e-05	NFKB2	nuclear factor kappa B subunit 2, transcript variant X1	Environmental Information Processing;Organismal Systems	Signal transduction;Immune system	ko04010//MAPK signaling pathway;ko04625//C-type lectin receptor signaling pathway	K04469;K04469	GO:0005575//cellular_component;GO:0005622//intracellular;GO:0005623//cell;GO:0005634//nucleus;GO:0005654//nucleoplasm;GO:0005737//cytoplasm;GO:0005829//cytosol;GO:0031974//membrane-enclosed lumen;GO:0031981//nuclear lumen;GO:0032991//protein-containing complex;GO:0033256//I-kappaB/NF-kappaB complex;GO:0033257//Bcl3/NF-kappaB2 complex;GO:0043226//organelle;GO:0043227//membrane-bounded organelle;GO…	GO:0000976//transcription regulatory region sequence-specific DNA binding;GO:0000977//RNA polymerase II regulatory region sequence-specific DNA binding;GO:0000978//RNA polymerase II proximal promoter sequence-specific DNA binding;GO:0000981//DNA-binding transcription factor activity, RNA polymerase II-specific;GO:0000982//transcription factor activity, RNA polymerase II proximal promoter sequence…	GO:0000122//negative regulation of transcription by RNA polymerase II;GO:0001775//cell activation;GO:0001817//regulation of cytokine production;GO:0001819//positive regulation of cytokine production;GO:0002237//response to molecule of bacterial origin;GO:0002250//adaptive immune response;GO:0002266//follicular dendritic cell activation;GO:0002268//follicular dendritic cell differentiation;GO:0002…	RHD
ncbi_106035302	109.299	89.876	60.348	93.957	37.004	40.848	59.561	48.05	88.37	46.3657	-0.930497	2.07847e-05	LRP12	LDL receptor related protein 12, transcript variant X1	-	-	-	-	GO:0005575//cellular_component;GO:0005623//cell;GO:0005886//plasma membrane;GO:0005887//integral component of plasma membrane;GO:0005905//clathrin-coated pit;GO:0012505//endomembrane system;GO:0016020//membrane;GO:0016021//integral component of membrane;GO:0031224//intrinsic component of membrane;GO:0031226//intrinsic component of plasma membrane;GO:0044425//membrane part;GO:0044459//plasma membr…	GO:0003674//molecular_function;GO:0005041//low-density lipoprotein particle receptor activity;GO:0005515//protein binding;GO:0030228//lipoprotein particle receptor activity;GO:0038024//cargo receptor activity	GO:0001764//neuron migration;GO:0006810//transport;GO:0006897//endocytosis;GO:0006898//receptor-mediated endocytosis;GO:0006928//movement of cell or subcellular component;GO:0007154//cell communication;GO:0007165//signal transduction;GO:0007275//multicellular organism development;GO:0007399//nervous system development;GO:0008150//biological_process;GO:0009987//cellular process;GO:0016043//cellula…	--
ncbi_106047031	47.005	57.597	37.595	90.573	236.352	195.35	181.646	93.496	58.1925	176.711	1.60249	2.38608e-05	LOC106047031	dispanin subfamily A member 2b-like	-	-	-	-	GO:0016021//integral component of membrane	-	-	--
ncbi_106034358	64.843	56.869	72.142	67.327	36.416	25.502	47.731	42.783	65.2952	38.108	-0.776884	2.40615e-05	A1CF	APOBEC1 complementation factor, transcript variant X1	-	-	-	-	GO:0000228//nuclear chromosome;GO:0000785//chromatin;GO:0000790//nuclear chromatin;GO:0000792//heterochromatin;GO:0005575//cellular_component;GO:0005622//intracellular;GO:0005623//cell;GO:0005634//nucleus;GO:0005654//nucleoplasm;GO:0005694//chromosome;GO:0005720//nuclear heterochromatin;GO:0005737//cytoplasm;GO:0005783//endoplasmic reticulum;GO:0012505//endomembrane system;GO:0030895//apolipoprot…	GO:0003674//molecular_function;GO:0003676//nucleic acid binding;GO:0003723//RNA binding;GO:0003727//single-stranded RNA binding;GO:0003729//mRNA binding;GO:0005488//binding;GO:0097159//organic cyclic compound binding;GO:1901363//heterocyclic compound binding	GO:0000003//reproduction;GO:0006139//nucleobase-containing compound metabolic process;GO:0006396//RNA processing;GO:0006397//mRNA processing;GO:0006403//RNA localization;GO:0006725//cellular aromatic compound metabolic process;GO:0006807//nitrogen compound metabolic process;GO:0007275//multicellular organism development;GO:0007565//female pregnancy;GO:0007566//embryo implantation;GO:0008150//biol…	--
ncbi_106037467	80.516	75.7	55.762	74.622	38.704	29.747	46.208	52.547	71.65	41.8015	-0.777412	2.44246e-05	IL13RA1	interleukin 13 receptor subunit alpha 1, transcript variant X1	Environmental Information Processing	Signaling molecules and interaction	ko04060//Cytokine-cytokine receptor interaction	K05076	GO:0005575//cellular_component;GO:0005623//cell;GO:0005886//plasma membrane;GO:0005887//integral component of plasma membrane;GO:0005898//interleukin-13 receptor complex;GO:0016020//membrane;GO:0016021//integral component of membrane;GO:0031224//intrinsic component of membrane;GO:0031226//intrinsic component of plasma membrane;GO:0032991//protein-containing complex;GO:0043235//receptor complex;GO…	GO:0003674//molecular_function;GO:0004888//transmembrane signaling receptor activity;GO:0004896//cytokine receptor activity;GO:0005515//protein binding;GO:0016515//interleukin-13 receptor activity;GO:0038023//signaling receptor activity;GO:0060089//molecular transducer activity	GO:0007154//cell communication;GO:0007165//signal transduction;GO:0007166//cell surface receptor signaling pathway;GO:0008150//biological_process;GO:0009987//cellular process;GO:0010033//response to organic substance;GO:0019221//cytokine-mediated signaling pathway;GO:0023052//signaling;GO:0034097//response to cytokine;GO:0035772//interleukin-13-mediated signaling pathway;GO:0035962//response to i…	--
ncbi_106035833	47.714	45.743	40.218	57.836	26.424	23.222	33.639	28.353	47.8777	27.9095	-0.778599	2.52819e-05	APPL2	adaptor protein, phosphotyrosine interacting with PH domain and leucine zipper 2	-	-	-	-	GO:0000118//histone deacetylase complex;GO:0000228//nuclear chromosome;GO:0000785//chromatin;GO:0000790//nuclear chromatin;GO:0005575//cellular_component;GO:0005622//intracellular;GO:0005623//cell;GO:0005634//nucleus;GO:0005654//nucleoplasm;GO:0005694//chromosome;GO:0005737//cytoplasm;GO:0005768//endosome;GO:0005769//early endosome;GO:0010008//endosome membrane;GO:0012505//endomembrane system;GO:…	GO:0003674//molecular_function;GO:0005488//binding;GO:0005515//protein binding;GO:0017016//Ras GTPase binding;GO:0017137//Rab GTPase binding;GO:0019899//enzyme binding;GO:0031267//small GTPase binding;GO:0051020//GTPase binding	GO:0007049//cell cycle;GO:0007154//cell communication;GO:0007165//signal transduction;GO:0008150//biological_process;GO:0008283//cell proliferation;GO:0009987//cellular process;GO:0023052//signaling;GO:0050789//regulation of biological process;GO:0050794//regulation of cellular process;GO:0050896//response to stimulus;GO:0051716//cellular response to stimulus;GO:0065007//biological regulation	--
ncbi_106040245	0.198	0.174	0.449	0.087	0.189	15.41	24.574	1.904	0.227	10.5192	5.5342	2.53471e-05	LOC106040245	basic phospholipase A2 Cdr-13-like, transcript variant X1	Metabolism;Organismal Systems;Metabolism;Metabolism;Metabolism;Metabolism;Metabolism	Global and overview maps;Circulatory system;Lipid metabolism;Lipid metabolism;Lipid metabolism;Lipid metabolism;Lipid metabolism	ko01100//Metabolic pathways;ko04270//Vascular smooth muscle contraction;ko00564//Glycerophospholipid metabolism;ko00590//Arachidonic acid metabolism;ko00565//Ether lipid metabolism;ko00591//Linoleic acid metabolism;ko00592//alpha-Linolenic acid metabolism	K01047;K01047;K01047;K01047;K01047;K01047;K01047	GO:0005575//cellular_component;GO:0005576//extracellular region;GO:0005622//intracellular;GO:0005623//cell;GO:0005737//cytoplasm;GO:0005794//Golgi apparatus;GO:0005886//plasma membrane;GO:0009986//cell surface;GO:0012505//endomembrane system;GO:0016020//membrane;GO:0043226//organelle;GO:0043227//membrane-bounded organelle;GO:0043229//intracellular organelle;GO:0043231//intracellular membrane-boun…	GO:0003674//molecular_function;GO:0003824//catalytic activity;GO:0004594//pantothenate kinase activity;GO:0004620//phospholipase activity;GO:0004623//phospholipase A2 activity;GO:0005102//signaling receptor binding;GO:0005488//binding;GO:0005509//calcium ion binding;GO:0005515//protein binding;GO:0005524//ATP binding;GO:0005539//glycosaminoglycan binding;GO:0008201//heparin binding;GO:0016298//li…	GO:0001932//regulation of protein phosphorylation;GO:0001934//positive regulation of protein phosphorylation;GO:0002682//regulation of immune system process;GO:0002694//regulation of leukocyte activation;GO:0006082//organic acid metabolic process;GO:0006575//cellular modified amino acid metabolic process;GO:0006629//lipid metabolic process;GO:0006644//phospholipid metabolic process;GO:0006650//gl…	--
ncbi_106049783	2.027	3.958	4.418	5.252	10.033	10.485	13.489	8.46	3.91375	10.6167	1.43972	2.58583e-05	LOC106049783	intercellular adhesion molecule 5-like	-	-	-	-	GO:0001772//immunological synapse;GO:0005575//cellular_component;GO:0005576//extracellular region;GO:0005615//extracellular space;GO:0005623//cell;GO:0005886//plasma membrane;GO:0005887//integral component of plasma membrane;GO:0009897//external side of plasma membrane;GO:0009986//cell surface;GO:0016020//membrane;GO:0016021//integral component of membrane;GO:0031224//intrinsic component of membr…	GO:0003674//molecular_function;GO:0005102//signaling receptor binding;GO:0005178//integrin binding;GO:0005488//binding;GO:0005515//protein binding;GO:0044877//protein-containing complex binding;GO:0050839//cell adhesion molecule binding	GO:0001678//cellular glucose homeostasis;GO:0001775//cell activation;GO:0001885//endothelial cell development;GO:0001932//regulation of protein phosphorylation;GO:0001934//positive regulation of protein phosphorylation;GO:0002064//epithelial cell development;GO:0002250//adaptive immune response;GO:0002252//immune effector process;GO:0002263//cell activation involved in immune response;GO:0002285/…	--
ncbi_106047392	1177.04	936.314	413.111	583.954	151.901	212.335	450.2	388.683	777.604	300.78	-1.37033	2.5905e-05	SLC1A1	solute carrier family 1 member 1, transcript variant X1	-	-	-	-	GO:0005575//cellular_component;GO:0005623//cell;GO:0005886//plasma membrane;GO:0005887//integral component of plasma membrane;GO:0016020//membrane;GO:0016021//integral component of membrane;GO:0016324//apical plasma membrane;GO:0031224//intrinsic component of membrane;GO:0031226//intrinsic component of plasma membrane;GO:0044425//membrane part;GO:0044459//plasma membrane part;GO:0044464//cell par…	GO:0000099//sulfur amino acid transmembrane transporter activity;GO:0003674//molecular_function;GO:0005215//transporter activity;GO:0005283//amino acid:sodium symporter activity;GO:0005310//dicarboxylic acid transmembrane transporter activity;GO:0005313//L-glutamate transmembrane transporter activity;GO:0005314//high-affinity glutamate transmembrane transporter activity;GO:0005326//neurotransmitt…	GO:0000101//sulfur amino acid transport;GO:0001504//neurotransmitter uptake;GO:0001505//regulation of neurotransmitter levels;GO:0002027//regulation of heart rate;GO:0003333//amino acid transmembrane transport;GO:0006810//transport;GO:0006811//ion transport;GO:0006812//cation transport;GO:0006814//sodium ion transport;GO:0006820//anion transport;GO:0006821//chloride transport;GO:0006835//dicarbox…	--
ncbi_106044308	3.681	3.826	5.335	5.274	8.272	28.932	12.012	9.492	4.529	14.677	1.69629	2.60581e-05	LOC106044308	tyrosine-protein phosphatase non-receptor type 11-like, transcript variant X1	Human Diseases;Organismal Systems;Organismal Systems	Infectious disease: viral;Immune system;Endocrine system	ko05168//Herpes simplex virus 1 infection;ko04625//C-type lectin receptor signaling pathway;ko04920//Adipocytokine signaling pathway	K07293;K07293;K07293	-	GO:0004721//phosphoprotein phosphatase activity;GO:0004725//protein tyrosine phosphatase activity	GO:0006470//protein dephosphorylation	--
ncbi_106039698	183.581	155.834	168.22	161.913	96.025	113.132	115.935	107.484	167.387	108.144	-0.630234	2.61782e-05	LOC106039698	uncharacterized LOC106039698	-	-	-	-	GO:0005575//cellular_component;GO:0005789//endoplasmic reticulum membrane	GO:0003674//molecular_function	GO:0008150//biological_process;GO:0034599//cellular response to oxidative stress	--
ncbi_106039582	29.683	27.57	21.177	23.776	16.319	15.106	15.57	15.647	25.5515	15.6605	-0.706278	2.6335e-05	ITFG1	integrin alpha FG-GAP repeat containing 1	-	-	-	-	GO:0005575//cellular_component;GO:0005576//extracellular region;GO:0005623//cell;GO:0005886//plasma membrane;GO:0016020//membrane;GO:0016021//integral component of membrane;GO:0016324//apical plasma membrane;GO:0016328//lateral plasma membrane;GO:0031224//intrinsic component of membrane;GO:0044425//membrane part;GO:0044459//plasma membrane part;GO:0044464//cell part;GO:0045177//apical part of cel…	GO:0003674//molecular_function	GO:0007155//cell adhesion;GO:0008150//biological_process;GO:0022610//biological adhesion	--
ncbi_106046872	19.591	14.969	11.878	16.926	9.168	10.291	6.712	9.588	15.841	8.93975	-0.825357	2.69285e-05	RBM43	RNA binding motif protein 43, transcript variant X1	-	-	-	-	GO:0005634//nucleus	GO:0003674//molecular_function;GO:0003676//nucleic acid binding;GO:0003723//RNA binding;GO:0005488//binding;GO:0097159//organic cyclic compound binding;GO:1901363//heterocyclic compound binding	GO:0042254//ribosome biogenesis	--
ncbi_106045396	41.947	25.476	18.101	30.856	9.811	11.654	16.687	18.594	29.095	14.1865	-1.03625	2.80293e-05	MYRFL	myelin regulatory factor like	-	-	-	-	GO:0005575//cellular_component;GO:0016020//membrane;GO:0016021//integral component of membrane;GO:0031224//intrinsic component of membrane;GO:0044425//membrane part	GO:0003674//molecular_function;GO:0003676//nucleic acid binding;GO:0003677//DNA binding;GO:0003700//DNA-binding transcription factor activity;GO:0005488//binding;GO:0097159//organic cyclic compound binding;GO:0140110//transcription regulator activity;GO:1901363//heterocyclic compound binding	GO:0006355//regulation of transcription, DNA-templated;GO:0008150//biological_process;GO:0009889//regulation of biosynthetic process;GO:0010468//regulation of gene expression;GO:0010556//regulation of macromolecule biosynthetic process;GO:0016540//protein autoprocessing;GO:0019219//regulation of nucleobase-containing compound metabolic process;GO:0019222//regulation of metabolic process;GO:003132…	NDT80_PhoG
ncbi_106035186	14.349	18.971	16.862	19.939	12.376	8.799	9.404	12.257	17.5302	10.709	-0.711023	2.85553e-05	SH2D4A	SH2 domain containing 4A	-	-	-	-	GO:0005575//cellular_component;GO:0005622//intracellular;GO:0005623//cell;GO:0005737//cytoplasm;GO:0005829//cytosol;GO:0044424//intracellular part;GO:0044444//cytoplasmic part;GO:0044464//cell part	GO:0003674//molecular_function;GO:0005488//binding;GO:0005515//protein binding;GO:0019899//enzyme binding;GO:0019902//phosphatase binding	GO:0008150//biological_process;GO:0009892//negative regulation of metabolic process;GO:0010563//negative regulation of phosphorus metabolic process;GO:0010921//regulation of phosphatase activity;GO:0010923//negative regulation of phosphatase activity;GO:0019220//regulation of phosphate metabolic process;GO:0019222//regulation of metabolic process;GO:0031323//regulation of cellular metabolic proce…	--
ncbi_106030779	72.873	33.636	22.427	36.403	14.942	18.144	17.895	24.317	41.3347	18.8245	-1.13474	2.8765e-05	LRRC66	leucine rich repeat containing 66	-	-	-	-	GO:0000131//incipient cellular bud site;GO:0005575//cellular_component;GO:0005622//intracellular;GO:0005623//cell;GO:0005737//cytoplasm;GO:0005815//microtubule organizing center;GO:0005816//spindle pole body;GO:0005856//cytoskeleton;GO:0005886//plasma membrane;GO:0005933//cellular bud;GO:0005937//mating projection;GO:0015630//microtubule cytoskeleton;GO:0016020//membrane;GO:0016021//integral comp…	GO:0003674//molecular_function;GO:0004857//enzyme inhibitor activity;GO:0004860//protein kinase inhibitor activity;GO:0005515//protein binding;GO:0019207//kinase regulator activity;GO:0019210//kinase inhibitor activity;GO:0019887//protein kinase regulator activity;GO:0030234//enzyme regulator activity;GO:0098772//molecular function regulator	GO:0000003//reproduction;GO:0000920//septum digestion after cytokinesis;GO:0001932//regulation of protein phosphorylation;GO:0001933//negative regulation of protein phosphorylation;GO:0006469//negative regulation of protein kinase activity;GO:0007049//cell cycle;GO:0007114//cell budding;GO:0007117//budding cell bud growth;GO:0007118//budding cell apical bud growth;GO:0007154//cell communication;G…	--
ncbi_106029407	0	0	0.099	0.192	3.185	8.905	0.099	35.197	0.07275	11.8465	7.3473	2.99706e-05	LOC106029407	E3 ubiquitin-protein ligase TRIM39-like	-	-	-	-	GO:0039679//viral occlusion body	GO:0004413//homoserine kinase activity;GO:0005515//protein binding	GO:0009088//threonine biosynthetic process	--
ncbi_106037922	4.67	5.652	6.013	6.831	13.973	29.128	16.274	8.779	5.7915	17.0385	1.55679	3.1707e-05	MCM2	minichromosome maintenance complex component 2	Cellular Processes;Genetic Information Processing	Cell growth and death;Replication and repair	ko04110//Cell cycle;ko03030//DNA replication	K02540;K02540	GO:0000228//nuclear chromosome;GO:0000781//chromosome, telomeric region;GO:0000784//nuclear chromosome, telomeric region;GO:0000785//chromatin;GO:0000790//nuclear chromatin;GO:0000793//condensed chromosome;GO:0000808//origin recognition complex;GO:0005575//cellular_component;GO:0005622//intracellular;GO:0005623//cell;GO:0005634//nucleus;GO:0005654//nucleoplasm;GO:0005656//nuclear pre-replicative …	GO:0000166//nucleotide binding;GO:0003674//molecular_function;GO:0003676//nucleic acid binding;GO:0003677//DNA binding;GO:0003678//DNA helicase activity;GO:0003682//chromatin binding;GO:0003688//DNA replication origin binding;GO:0003690//double-stranded DNA binding;GO:0003824//catalytic activity;GO:0004176//ATP-dependent peptidase activity;GO:0004386//helicase activity;GO:0005488//binding;GO:0005…	GO:0000003//reproduction;GO:0000082//G1/S transition of mitotic cell cycle;GO:0000278//mitotic cell cycle;GO:0000724//double-strand break repair via homologous recombination;GO:0000725//recombinational repair;GO:0000727//double-strand break repair via break-induced replication;GO:0006139//nucleobase-containing compound metabolic process;GO:0006259//DNA metabolic process;GO:0006260//DNA replicatio…	--
ncbi_106029505	26.08	21.447	15.189	30.218	54.869	111.187	35.994	70.808	23.2335	68.2145	1.55387	3.2091e-05	LOC106029505	class I histocompatibility antigen, F10 alpha chain-like, transcript variant X1	Cellular Processes;Cellular Processes;Human Diseases;Cellular Processes;Environmental Information Processing	Transport and catabolism;Cell growth and death;Infectious disease: viral;Transport and catabolism;Signaling molecules and interaction	ko04144//Endocytosis;ko04218//Cellular senescence;ko05168//Herpes simplex virus 1 infection;ko04145//Phagosome;ko04514//Cell adhesion molecules	K06751;K06751;K06751;K06751;K06751	-	-	-	--
ncbi_125180702	3.468	3.923	3.966	3.826	8.772	16.985	6.931	8.936	3.79575	10.406	1.45496	3.23381e-05	ISYNA1	inositol-3-phosphate synthase 1	-	-	-	-	GO:0005575//cellular_component;GO:0005618//cell wall;GO:0005622//intracellular;GO:0005623//cell;GO:0005737//cytoplasm;GO:0005829//cytosol;GO:0009277//fungal-type cell wall;GO:0009986//cell surface;GO:0030312//external encapsulating structure;GO:0030446//hyphal cell wall;GO:0044424//intracellular part;GO:0044444//cytoplasmic part;GO:0044464//cell part;GO:0071944//cell periphery	GO:0003674//molecular_function;GO:0003824//catalytic activity;GO:0004512//inositol-3-phosphate synthase activity;GO:0016853//isomerase activity;GO:0016872//intramolecular lyase activity	GO:0005975//carbohydrate metabolic process;GO:0006020//inositol metabolic process;GO:0006021//inositol biosynthetic process;GO:0006066//alcohol metabolic process;GO:0006629//lipid metabolic process;GO:0006644//phospholipid metabolic process;GO:0006793//phosphorus metabolic process;GO:0006796//phosphate-containing compound metabolic process;GO:0008150//biological_process;GO:0008152//metabolic proc…	--
ncbi_106047861	16.309	24.191	22.966	21.719	42.987	40.321	51.588	43.705	21.2963	44.6502	1.06807	3.36699e-05	C1S	complement C1s	-	-	-	-	GO:0005575//cellular_component;GO:0005576//extracellular region;GO:0005615//extracellular space;GO:0016020//membrane;GO:0044421//extracellular region part	GO:0003674//molecular_function;GO:0003824//catalytic activity;GO:0004175//endopeptidase activity;GO:0004252//serine-type endopeptidase activity;GO:0004930//G protein-coupled receptor activity;GO:0005488//binding;GO:0005509//calcium ion binding;GO:0005515//protein binding;GO:0008233//peptidase activity;GO:0008236//serine-type peptidase activity;GO:0016787//hydrolase activity;GO:0017171//serine hyd…	GO:0001867//complement activation, lectin pathway;GO:0002250//adaptive immune response;GO:0002252//immune effector process;GO:0002253//activation of immune response;GO:0002376//immune system process;GO:0002443//leukocyte mediated immunity;GO:0002449//lymphocyte mediated immunity;GO:0002455//humoral immune response mediated by circulating immunoglobulin;GO:0002460//adaptive immune response based o…	--
ncbi_106037608	91.172	49.909	36.909	43.394	19.764	18.731	29.594	35.975	55.346	26.016	-1.08908	3.48003e-05	YES1	YES proto-oncogene 1, Src family tyrosine kinase	Cellular Processes	Cellular community - eukaryotes	ko04520//Adherens junction	K05705	GO:0005575//cellular_component;GO:0005622//intracellular;GO:0005623//cell;GO:0005737//cytoplasm;GO:0005794//Golgi apparatus;GO:0005815//microtubule organizing center;GO:0005829//cytosol;GO:0005856//cytoskeleton;GO:0005884//actin filament;GO:0005886//plasma membrane;GO:0009898//cytoplasmic side of plasma membrane;GO:0012505//endomembrane system;GO:0015629//actin cytoskeleton;GO:0015630//microtubul…	GO:0000166//nucleotide binding;GO:0001784//phosphotyrosine residue binding;GO:0003674//molecular_function;GO:0003824//catalytic activity;GO:0004672//protein kinase activity;GO:0004713//protein tyrosine kinase activity;GO:0004715//non-membrane spanning protein tyrosine kinase activity;GO:0005102//signaling receptor binding;GO:0005154//epidermal growth factor receptor binding;GO:0005488//binding;GO…	GO:0001101//response to acid chemical;GO:0001932//regulation of protein phosphorylation;GO:0001934//positive regulation of protein phosphorylation;GO:0002009//morphogenesis of an epithelium;GO:0002252//immune effector process;GO:0002253//activation of immune response;GO:0002376//immune system process;GO:0002429//immune response-activating cell surface receptor signaling pathway;GO:0002431//Fc rec…	--
ncbi_106042265	113.465	86.051	66.238	81.128	38.682	49.24	54.694	55.954	86.7205	49.6425	-0.804797	3.56096e-05	RTN4	reticulon 4, transcript variant X7	-	-	-	-	GO:0005575//cellular_component;GO:0005622//intracellular;GO:0005623//cell;GO:0005634//nucleus;GO:0005635//nuclear envelope;GO:0005737//cytoplasm;GO:0005783//endoplasmic reticulum;GO:0005789//endoplasmic reticulum membrane;GO:0005886//plasma membrane;GO:0012505//endomembrane system;GO:0014069//postsynaptic density;GO:0016020//membrane;GO:0016021//integral component of membrane;GO:0030176//integral…	GO:0003674//molecular_function;GO:0005488//binding;GO:0005515//protein binding;GO:0019899//enzyme binding;GO:0031625//ubiquitin protein ligase binding;GO:0044389//ubiquitin-like protein ligase binding;GO:0044877//protein-containing complex binding	GO:0001525//angiogenesis;GO:0001558//regulation of cell growth;GO:0001568//blood vessel development;GO:0001837//epithelial to mesenchymal transition;GO:0001944//vasculature development;GO:0003007//heart morphogenesis;GO:0006915//apoptotic process;GO:0006928//movement of cell or subcellular component;GO:0006996//organelle organization;GO:0006997//nucleus organization;GO:0006999//nuclear pore organ…	--
ncbi_125181179	16.756	22.617	26.249	28.031	53.998	71.9	54.234	40.252	23.4133	55.096	1.23462	3.56447e-05	LOC125181179	uncharacterized LOC125181179, transcript variant X1	-	-	-	-	-	-	-	--
ncbi_125180430	4.504	5.544	5.599	7.669	18.49	28.194	13.363	11.981	5.829	18.007	1.62724	3.58138e-05	UBE2C	ubiquitin conjugating enzyme E2 C	-	-	-	-	GO:0000151//ubiquitin ligase complex;GO:0000152//nuclear ubiquitin ligase complex;GO:0005575//cellular_component;GO:0005622//intracellular;GO:0005623//cell;GO:0005634//nucleus;GO:0005654//nucleoplasm;GO:0005680//anaphase-promoting complex;GO:0005737//cytoplasm;GO:0005829//cytosol;GO:0005886//plasma membrane;GO:0016020//membrane;GO:0031461//cullin-RING ubiquitin ligase complex;GO:0031974//membrane…	GO:0000166//nucleotide binding;GO:0003674//molecular_function;GO:0003824//catalytic activity;GO:0004842//ubiquitin-protein transferase activity;GO:0005488//binding;GO:0005515//protein binding;GO:0005524//ATP binding;GO:0008144//drug binding;GO:0016740//transferase activity;GO:0017076//purine nucleotide binding;GO:0019787//ubiquitin-like protein transferase activity;GO:0019899//enzyme binding;GO:0…	GO:0000209//protein polyubiquitination;GO:0000278//mitotic cell cycle;GO:0000280//nuclear division;GO:0006464//cellular protein modification process;GO:0006508//proteolysis;GO:0006511//ubiquitin-dependent protein catabolic process;GO:0006513//protein monoubiquitination;GO:0006807//nitrogen compound metabolic process;GO:0006996//organelle organization;GO:0007049//cell cycle;GO:0007088//regulation …	--
ncbi_106045183	31.798	25.502	13.206	14.511	4.922	5.243	14.076	6.699	21.2542	7.735	-1.45828	3.73476e-05	LOC106045183	aquaporin-7-like	Organismal Systems	Endocrine system	ko03320//PPAR signaling pathway	K08771	GO:0005575//cellular_component;GO:0005622//intracellular;GO:0005623//cell;GO:0005737//cytoplasm;GO:0005886//plasma membrane;GO:0005887//integral component of plasma membrane;GO:0005903//brush border;GO:0005911//cell-cell junction;GO:0016020//membrane;GO:0016021//integral component of membrane;GO:0030054//cell junction;GO:0031224//intrinsic component of membrane;GO:0031226//intrinsic component of …	GO:0003674//molecular_function;GO:0005215//transporter activity;GO:0005372//water transmembrane transporter activity;GO:0015144//carbohydrate transmembrane transporter activity;GO:0015166//polyol transmembrane transporter activity;GO:0015168//glycerol transmembrane transporter activity;GO:0015204//urea transmembrane transporter activity;GO:0015250//water channel activity;GO:0015254//glycerol chan…	GO:0000003//reproduction;GO:0003008//system process;GO:0003014//renal system process;GO:0003091//renal water homeostasis;GO:0003097//renal water transport;GO:0006810//transport;GO:0006833//water transport;GO:0007276//gamete generation;GO:0007283//spermatogenesis;GO:0008150//biological_process;GO:0008643//carbohydrate transport;GO:0015791//polyol transport;GO:0015793//glycerol transport;GO:0015840…	--
ncbi_106031967	131.642	116.823	86.984	98.378	56.469	61.918	71.129	77.77	108.457	66.8215	-0.698736	3.76375e-05	PDCD10	programmed cell death 10, transcript variant X2	-	-	-	-	GO:0000139//Golgi membrane;GO:0005575//cellular_component;GO:0005622//intracellular;GO:0005623//cell;GO:0005737//cytoplasm;GO:0005794//Golgi apparatus;GO:0005829//cytosol;GO:0005886//plasma membrane;GO:0009898//cytoplasmic side of plasma membrane;GO:0012505//endomembrane system;GO:0016020//membrane;GO:0016324//apical plasma membrane;GO:0016592//mediator complex;GO:0030127//COPII vesicle coat;GO:0…	GO:0003674//molecular_function;GO:0003712//transcription coregulator activity;GO:0005488//binding;GO:0005515//protein binding;GO:0019899//enzyme binding;GO:0019900//kinase binding;GO:0019901//protein kinase binding;GO:0042802//identical protein binding;GO:0042803//protein homodimerization activity;GO:0046983//protein dimerization activity;GO:0047485//protein N-terminus binding	GO:0000302//response to reactive oxygen species;GO:0001525//angiogenesis;GO:0001568//blood vessel development;GO:0001932//regulation of protein phosphorylation;GO:0001934//positive regulation of protein phosphorylation;GO:0001936//regulation of endothelial cell proliferation;GO:0001937//negative regulation of endothelial cell proliferation;GO:0001944//vasculature development;GO:0002009//morphogen…	--
ncbi_106044743	5.756	6.58	7.357	5.505	17.727	27.562	17.649	9.197	6.2995	18.0338	1.51739	3.78158e-05	CST7	cystatin F	-	-	-	-	GO:0005575//cellular_component;GO:0005576//extracellular region;GO:0005615//extracellular space;GO:0005622//intracellular;GO:0005623//cell;GO:0005737//cytoplasm;GO:0044421//extracellular region part;GO:0044424//intracellular part;GO:0044464//cell part	GO:0002020//protease binding;GO:0003674//molecular_function;GO:0004857//enzyme inhibitor activity;GO:0004866//endopeptidase inhibitor activity;GO:0004869//cysteine-type endopeptidase inhibitor activity;GO:0005488//binding;GO:0005515//protein binding;GO:0019899//enzyme binding;GO:0030234//enzyme regulator activity;GO:0030414//peptidase inhibitor activity;GO:0061134//peptidase regulator activity;GO…	GO:0002376//immune system process;GO:0006955//immune response;GO:0008150//biological_process;GO:0009892//negative regulation of metabolic process;GO:0010466//negative regulation of peptidase activity;GO:0010605//negative regulation of macromolecule metabolic process;GO:0010951//negative regulation of endopeptidase activity;GO:0019222//regulation of metabolic process;GO:0030162//regulation of prot…	--
ncbi_106031482	100.581	97.041	91.136	97.166	45.043	25.981	67.283	59.983	96.481	49.5725	-0.960705	3.82518e-05	ABCG5	ATP binding cassette subfamily G member 5, transcript variant X1	Environmental Information Processing	Membrane transport	ko02010//ABC transporters	K05683	GO:0005575//cellular_component;GO:0005623//cell;GO:0005737//cytoplasm;GO:0005886//plasma membrane;GO:0005887//integral component of plasma membrane;GO:0009380//excinuclease repair complex;GO:0009898//cytoplasmic side of plasma membrane;GO:0016020//membrane;GO:0016021//integral component of membrane;GO:0016324//apical plasma membrane;GO:0030257//type III protein secretion system complex;GO:0031224…	GO:0000166//nucleotide binding;GO:0003674//molecular_function;GO:0003824//catalytic activity;GO:0003924//GTPase activity;GO:0004527//exonuclease activity;GO:0004849//uridine kinase activity;GO:0005215//transporter activity;GO:0005260//intracellularly ATP-gated chloride channel activity;GO:0005319//lipid transporter activity;GO:0005488//binding;GO:0005515//protein binding;GO:0005524//ATP binding;G…	GO:0000910//cytokinesis;GO:0003008//system process;GO:0006260//DNA replication;GO:0006281//DNA repair;GO:0006289//nucleotide-excision repair;GO:0006310//DNA recombination;GO:0006400//tRNA modification;GO:0006777//Mo-molybdopterin cofactor biosynthetic process;GO:0006810//transport;GO:0006817//phosphate ion transport;GO:0006824//cobalt ion transport;GO:0006855//drug transmembrane transport;GO:0006…	--
ncbi_106044582	24.192	25.852	29.258	21.993	19.819	13.157	10.826	11.28	25.3238	13.7705	-0.87891	4.05806e-05	FRMD1	FERM domain containing 1, transcript variant X1	-	-	-	-	GO:0005575//cellular_component;GO:0005622//intracellular;GO:0005623//cell;GO:0005856//cytoskeleton;GO:0043226//organelle;GO:0043228//non-membrane-bounded organelle;GO:0043229//intracellular organelle;GO:0043232//intracellular non-membrane-bounded organelle;GO:0044424//intracellular part;GO:0044464//cell part	-	-	--
ncbi_106042065	17.931	10.646	6.404	8.514	2.985	4.833	5.29	6.551	10.8737	4.91475	-1.14566	4.08387e-05	BMT2	base methyltransferase of 25S rRNA 2 homolog	-	-	-	-	GO:0005575//cellular_component;GO:0005622//intracellular;GO:0005623//cell;GO:0005634//nucleus;GO:0005730//nucleolus;GO:0031974//membrane-enclosed lumen;GO:0031981//nuclear lumen;GO:0032991//protein-containing complex;GO:0035859//Seh1-associated complex;GO:0043226//organelle;GO:0043227//membrane-bounded organelle;GO:0043228//non-membrane-bounded organelle;GO:0043229//intracellular organelle;GO:004…	GO:0003674//molecular_function;GO:0003824//catalytic activity;GO:0005488//binding;GO:0008144//drug binding;GO:0008168//methyltransferase activity;GO:0008173//RNA methyltransferase activity;GO:0008649//rRNA methyltransferase activity;GO:0008757//S-adenosylmethionine-dependent methyltransferase activity;GO:0016433//rRNA (adenine) methyltransferase activity;GO:0016740//transferase activity;GO:001674…	GO:0000154//rRNA modification;GO:0001510//RNA methylation;GO:0006139//nucleobase-containing compound metabolic process;GO:0006364//rRNA processing;GO:0006396//RNA processing;GO:0006725//cellular aromatic compound metabolic process;GO:0006807//nitrogen compound metabolic process;GO:0006950//response to stress;GO:0007154//cell communication;GO:0008150//biological_process;GO:0008152//metabolic proce…	--
ncbi_106040151	14.96	10.802	12.878	6.61	6.808	4.169	5.993	3.985	11.3125	5.23875	-1.11062	4.08777e-05	RNF186	ring finger protein 186, transcript variant X2	-	-	-	-	GO:0000109//nucleotide-excision repair complex;GO:0005575//cellular_component;GO:0016020//membrane;GO:0016021//integral component of membrane;GO:0031224//intrinsic component of membrane;GO:0044425//membrane part	GO:0003674//molecular_function;GO:0003824//catalytic activity;GO:0004842//ubiquitin-protein transferase activity;GO:0005488//binding;GO:0008270//zinc ion binding;GO:0016740//transferase activity;GO:0019787//ubiquitin-like protein transferase activity;GO:0043167//ion binding;GO:0043169//cation binding;GO:0046872//metal ion binding;GO:0061630//ubiquitin protein ligase activity;GO:0061659//ubiquitin…	GO:0006289//nucleotide-excision repair;GO:0006464//cellular protein modification process;GO:0006807//nitrogen compound metabolic process;GO:0008150//biological_process;GO:0008152//metabolic process;GO:0009987//cellular process;GO:0016567//protein ubiquitination;GO:0019538//protein metabolic process;GO:0032446//protein modification by small protein conjugation;GO:0036211//protein modification proc…	--
ncbi_106035728	145.097	148.363	113.42	157.186	76.447	76.465	81.181	127.14	141.017	90.3083	-0.642934	4.14197e-05	CD99	CD99 molecule (Xg blood group), transcript variant X1	Environmental Information Processing	Signaling molecules and interaction	ko04514//Cell adhesion molecules	K06520	GO:0005575//cellular_component;GO:0005622//intracellular;GO:0005623//cell;GO:0005737//cytoplasm;GO:0005886//plasma membrane;GO:0005887//integral component of plasma membrane;GO:0016020//membrane;GO:0016021//integral component of membrane;GO:0031224//intrinsic component of membrane;GO:0031226//intrinsic component of plasma membrane;GO:0044424//intracellular part;GO:0044425//membrane part;GO:004445…	-	GO:0002682//regulation of immune system process;GO:0007155//cell adhesion;GO:0008150//biological_process;GO:0022610//biological adhesion;GO:0048583//regulation of response to stimulus;GO:0050776//regulation of immune response;GO:0050789//regulation of biological process;GO:0065007//biological regulation	--
ncbi_106040005	33.212	20.643	16.262	22.011	13.119	15.075	8.41	11.162	23.032	11.9415	-0.947656	4.21782e-05	TRAK2	trafficking kinesin protein 2	-	-	-	-	GO:0005575//cellular_component;GO:0005622//intracellular;GO:0005623//cell;GO:0005634//nucleus;GO:0005737//cytoplasm;GO:0005739//mitochondrion;GO:0005768//endosome;GO:0005769//early endosome;GO:0005886//plasma membrane;GO:0012505//endomembrane system;GO:0016020//membrane;GO:0030424//axon;GO:0030425//dendrite;GO:0030426//growth cone;GO:0030427//site of polarized growth;GO:0031410//cytoplasmic vesic…	GO:0003674//molecular_function;GO:0005102//signaling receptor binding;GO:0005488//binding;GO:0005515//protein binding;GO:0005524//ATP binding;GO:0008092//cytoskeletal protein binding;GO:0019894//kinesin binding;GO:0019899//enzyme binding;GO:0019904//protein domain specific binding;GO:0030911//TPR domain binding;GO:0050811//GABA receptor binding	GO:0000902//cell morphogenesis;GO:0000904//cell morphogenesis involved in differentiation;GO:0006355//regulation of transcription, DNA-templated;GO:0006357//regulation of transcription by RNA polymerase II;GO:0006464//cellular protein modification process;GO:0006486//protein glycosylation;GO:0006493//protein O-linked glycosylation;GO:0006605//protein targeting;GO:0006807//nitrogen compound metabo…	--
ncbi_106038627	150.674	119.264	83.617	112.657	67.805	54.799	68.063	86.775	116.553	69.3605	-0.7488	4.34879e-05	UGT8	UDP glycosyltransferase 8, transcript variant X1	Metabolism;Metabolism;Metabolism	Global and overview maps;Lipid metabolism;Lipid metabolism	ko01100//Metabolic pathways;ko00600//Sphingolipid metabolism;ko00565//Ether lipid metabolism	K04628;K04628;K04628	GO:0005575//cellular_component;GO:0005622//intracellular;GO:0005623//cell;GO:0005886//plasma membrane;GO:0016020//membrane;GO:0016021//integral component of membrane;GO:0031224//intrinsic component of membrane;GO:0043226//organelle;GO:0043227//membrane-bounded organelle;GO:0043229//intracellular organelle;GO:0043231//intracellular membrane-bounded organelle;GO:0044424//intracellular part;GO:00444…	GO:0003674//molecular_function;GO:0003824//catalytic activity;GO:0008120//ceramide glucosyltransferase activity;GO:0008194//UDP-glycosyltransferase activity;GO:0008378//galactosyltransferase activity;GO:0008489//UDP-galactose:glucosylceramide beta-1,4-galactosyltransferase activity;GO:0015020//glucuronosyltransferase activity;GO:0016740//transferase activity;GO:0016757//transferase activity, tran…	GO:0000902//cell morphogenesis;GO:0002175//protein localization to paranode region of axon;GO:0006629//lipid metabolic process;GO:0006643//membrane lipid metabolic process;GO:0006664//glycolipid metabolic process;GO:0006665//sphingolipid metabolic process;GO:0006672//ceramide metabolic process;GO:0006677//glycosylceramide metabolic process;GO:0006681//galactosylceramide metabolic process;GO:00066…	--
ncbi_106043849	61.937	54.009	83.014	58.971	36.8	31.404	45.614	39.314	64.4827	38.283	-0.752209	4.35305e-05	DUSP22	dual specificity phosphatase 22	-	-	-	-	GO:0005575//cellular_component;GO:0005622//intracellular;GO:0005623//cell;GO:0005634//nucleus;GO:0005737//cytoplasm;GO:0043226//organelle;GO:0043227//membrane-bounded organelle;GO:0043229//intracellular organelle;GO:0043231//intracellular membrane-bounded organelle;GO:0044424//intracellular part;GO:0044464//cell part	GO:0003674//molecular_function;GO:0003824//catalytic activity;GO:0004721//phosphoprotein phosphatase activity;GO:0004725//protein tyrosine phosphatase activity;GO:0008138//protein tyrosine/serine/threonine phosphatase activity;GO:0016787//hydrolase activity;GO:0016788//hydrolase activity, acting on ester bonds;GO:0016791//phosphatase activity;GO:0042578//phosphoric ester hydrolase activity;GO:014…	GO:0000122//negative regulation of transcription by RNA polymerase II;GO:0000188//inactivation of MAPK activity;GO:0001932//regulation of protein phosphorylation;GO:0001933//negative regulation of protein phosphorylation;GO:0001934//positive regulation of protein phosphorylation;GO:0002682//regulation of immune system process;GO:0002683//negative regulation of immune system process;GO:0002694//re…	--
ncbi_106044663	27.99	44.088	59.326	31.253	25.868	14.704	21.681	20.726	40.6643	20.7447	-0.971015	4.39244e-05	LOC106044663	b(0,+)-type amino acid transporter 1-like, transcript variant X1	-	-	-	-	GO:0005575//cellular_component;GO:0005623//cell;GO:0005886//plasma membrane;GO:0005887//integral component of plasma membrane;GO:0016020//membrane;GO:0016021//integral component of membrane;GO:0031224//intrinsic component of membrane;GO:0031226//intrinsic component of plasma membrane;GO:0044425//membrane part;GO:0044459//plasma membrane part;GO:0044464//cell part;GO:0071944//cell periphery	GO:0003674//molecular_function;GO:0005215//transporter activity;GO:0005275//amine transmembrane transporter activity;GO:0005342//organic acid transmembrane transporter activity;GO:0008509//anion transmembrane transporter activity;GO:0008514//organic anion transmembrane transporter activity;GO:0015075//ion transmembrane transporter activity;GO:0015171//amino acid transmembrane transporter activity…	GO:0003333//amino acid transmembrane transport;GO:0006810//transport;GO:0006811//ion transport;GO:0006820//anion transport;GO:0006865//amino acid transport;GO:0008150//biological_process;GO:0015711//organic anion transport;GO:0015807//L-amino acid transport;GO:0015837//amine transport;GO:0015849//organic acid transport;GO:0034220//ion transmembrane transport;GO:0046942//carboxylic acid transport;…	--
ncbi_106048621	14.399	9.974	7.588	8.62	4.557	5.338	6.17	6.126	10.1453	5.54775	-0.87083	4.44511e-05	MAP3K21	mitogen-activated protein kinase kinase kinase 21, transcript variant X1	-	-	-	-	GO:0005575//cellular_component;GO:0005622//intracellular;GO:0005623//cell;GO:0005737//cytoplasm;GO:0044424//intracellular part;GO:0044464//cell part	GO:0000166//nucleotide binding;GO:0003674//molecular_function;GO:0003824//catalytic activity;GO:0004521//endoribonuclease activity;GO:0004672//protein kinase activity;GO:0004674//protein serine/threonine kinase activity;GO:0004706//JUN kinase kinase kinase activity;GO:0004709//MAP kinase kinase kinase activity;GO:0005488//binding;GO:0005515//protein binding;GO:0005524//ATP binding;GO:0008144//dru…	GO:0000165//MAPK cascade;GO:0000186//activation of MAPKK activity;GO:0000187//activation of MAPK activity;GO:0001932//regulation of protein phosphorylation;GO:0001934//positive regulation of protein phosphorylation;GO:0006402//mRNA catabolic process;GO:0006464//cellular protein modification process;GO:0006468//protein phosphorylation;GO:0006793//phosphorus metabolic process;GO:0006796//phosphate-…	--
ncbi_106033040	50.408	37.651	29.884	47.77	25.13	21.453	23.882	29.186	41.4282	24.9127	-0.733731	4.5747e-05	EFCAB14	EF-hand calcium binding domain 14, transcript variant X1	-	-	-	-	GO:0016020//membrane;GO:0016021//integral component of membrane;GO:0019028//viral capsid;GO:0019031//viral envelope;GO:0039679//viral occlusion body	GO:0003677//DNA binding;GO:0005198//structural molecule activity;GO:0005509//calcium ion binding;GO:0005515//protein binding;GO:0008134//transcription factor binding;GO:0042803//protein homodimerization activity;GO:0070840//dynein complex binding	GO:0006355//regulation of transcription, DNA-templated;GO:0006457//protein folding;GO:0007155//cell adhesion;GO:0007165//signal transduction;GO:0070206//protein trimerization	--
ncbi_106045210	64.243	30.646	23.982	35.259	14.214	18.645	20.336	22.092	38.5325	18.8218	-1.03368	4.70217e-05	PDZD8	PDZ domain containing 8	-	-	-	-	GO:0005575//cellular_component;GO:0005622//intracellular;GO:0005623//cell;GO:0005737//cytoplasm;GO:0005739//mitochondrion;GO:0005783//endoplasmic reticulum;GO:0005789//endoplasmic reticulum membrane;GO:0012505//endomembrane system;GO:0016020//membrane;GO:0016021//integral component of membrane;GO:0030288//outer membrane-bounded periplasmic space;GO:0031224//intrinsic component of membrane;GO:0031…	GO:0003674//molecular_function;GO:0004222//metalloendopeptidase activity;GO:0004252//serine-type endopeptidase activity;GO:0005488//binding;GO:0005515//protein binding;GO:0008236//serine-type peptidase activity;GO:0008289//lipid binding;GO:0043167//ion binding;GO:0043169//cation binding;GO:0045152//antisigma factor binding;GO:0046872//metal ion binding	GO:0006508//proteolysis;GO:0006810//transport;GO:0006869//lipid transport;GO:0006873//cellular ion homeostasis;GO:0006874//cellular calcium ion homeostasis;GO:0006875//cellular metal ion homeostasis;GO:0006950//response to stress;GO:0006996//organelle organization;GO:0007010//cytoskeleton organization;GO:0007154//cell communication;GO:0007165//signal transduction;GO:0008150//biological_process;GO…	--
ncbi_106045084	4.652	7.217	4.409	5.786	10.083	14.626	13.409	14.605	5.516	13.1807	1.25674	4.71473e-05	GADD45G	growth arrest and DNA damage inducible gamma	Environmental Information Processing;Cellular Processes;Cellular Processes;Environmental Information Processing;Cellular Processes;Cellular Processes	Signal transduction;Cell growth and death;Cell growth and death;Signal transduction;Cell growth and death;Cell growth and death	ko04010//MAPK signaling pathway;ko04218//Cellular senescence;ko04210//Apoptosis;ko04068//FoxO signaling pathway;ko04110//Cell cycle;ko04115//p53 signaling pathway	K04402;K04402;K04402;K04402;K04402;K04402	GO:0005575//cellular_component;GO:0005622//intracellular;GO:0005623//cell;GO:0005634//nucleus;GO:0005737//cytoplasm;GO:0043226//organelle;GO:0043227//membrane-bounded organelle;GO:0043229//intracellular organelle;GO:0043231//intracellular membrane-bounded organelle;GO:0044424//intracellular part;GO:0044464//cell part	GO:0003674//molecular_function;GO:0005488//binding;GO:0005515//protein binding;GO:0042802//identical protein binding	GO:0000185//activation of MAPKKK activity;GO:0000186//activation of MAPKK activity;GO:0001775//cell activation;GO:0001816//cytokine production;GO:0001932//regulation of protein phosphorylation;GO:0001933//negative regulation of protein phosphorylation;GO:0001934//positive regulation of protein phosphorylation;GO:0002250//adaptive immune response;GO:0002252//immune effector process;GO:0002263//cel…	--
ncbi_106030248	23.295	12.33	13.216	22.777	10.73	7.141	6.668	12.487	17.9045	9.2565	-0.951784	4.77239e-05	HACL1	2-hydroxyacyl-CoA lyase 1, transcript variant X2	Cellular Processes	Transport and catabolism	ko04146//Peroxisome	K12261	GO:0005575//cellular_component;GO:0005622//intracellular;GO:0005623//cell;GO:0005737//cytoplasm;GO:0005777//peroxisome;GO:0005782//peroxisomal matrix;GO:0005829//cytosol;GO:0005948//acetolactate synthase complex;GO:0031907//microbody lumen;GO:0031974//membrane-enclosed lumen;GO:0042579//microbody;GO:0043226//organelle;GO:0043227//membrane-bounded organelle;GO:0043229//intracellular organelle;GO:0…	GO:0000287//magnesium ion binding;GO:0003674//molecular_function;GO:0003824//catalytic activity;GO:0003984//acetolactate synthase activity;GO:0004739//pyruvate dehydrogenase (acetyl-transferring) activity;GO:0005102//signaling receptor binding;GO:0005488//binding;GO:0005515//protein binding;GO:0008949//oxalyl-CoA decarboxylase activity;GO:0009028//tartronate-semialdehyde synthase activity;GO:0016…	GO:0001561//fatty acid alpha-oxidation;GO:0006082//organic acid metabolic process;GO:0006085//acetyl-CoA biosynthetic process;GO:0006086//acetyl-CoA biosynthetic process from pyruvate;GO:0006113//fermentation;GO:0006605//protein targeting;GO:0006625//protein targeting to peroxisome;GO:0006629//lipid metabolic process;GO:0006631//fatty acid metabolic process;GO:0006810//transport;GO:0006886//intra…	--
ncbi_106040065	17.091	13.552	8.781	10.27	4.625	6.644	7.611	7.124	12.4235	6.501	-0.934338	4.86316e-05	PPARG	peroxisome proliferator activated receptor gamma	Organismal Systems	Endocrine system	ko03320//PPAR signaling pathway	K08530	GO:0005575//cellular_component;GO:0005622//intracellular;GO:0005623//cell;GO:0005634//nucleus;GO:0005654//nucleoplasm;GO:0005667//transcription factor complex;GO:0005737//cytoplasm;GO:0005829//cytosol;GO:0031974//membrane-enclosed lumen;GO:0031981//nuclear lumen;GO:0032991//protein-containing complex;GO:0043226//organelle;GO:0043227//membrane-bounded organelle;GO:0043229//intracellular organelle;…	GO:0000976//transcription regulatory region sequence-specific DNA binding;GO:0000977//RNA polymerase II regulatory region sequence-specific DNA binding;GO:0000978//RNA polymerase II proximal promoter sequence-specific DNA binding;GO:0000981//DNA-binding transcription factor activity, RNA polymerase II-specific;GO:0000987//proximal promoter sequence-specific DNA binding;GO:0001012//RNA polymerase …	GO:0000003//reproduction;GO:0000122//negative regulation of transcription by RNA polymerase II;GO:0001101//response to acid chemical;GO:0001558//regulation of cell growth;GO:0001817//regulation of cytokine production;GO:0001818//negative regulation of cytokine production;GO:0001890//placenta development;GO:0001936//regulation of endothelial cell proliferation;GO:0001937//negative regulation of en…	THR-like
ncbi_106044199	27.201	23.007	17.761	23.662	13.638	14.63	12.857	17.838	22.9078	14.7408	-0.636026	4.95617e-05	TTC17	tetratricopeptide repeat domain 17	-	-	-	-	GO:0005575//cellular_component;GO:0005622//intracellular;GO:0005623//cell;GO:0005737//cytoplasm;GO:0005829//cytosol;GO:0005856//cytoskeleton;GO:0005886//plasma membrane;GO:0015629//actin cytoskeleton;GO:0016020//membrane;GO:0043226//organelle;GO:0043228//non-membrane-bounded organelle;GO:0043229//intracellular organelle;GO:0043232//intracellular non-membrane-bounded organelle;GO:0044424//intracel…	GO:0003674//molecular_function;GO:0005515//protein binding	GO:0006996//organelle organization;GO:0007010//cytoskeleton organization;GO:0007015//actin filament organization;GO:0007275//multicellular organism development;GO:0007368//determination of left/right symmetry;GO:0007389//pattern specification process;GO:0007507//heart development;GO:0008150//biological_process;GO:0008154//actin polymerization or depolymerization;GO:0009799//specification of symme…	--
ncbi_106030171	33.295	25.187	15.471	25.351	11.87	13.378	13.962	16.626	24.826	13.959	-0.830656	4.97944e-05	SNX13	sorting nexin 13, transcript variant X3	-	-	-	-	GO:0005575//cellular_component;GO:0005622//intracellular;GO:0005623//cell;GO:0005737//cytoplasm;GO:0005768//endosome;GO:0005769//early endosome;GO:0010008//endosome membrane;GO:0012505//endomembrane system;GO:0016020//membrane;GO:0016021//integral component of membrane;GO:0031090//organelle membrane;GO:0031224//intrinsic component of membrane;GO:0031410//cytoplasmic vesicle;GO:0031901//early endo…	GO:0003674//molecular_function;GO:0005488//binding;GO:0005543//phospholipid binding;GO:0008289//lipid binding;GO:0032266//phosphatidylinositol-3-phosphate binding;GO:0035091//phosphatidylinositol binding;GO:0043167//ion binding;GO:0043168//anion binding;GO:1901981//phosphatidylinositol phosphate binding	GO:0006810//transport;GO:0006886//intracellular protein transport;GO:0008104//protein localization;GO:0008150//biological_process;GO:0009966//regulation of signal transduction;GO:0009968//negative regulation of signal transduction;GO:0010646//regulation of cell communication;GO:0010648//negative regulation of cell communication;GO:0015031//protein transport;GO:0015833//peptide transport;GO:002305…	--
ncbi_106044826	18.882	26.972	22.193	20.018	44.318	46.928	49.886	40.262	22.0162	45.3485	1.04249	5.18587e-05	TFRC	transferrin receptor	Cellular Processes;Cellular Processes;Cellular Processes	Transport and catabolism;Transport and catabolism;Cell growth and death	ko04144//Endocytosis;ko04145//Phagosome;ko04216//Ferroptosis	K06503;K06503;K06503	GO:0005575//cellular_component;GO:0005576//extracellular region;GO:0005615//extracellular space;GO:0005622//intracellular;GO:0005623//cell;GO:0005634//nucleus;GO:0005737//cytoplasm;GO:0005739//mitochondrion;GO:0005768//endosome;GO:0005769//early endosome;GO:0005886//plasma membrane;GO:0005887//integral component of plasma membrane;GO:0005905//clathrin-coated pit;GO:0009897//external side of plasm…	GO:0001618//virus receptor activity;GO:0003674//molecular_function;GO:0003676//nucleic acid binding;GO:0003723//RNA binding;GO:0003725//double-stranded RNA binding;GO:0004998//transferrin receptor activity;GO:0005215//transporter activity;GO:0005381//iron ion transmembrane transporter activity;GO:0005488//binding;GO:0005515//protein binding;GO:0008324//cation transmembrane transporter activity;GO…	GO:0000018//regulation of DNA recombination;GO:0000041//transition metal ion transport;GO:0001101//response to acid chemical;GO:0001666//response to hypoxia;GO:0002376//immune system process;GO:0002520//immune system development;GO:0002521//leukocyte differentiation;GO:0002526//acute inflammatory response;GO:0002573//myeloid leukocyte differentiation;GO:0002637//regulation of immunoglobulin produ…	--
ncbi_106046674	160.176	90.916	60.499	88.486	35.683	48.506	53.705	61.333	100.019	49.8068	-1.00586	5.24203e-05	MGAT4D	MGAT4 family member D, transcript variant X2	Metabolism;Metabolism;Metabolism	Global and overview maps;Glycan biosynthesis and metabolism;Glycan biosynthesis and metabolism	ko01100//Metabolic pathways;ko00510//N-Glycan biosynthesis;ko00513//Various types of N-glycan biosynthesis	K00738;K00738;K00738	GO:0000139//Golgi membrane;GO:0005575//cellular_component;GO:0005622//intracellular;GO:0005623//cell;GO:0005737//cytoplasm;GO:0005783//endoplasmic reticulum;GO:0005789//endoplasmic reticulum membrane;GO:0005793//endoplasmic reticulum-Golgi intermediate compartment;GO:0005794//Golgi apparatus;GO:0005795//Golgi stack;GO:0012505//endomembrane system;GO:0016020//membrane;GO:0016021//integral componen…	GO:0003674//molecular_function;GO:0003824//catalytic activity;GO:0016740//transferase activity;GO:0016757//transferase activity, transferring glycosyl groups	GO:0000003//reproduction;GO:0007276//gamete generation;GO:0007283//spermatogenesis;GO:0008150//biological_process;GO:0009889//regulation of biosynthetic process;GO:0009890//negative regulation of biosynthetic process;GO:0009892//negative regulation of metabolic process;GO:0009987//cellular process;GO:0010556//regulation of macromolecule biosynthetic process;GO:0010558//negative regulation of macr…	--
ncbi_106045229	23.418	16.471	11.35	18.067	8.659	8.272	10.049	10.412	17.3265	9.348	-0.890251	5.34215e-05	FAM204A	family with sequence similarity 204 member A, transcript variant X5	-	-	-	-	-	GO:0004765//shikimate kinase activity	GO:0009423//chorismate biosynthetic process	--
ncbi_106049230	7.873	13.703	14.334	14.08	33.332	41.354	31.998	20.512	12.4975	31.799	1.34734	5.42952e-05	LOC106049230	CD48 antigen-like	-	-	-	-	GO:0005737//cytoplasm	GO:0000166//nucleotide binding;GO:0005524//ATP binding;GO:0016879//ligase activity, forming carbon-nitrogen bonds	GO:0008033//tRNA processing	--
ncbi_106039930	28.808	18.58	18	21.05	12.488	12.275	13.642	12.878	21.6095	12.8208	-0.753185	5.45312e-05	KDSR	3-ketodihydrosphingosine reductase	Metabolism;Metabolism	Global and overview maps;Lipid metabolism	ko01100//Metabolic pathways;ko00600//Sphingolipid metabolism	K04708;K04708	GO:0005575//cellular_component;GO:0005576//extracellular region;GO:0005615//extracellular space;GO:0005622//intracellular;GO:0005623//cell;GO:0005737//cytoplasm;GO:0005739//mitochondrion;GO:0005740//mitochondrial envelope;GO:0005741//mitochondrial outer membrane;GO:0005783//endoplasmic reticulum;GO:0005789//endoplasmic reticulum membrane;GO:0005811//lipid droplet;GO:0012505//endomembrane system;G…	GO:0000234//phosphoethanolamine N-methyltransferase activity;GO:0003674//molecular_function;GO:0003824//catalytic activity;GO:0003854//3-beta-hydroxy-delta5-steroid dehydrogenase activity;GO:0004197//cysteine-type endopeptidase activity;GO:0004316//3-oxoacyl-[acyl-carrier-protein] reductase (NADPH) activity;GO:0004488//methylenetetrahydrofolate dehydrogenase (NADP+) activity;GO:0004757//sepiapter…	GO:0000272//polysaccharide catabolic process;GO:0006464//cellular protein modification process;GO:0006497//protein lipidation;GO:0006505//GPI anchor metabolic process;GO:0006506//GPI anchor biosynthetic process;GO:0006629//lipid metabolic process;GO:0006633//fatty acid biosynthetic process;GO:0006643//membrane lipid metabolic process;GO:0006644//phospholipid metabolic process;GO:0006650//glycerop…	--
ncbi_106038392	220.844	201.862	331.739	181.814	112.401	59.118	144.903	155.692	234.065	118.028	-0.987772	5.50731e-05	MEP1B	meprin A subunit beta, transcript variant X1	-	-	-	-	GO:0005575//cellular_component;GO:0005576//extracellular region;GO:0005623//cell;GO:0005886//plasma membrane;GO:0005887//integral component of plasma membrane;GO:0016010//dystrophin-associated glycoprotein complex;GO:0016020//membrane;GO:0016021//integral component of membrane;GO:0017090//meprin A complex;GO:0031224//intrinsic component of membrane;GO:0031226//intrinsic component of plasma membra…	GO:0003674//molecular_function;GO:0003824//catalytic activity;GO:0004175//endopeptidase activity;GO:0004222//metalloendopeptidase activity;GO:0005488//binding;GO:0005515//protein binding;GO:0008233//peptidase activity;GO:0008237//metallopeptidase activity;GO:0008270//zinc ion binding;GO:0016787//hydrolase activity;GO:0042802//identical protein binding;GO:0043167//ion binding;GO:0043169//cation bi…	GO:0006508//proteolysis;GO:0006807//nitrogen compound metabolic process;GO:0006810//transport;GO:0006950//response to stress;GO:0006952//defense response;GO:0006954//inflammatory response;GO:0007275//multicellular organism development;GO:0007610//behavior;GO:0007631//feeding behavior;GO:0008150//biological_process;GO:0008152//metabolic process;GO:0019538//protein metabolic process;GO:0032501//mul…	--
ncbi_106041656	874.581	894.297	714.153	587.808	226.936	277.51	563.679	454.621	767.71	380.687	-1.01196	5.68443e-05	SULT1C4	sulfotransferase family 1C member 4, transcript variant X1	-	-	-	-	GO:0005575//cellular_component;GO:0005622//intracellular;GO:0005623//cell;GO:0005737//cytoplasm;GO:0044424//intracellular part;GO:0044464//cell part	GO:0003674//molecular_function;GO:0003824//catalytic activity;GO:0004027//alcohol sulfotransferase activity;GO:0004062//aryl sulfotransferase activity;GO:0008146//sulfotransferase activity;GO:0016740//transferase activity;GO:0016782//transferase activity, transferring sulfur-containing groups	GO:0006790//sulfur compound metabolic process;GO:0008150//biological_process;GO:0008152//metabolic process;GO:0009987//cellular process;GO:0044237//cellular metabolic process	--
ncbi_106040765	4.269	7.437	9.82	8.725	18.299	19.066	21.274	15.916	7.56275	18.6388	1.30132	5.84536e-05	TNFRSF6B	TNF receptor superfamily member 6b	Environmental Information Processing	Signaling molecules and interaction	ko04060//Cytokine-cytokine receptor interaction	K05143	GO:0005840//ribosome	GO:0003735//structural constituent of ribosome;GO:0005515//protein binding	GO:0006412//translation;GO:0042981//regulation of apoptotic process	--
ncbi_106034251	28.37	26.86	19.544	22.664	15.845	14.509	14.323	19.466	24.3595	16.0358	-0.603193	6.00943e-05	TIAM2	TIAM Rac1 associated GEF 2, transcript variant X1	-	-	-	-	GO:0005575//cellular_component;GO:0005622//intracellular;GO:0005623//cell;GO:0005737//cytoplasm;GO:0005829//cytosol;GO:0016020//membrane;GO:0030027//lamellipodium;GO:0030175//filopodium;GO:0030288//outer membrane-bounded periplasmic space;GO:0030424//axon;GO:0030426//growth cone;GO:0030427//site of polarized growth;GO:0031252//cell leading edge;GO:0033267//axon part;GO:0042995//cell projection;GO…	GO:0003674//molecular_function;GO:0004252//serine-type endopeptidase activity;GO:0005085//guanyl-nucleotide exchange factor activity;GO:0005088//Ras guanyl-nucleotide exchange factor activity;GO:0005089//Rho guanyl-nucleotide exchange factor activity;GO:0005096//GTPase activator activity;GO:0005488//binding;GO:0005515//protein binding;GO:0008047//enzyme activator activity;GO:0008236//serine-type …	GO:0006508//proteolysis;GO:0006950//response to stress;GO:0007154//cell communication;GO:0007165//signal transduction;GO:0007186//G protein-coupled receptor signaling pathway;GO:0008150//biological_process;GO:0009966//regulation of signal transduction;GO:0009987//cellular process;GO:0010646//regulation of cell communication;GO:0010941//regulation of cell death;GO:0010942//positive regulation of c…	--
ncbi_106041684	22.615	20.18	16.239	20.837	7.864	6.91	14.947	11.806	19.9677	10.3818	-0.943622	6.01802e-05	SLC9A2	solute carrier family 9 member A2	-	-	-	-	GO:0005575//cellular_component;GO:0005623//cell;GO:0005886//plasma membrane;GO:0005887//integral component of plasma membrane;GO:0016020//membrane;GO:0016021//integral component of membrane;GO:0016324//apical plasma membrane;GO:0031224//intrinsic component of membrane;GO:0044425//membrane part;GO:0044459//plasma membrane part;GO:0044464//cell part;GO:0045177//apical part of cell;GO:0071944//cell …	GO:0003674//molecular_function;GO:0005215//transporter activity;GO:0005451//monovalent cation:proton antiporter activity;GO:0008324//cation transmembrane transporter activity;GO:0015075//ion transmembrane transporter activity;GO:0015077//monovalent inorganic cation transmembrane transporter activity;GO:0015078//proton transmembrane transporter activity;GO:0015079//potassium ion transmembrane tran…	GO:0006810//transport;GO:0006811//ion transport;GO:0006812//cation transport;GO:0006813//potassium ion transport;GO:0006814//sodium ion transport;GO:0006873//cellular ion homeostasis;GO:0006883//cellular sodium ion homeostasis;GO:0006885//regulation of pH;GO:0008104//protein localization;GO:0008150//biological_process;GO:0009987//cellular process;GO:0015672//monovalent inorganic cation transport;…	--
ncbi_106031028	85.13	38.11	32.277	45.697	23.303	27.358	21.373	29.277	50.3035	25.3278	-0.98994	6.06337e-05	GNPTAB	N-acetylglucosamine-1-phosphate transferase subunits alpha and beta, transcript variant X3	Cellular Processes	Transport and catabolism	ko04142//Lysosome	K08239	GO:0000139//Golgi membrane;GO:0005575//cellular_component;GO:0005622//intracellular;GO:0005623//cell;GO:0005737//cytoplasm;GO:0005794//Golgi apparatus;GO:0012505//endomembrane system;GO:0016020//membrane;GO:0016021//integral component of membrane;GO:0031090//organelle membrane;GO:0031224//intrinsic component of membrane;GO:0031984//organelle subcompartment;GO:0043226//organelle;GO:0043227//membra…	GO:0003674//molecular_function;GO:0003824//catalytic activity;GO:0003976//UDP-N-acetylglucosamine-lysosomal-enzyme N-acetylglucosaminephosphotransferase activity;GO:0005488//binding;GO:0005509//calcium ion binding;GO:0016740//transferase activity;GO:0016772//transferase activity, transferring phosphorus-containing groups;GO:0016780//phosphotransferase activity, for other substituted phosphate gro…	GO:0001501//skeletal system development;GO:0002062//chondrocyte differentiation;GO:0002063//chondrocyte development;GO:0002790//peptide secretion;GO:0005975//carbohydrate metabolic process;GO:0006491//N-glycan processing;GO:0006605//protein targeting;GO:0006622//protein targeting to lysosome;GO:0006623//protein targeting to vacuole;GO:0006793//phosphorus metabolic process;GO:0006796//phosphate-co…	--
ncbi_125182926	33.788	57.613	39.739	59.499	118.249	159.308	102.065	87.001	47.6598	116.656	1.29141	6.08076e-05	LOC125182926	dispanin subfamily A member 2b-like	-	-	-	-	GO:0016021//integral component of membrane	-	-	--
ncbi_106042536	3.113	4.077	3.694	4.018	7.016	18.824	10.863	6.538	3.7255	10.8102	1.53689	6.08499e-05	KIAA0040	KIAA0040 ortholog, transcript variant X1	-	-	-	-	GO:0009288//bacterial-type flagellum;GO:0016020//membrane;GO:0070823//HDA1 complex	-	GO:0001539//cilium or flagellum-dependent cell motility;GO:0007411//axon guidance;GO:0009306//protein secretion;GO:0016575//histone deacetylation	--
ncbi_106046371	73.7	39.253	46.634	45.713	31.547	24.384	26.981	36.442	51.325	29.8385	-0.782487	6.13981e-05	TEF	TEF transcription factor, PAR bZIP family member, transcript variant X1	-	-	-	-	GO:0005575//cellular_component;GO:0005622//intracellular;GO:0005623//cell;GO:0005634//nucleus;GO:0005815//microtubule organizing center;GO:0043226//organelle;GO:0043227//membrane-bounded organelle;GO:0043229//intracellular organelle;GO:0043231//intracellular membrane-bounded organelle;GO:0044424//intracellular part;GO:0044464//cell part	GO:0000976//transcription regulatory region sequence-specific DNA binding;GO:0000977//RNA polymerase II regulatory region sequence-specific DNA binding;GO:0000978//RNA polymerase II proximal promoter sequence-specific DNA binding;GO:0000981//DNA-binding transcription factor activity, RNA polymerase II-specific;GO:0000982//transcription factor activity, RNA polymerase II proximal promoter sequence…	GO:0006139//nucleobase-containing compound metabolic process;GO:0006351//transcription, DNA-templated;GO:0006355//regulation of transcription, DNA-templated;GO:0006357//regulation of transcription by RNA polymerase II;GO:0006366//transcription by RNA polymerase II;GO:0006725//cellular aromatic compound metabolic process;GO:0006807//nitrogen compound metabolic process;GO:0007275//multicellular org…	TF_bZIP
ncbi_106041109	22.443	17.888	11.599	13.139	6.711	8.564	9.816	10.72	16.2673	8.95275	-0.861568	6.17891e-05	USP12	ubiquitin specific peptidase 12	-	-	-	-	GO:0005575//cellular_component;GO:0005622//intracellular;GO:0005623//cell;GO:0005634//nucleus;GO:0005654//nucleoplasm;GO:0005737//cytoplasm;GO:0005829//cytosol;GO:0031974//membrane-enclosed lumen;GO:0031981//nuclear lumen;GO:0043226//organelle;GO:0043227//membrane-bounded organelle;GO:0043229//intracellular organelle;GO:0043231//intracellular membrane-bounded organelle;GO:0043233//organelle lumen…	GO:0003674//molecular_function;GO:0003824//catalytic activity;GO:0004175//endopeptidase activity;GO:0004197//cysteine-type endopeptidase activity;GO:0004843//thiol-dependent ubiquitin-specific protease activity;GO:0005488//binding;GO:0008233//peptidase activity;GO:0008234//cysteine-type peptidase activity;GO:0016787//hydrolase activity;GO:0019783//ubiquitin-like protein-specific protease activity…	GO:0002682//regulation of immune system process;GO:0002684//positive regulation of immune system process;GO:0006464//cellular protein modification process;GO:0006508//proteolysis;GO:0006511//ubiquitin-dependent protein catabolic process;GO:0006807//nitrogen compound metabolic process;GO:0008150//biological_process;GO:0008152//metabolic process;GO:0009056//catabolic process;GO:0009057//macromolecu…	--
ncbi_106030662	287.54	185.942	108.945	191.051	88.367	84.678	106.681	124.077	193.369	100.951	-0.937709	6.32487e-05	HNF4G	hepatocyte nuclear factor 4 gamma, transcript variant X1	-	-	-	-	GO:0005575//cellular_component;GO:0005622//intracellular;GO:0005623//cell;GO:0005634//nucleus;GO:0005654//nucleoplasm;GO:0005667//transcription factor complex;GO:0005737//cytoplasm;GO:0005829//cytosol;GO:0031974//membrane-enclosed lumen;GO:0031981//nuclear lumen;GO:0032991//protein-containing complex;GO:0043226//organelle;GO:0043227//membrane-bounded organelle;GO:0043229//intracellular organelle;…	GO:0000976//transcription regulatory region sequence-specific DNA binding;GO:0000977//RNA polymerase II regulatory region sequence-specific DNA binding;GO:0000978//RNA polymerase II proximal promoter sequence-specific DNA binding;GO:0000981//DNA-binding transcription factor activity, RNA polymerase II-specific;GO:0000982//transcription factor activity, RNA polymerase II proximal promoter sequence…	GO:0006139//nucleobase-containing compound metabolic process;GO:0006351//transcription, DNA-templated;GO:0006352//DNA-templated transcription, initiation;GO:0006355//regulation of transcription, DNA-templated;GO:0006357//regulation of transcription by RNA polymerase II;GO:0006366//transcription by RNA polymerase II;GO:0006367//transcription initiation from RNA polymerase II promoter;GO:0006725//c…	RXR-like
ncbi_106048326	7.568	7.983	10.726	11.842	21.837	32.782	24.008	16.655	9.52975	23.8205	1.32169	6.34545e-05	SKAP1	src kinase associated phosphoprotein 1, transcript variant X1	-	-	-	-	GO:0005575//cellular_component;GO:0005622//intracellular;GO:0005623//cell;GO:0005634//nucleus;GO:0005737//cytoplasm;GO:0005829//cytosol;GO:0005886//plasma membrane;GO:0005911//cell-cell junction;GO:0016020//membrane;GO:0030054//cell junction;GO:0032991//protein-containing complex;GO:0042101//T cell receptor complex;GO:0043226//organelle;GO:0043227//membrane-bounded organelle;GO:0043229//intracell…	GO:0003674//molecular_function;GO:0005070//SH3/SH2 adaptor activity;GO:0005488//binding;GO:0005515//protein binding;GO:0017124//SH3 domain binding;GO:0019899//enzyme binding;GO:0019900//kinase binding;GO:0019901//protein kinase binding;GO:0019902//phosphatase binding;GO:0019903//protein phosphatase binding;GO:0019904//protein domain specific binding;GO:0030674//protein binding, bridging;GO:003559…	GO:0002250//adaptive immune response;GO:0002253//activation of immune response;GO:0002376//immune system process;GO:0002429//immune response-activating cell surface receptor signaling pathway;GO:0002682//regulation of immune system process;GO:0002684//positive regulation of immune system process;GO:0002757//immune response-activating signal transduction;GO:0002764//immune response-regulating sign…	--
ncbi_106034135	35.122	19.136	13.422	17.142	6.812	6.12	8.837	16.698	21.2055	9.61675	-1.14082	6.36519e-05	TMEM135	transmembrane protein 135	-	-	-	-	GO:0005575//cellular_component;GO:0005622//intracellular;GO:0005623//cell;GO:0005737//cytoplasm;GO:0005739//mitochondrion;GO:0005740//mitochondrial envelope;GO:0005777//peroxisome;GO:0005778//peroxisomal membrane;GO:0005811//lipid droplet;GO:0012506//vesicle membrane;GO:0016020//membrane;GO:0016021//integral component of membrane;GO:0030659//cytoplasmic vesicle membrane;GO:0031090//organelle memb…	-	GO:0006950//response to stress;GO:0006996//organelle organization;GO:0007031//peroxisome organization;GO:0007275//multicellular organism development;GO:0007568//aging;GO:0008150//biological_process;GO:0008340//determination of adult lifespan;GO:0009266//response to temperature stimulus;GO:0009409//response to cold;GO:0009605//response to external stimulus;GO:0009628//response to abiotic stimulus;…	--
ncbi_106038611	46.778	29.64	20.3	27.589	13.477	17.854	14.879	21.358	31.0768	16.892	-0.879495	6.42206e-05	AP1AR	adaptor related protein complex 1 associated regulatory protein, transcript variant X1	-	-	-	-	GO:0005575//cellular_component;GO:0005622//intracellular;GO:0005623//cell;GO:0005737//cytoplasm;GO:0005768//endosome;GO:0005769//early endosome;GO:0005770//late endosome;GO:0005794//Golgi apparatus;GO:0005802//trans-Golgi network;GO:0005829//cytosol;GO:0012505//endomembrane system;GO:0030133//transport vesicle;GO:0031410//cytoplasmic vesicle;GO:0031982//vesicle;GO:0031984//organelle subcompartmen…	GO:0003674//molecular_function;GO:0005488//binding;GO:0005515//protein binding;GO:0008092//cytoskeletal protein binding;GO:0019894//kinesin binding;GO:0035650//AP-1 adaptor complex binding;GO:0044877//protein-containing complex binding	GO:0001919//regulation of receptor recycling;GO:0001920//negative regulation of receptor recycling;GO:0006810//transport;GO:0006892//post-Golgi vesicle-mediated transport;GO:0006895//Golgi to endosome transport;GO:0006903//vesicle targeting;GO:0007162//negative regulation of cell adhesion;GO:0008064//regulation of actin polymerization or depolymerization;GO:0008104//protein localization;GO:000815…	--
ncbi_106037481	36.59	49.112	73.148	43.764	28.75	26.833	25.314	40.467	50.6535	30.341	-0.739393	6.46681e-05	LOC106037481	protein FAM162B-like	-	-	-	-	GO:0005575//cellular_component;GO:0005783//endoplasmic reticulum;GO:0016020//membrane;GO:0016021//integral component of membrane;GO:0031224//intrinsic component of membrane;GO:0044425//membrane part	-	GO:0045047//protein targeting to ER	--
ncbi_106036771	15.469	15.167	8.874	12.994	7.11	7.447	7.55	9.417	13.126	7.881	-0.735977	6.63278e-05	CRBN	cereblon, transcript variant X1	-	-	-	-	GO:0000151//ubiquitin ligase complex;GO:0005575//cellular_component;GO:0005622//intracellular;GO:0005623//cell;GO:0005634//nucleus;GO:0005730//nucleolus;GO:0005737//cytoplasm;GO:0016020//membrane;GO:0031461//cullin-RING ubiquitin ligase complex;GO:0031464//Cul4A-RING E3 ubiquitin ligase complex;GO:0031974//membrane-enclosed lumen;GO:0031981//nuclear lumen;GO:0032991//protein-containing complex;GO…	GO:0003674//molecular_function;GO:0003677//DNA binding;GO:0005488//binding;GO:0008270//zinc ion binding;GO:0043167//ion binding;GO:0043169//cation binding;GO:0046872//metal ion binding	GO:0002009//morphogenesis of an epithelium;GO:0006464//cellular protein modification process;GO:0006508//proteolysis;GO:0006511//ubiquitin-dependent protein catabolic process;GO:0006807//nitrogen compound metabolic process;GO:0007275//multicellular organism development;GO:0007423//sensory organ development;GO:0008150//biological_process;GO:0008152//metabolic process;GO:0009056//catabolic process;…	--
ncbi_106041002	47.868	42.575	41.106	51.316	27.798	22.848	31.484	36.933	45.7163	29.7658	-0.619054	6.7828e-05	ACVR2A	activin A receptor type 2A, transcript variant X1	Environmental Information Processing;Environmental Information Processing	Signaling molecules and interaction;Signal transduction	ko04060//Cytokine-cytokine receptor interaction;ko04350//TGF-beta signaling pathway	K04670;K04670	GO:0005575//cellular_component;GO:0005622//intracellular;GO:0005623//cell;GO:0005737//cytoplasm;GO:0005868//cytoplasmic dynein complex;GO:0005886//plasma membrane;GO:0005887//integral component of plasma membrane;GO:0009986//cell surface;GO:0016020//membrane;GO:0016021//integral component of membrane;GO:0031224//intrinsic component of membrane;GO:0031226//intrinsic component of plasma membrane;GO…	GO:0000166//nucleotide binding;GO:0003674//molecular_function;GO:0003824//catalytic activity;GO:0004672//protein kinase activity;GO:0004674//protein serine/threonine kinase activity;GO:0004675//transmembrane receptor protein serine/threonine kinase activity;GO:0004888//transmembrane signaling receptor activity;GO:0005488//binding;GO:0005515//protein binding;GO:0005524//ATP binding;GO:0008144//dru…	GO:0000003//reproduction;GO:0001501//skeletal system development;GO:0001702//gastrulation with mouth forming second;GO:0001704//formation of primary germ layer;GO:0001707//mesoderm formation;GO:0001932//regulation of protein phosphorylation;GO:0001934//positive regulation of protein phosphorylation;GO:0002682//regulation of immune system process;GO:0002684//positive regulation of immune system pr…	--
ncbi_106048750	26.585	16.279	11.152	14.483	5.671	7.169	11.07	8.956	17.1247	8.2165	-1.05949	6.85266e-05	FAM83H	family with sequence similarity 83 member H, transcript variant X2	-	-	-	-	GO:0005575//cellular_component;GO:0005622//intracellular;GO:0005623//cell;GO:0005737//cytoplasm;GO:0005856//cytoskeleton;GO:0005882//intermediate filament;GO:0043226//organelle;GO:0043228//non-membrane-bounded organelle;GO:0043229//intracellular organelle;GO:0043232//intracellular non-membrane-bounded organelle;GO:0044422//organelle part;GO:0044424//intracellular part;GO:0044430//cytoskeletal par…	GO:0003674//molecular_function;GO:0005488//binding;GO:0005515//protein binding;GO:0019215//intermediate filament binding;GO:0019899//enzyme binding;GO:0019900//kinase binding;GO:0019901//protein kinase binding;GO:0044877//protein-containing complex binding;GO:1990254//keratin filament binding	GO:0006996//organelle organization;GO:0007010//cytoskeleton organization;GO:0007275//multicellular organism development;GO:0008104//protein localization;GO:0008150//biological_process;GO:0009888//tissue development;GO:0009987//cellular process;GO:0016043//cellular component organization;GO:0030334//regulation of cell migration;GO:0030335//positive regulation of cell migration;GO:0031214//biominer…	--
ncbi_106045215	21.998	17.017	12.635	19.332	9.66	11.511	8.071	13.608	17.7455	10.7125	-0.728158	6.90065e-05	INPP5F	inositol polyphosphate-5-phosphatase F	Metabolism;Environmental Information Processing;Metabolism	Global and overview maps;Signal transduction;Carbohydrate metabolism	ko01100//Metabolic pathways;ko04070//Phosphatidylinositol signaling system;ko00562//Inositol phosphate metabolism	K21798;K21798;K21798	GO:0005575//cellular_component;GO:0005622//intracellular;GO:0005623//cell;GO:0005737//cytoplasm;GO:0005768//endosome;GO:0005769//early endosome;GO:0005905//clathrin-coated pit;GO:0010008//endosome membrane;GO:0012505//endomembrane system;GO:0016020//membrane;GO:0030135//coated vesicle;GO:0030136//clathrin-coated vesicle;GO:0030139//endocytic vesicle;GO:0030424//axon;GO:0030425//dendrite;GO:003109…	GO:0003674//molecular_function;GO:0003824//catalytic activity;GO:0005488//binding;GO:0005515//protein binding;GO:0008934//inositol monophosphate 1-phosphatase activity;GO:0016787//hydrolase activity;GO:0016788//hydrolase activity, acting on ester bonds;GO:0016791//phosphatase activity;GO:0034595//phosphatidylinositol phosphate 5-phosphatase activity;GO:0034596//phosphatidylinositol phosphate 4-ph…	GO:0001919//regulation of receptor recycling;GO:0001921//positive regulation of receptor recycling;GO:0001932//regulation of protein phosphorylation;GO:0001933//negative regulation of protein phosphorylation;GO:0003008//system process;GO:0003012//muscle system process;GO:0003299//muscle hypertrophy in response to stress;GO:0003300//cardiac muscle hypertrophy;GO:0006629//lipid metabolic process;GO…	--
ncbi_106046816	16.588	15.058	30.016	24.708	39.859	67.682	65.456	44.045	21.5925	54.2605	1.32937	6.91171e-05	LOC106046816	GTPase IMAP family member 4-like	-	-	-	-	GO:0005737//cytoplasm;GO:0005887//integral component of plasma membrane;GO:0009898//cytoplasmic side of plasma membrane;GO:0043190//ATP-binding cassette (ABC) transporter complex;GO:0055051//ATP-binding cassette (ABC) transporter complex, integrated substrate binding	GO:0000166//nucleotide binding;GO:0003677//DNA binding;GO:0003924//GTPase activity;GO:0005524//ATP binding;GO:0005525//GTP binding;GO:0015413//nickel-transporting ATPase activity;GO:0019843//rRNA binding;GO:0033230//cysteine-transporting ATPase activity;GO:0043022//ribosome binding;GO:0051539//4 iron, 4 sulfur cluster binding	GO:0006400//tRNA modification;GO:0006412//translation;GO:0015675//nickel cation transport;GO:0033228//cysteine export across plasma membrane;GO:0042254//ribosome biogenesis;GO:0051186//cofactor metabolic process	--
ncbi_106036644	11.291	12.507	8.963	9.174	4.833	4.947	7.698	4.646	10.4838	5.531	-0.922543	6.95248e-05	FLRT3	fibronectin leucine rich transmembrane protein 3, transcript variant X1	-	-	-	-	GO:0005575//cellular_component;GO:0005576//extracellular region;GO:0005615//extracellular space;GO:0005622//intracellular;GO:0005623//cell;GO:0005737//cytoplasm;GO:0005783//endoplasmic reticulum;GO:0005789//endoplasmic reticulum membrane;GO:0005829//cytosol;GO:0005886//plasma membrane;GO:0005887//integral component of plasma membrane;GO:0005911//cell-cell junction;GO:0005912//adherens junction;GO…	GO:0003674//molecular_function;GO:0004857//enzyme inhibitor activity;GO:0004860//protein kinase inhibitor activity;GO:0005102//signaling receptor binding;GO:0005104//fibroblast growth factor receptor binding;GO:0005488//binding;GO:0005515//protein binding;GO:0019207//kinase regulator activity;GO:0019210//kinase inhibitor activity;GO:0019887//protein kinase regulator activity;GO:0030234//enzyme re…	GO:0000902//cell morphogenesis;GO:0000904//cell morphogenesis involved in differentiation;GO:0001932//regulation of protein phosphorylation;GO:0001933//negative regulation of protein phosphorylation;GO:0002009//morphogenesis of an epithelium;GO:0002011//morphogenesis of an epithelial sheet;GO:0003344//pericardium morphogenesis;GO:0003345//proepicardium cell migration involved in pericardium morph…	--
ncbi_106047098	24.739	22.459	17.478	22.249	14.075	12.322	14.655	13.393	21.7312	13.6113	-0.674972	7.05248e-05	NARF	nuclear prelamin A recognition factor	-	-	-	-	GO:0005575//cellular_component;GO:0005622//intracellular;GO:0005623//cell;GO:0005634//nucleus;GO:0005638//lamin filament;GO:0005652//nuclear lamina;GO:0005730//nucleolus;GO:0005856//cytoskeleton;GO:0005882//intermediate filament;GO:0031974//membrane-enclosed lumen;GO:0031981//nuclear lumen;GO:0034399//nuclear periphery;GO:0043226//organelle;GO:0043227//membrane-bounded organelle;GO:0043228//non-m…	GO:0003674//molecular_function;GO:0003824//catalytic activity;GO:0003954//NADH dehydrogenase activity;GO:0005488//binding;GO:0005506//iron ion binding;GO:0005515//protein binding;GO:0005521//lamin binding;GO:0009055//electron transfer activity;GO:0016491//oxidoreductase activity;GO:0016651//oxidoreductase activity, acting on NAD(P)H;GO:0016695//oxidoreductase activity, acting on hydrogen as donor…	GO:0008150//biological_process;GO:0008152//metabolic process;GO:0055114//oxidation-reduction process	--
ncbi_125185079	6.018	8.101	8.856	9.192	15.628	34.791	20.346	14.193	8.04175	21.2395	1.40117	7.16351e-05	CSK	C-terminal Src kinase	-	-	-	-	GO:0005575//cellular_component;GO:0005622//intracellular;GO:0005623//cell;GO:0005737//cytoplasm;GO:0005829//cytosol;GO:0005886//plasma membrane;GO:0005911//cell-cell junction;GO:0009898//cytoplasmic side of plasma membrane;GO:0016020//membrane;GO:0019897//extrinsic component of plasma membrane;GO:0019898//extrinsic component of membrane;GO:0030054//cell junction;GO:0031234//extrinsic component of…	GO:0000166//nucleotide binding;GO:0003674//molecular_function;GO:0003824//catalytic activity;GO:0004672//protein kinase activity;GO:0004713//protein tyrosine kinase activity;GO:0004715//non-membrane spanning protein tyrosine kinase activity;GO:0005102//signaling receptor binding;GO:0005488//binding;GO:0005515//protein binding;GO:0005524//ATP binding;GO:0008022//protein C-terminus binding;GO:00081…	GO:0000003//reproduction;GO:0001817//regulation of cytokine production;GO:0001818//negative regulation of cytokine production;GO:0001894//tissue homeostasis;GO:0001932//regulation of protein phosphorylation;GO:0001933//negative regulation of protein phosphorylation;GO:0001934//positive regulation of protein phosphorylation;GO:0002119//nematode larval development;GO:0002164//larval development;GO:…	--
ncbi_106035479	18.356	18.454	11.88	16.387	11.388	9.37	8.196	10.584	16.2692	9.8845	-0.718908	7.18157e-05	FRMD4B	FERM domain containing 4B, transcript variant X4	-	-	-	-	GO:0001726//ruffle;GO:0005575//cellular_component;GO:0005622//intracellular;GO:0005623//cell;GO:0005737//cytoplasm;GO:0005856//cytoskeleton;GO:0005911//cell-cell junction;GO:0005912//adherens junction;GO:0005923//bicellular tight junction;GO:0030054//cell junction;GO:0031252//cell leading edge;GO:0042995//cell projection;GO:0043226//organelle;GO:0043228//non-membrane-bounded organelle;GO:0043229/…	-	GO:0007163//establishment or maintenance of cell polarity;GO:0008150//biological_process;GO:0009987//cellular process;GO:0030010//establishment of cell polarity;GO:0090162//establishment of epithelial cell polarity	--
ncbi_106046869	12.815	15.109	9.26	11.64	6.674	5.977	7.739	8.98	12.206	7.3425	-0.733247	7.18948e-05	MARCHF5	membrane associated ring-CH-type finger 5, transcript variant X1	-	-	-	-	GO:0005575//cellular_component;GO:0005622//intracellular;GO:0005623//cell;GO:0005737//cytoplasm;GO:0005739//mitochondrion;GO:0005740//mitochondrial envelope;GO:0005741//mitochondrial outer membrane;GO:0005783//endoplasmic reticulum;GO:0005789//endoplasmic reticulum membrane;GO:0012505//endomembrane system;GO:0016020//membrane;GO:0016021//integral component of membrane;GO:0019867//outer membrane;G…	GO:0003674//molecular_function;GO:0003824//catalytic activity;GO:0004842//ubiquitin-protein transferase activity;GO:0005488//binding;GO:0005515//protein binding;GO:0008270//zinc ion binding;GO:0016740//transferase activity;GO:0019787//ubiquitin-like protein transferase activity;GO:0019899//enzyme binding;GO:0043167//ion binding;GO:0043169//cation binding;GO:0046872//metal ion binding;GO:0046914//…	GO:0000209//protein polyubiquitination;GO:0006464//cellular protein modification process;GO:0006807//nitrogen compound metabolic process;GO:0008104//protein localization;GO:0008150//biological_process;GO:0008152//metabolic process;GO:0009987//cellular process;GO:0010638//positive regulation of organelle organization;GO:0010821//regulation of mitochondrion organization;GO:0010822//positive regulat…	--
ncbi_106044971	6.588	10.483	13.335	11.604	28.853	30.778	21.985	19.612	10.5025	25.307	1.2688	7.2202e-05	LOC106044971	procathepsin L-like, transcript variant X2	Cellular Processes;Cellular Processes;Cellular Processes;Cellular Processes	Transport and catabolism;Transport and catabolism;Transport and catabolism;Cell growth and death	ko04140//Autophagy - animal;ko04145//Phagosome;ko04142//Lysosome;ko04210//Apoptosis	K01365;K01365;K01365;K01365	-	GO:0004197//cysteine-type endopeptidase activity;GO:0008234//cysteine-type peptidase activity	GO:0006508//proteolysis;GO:0050790//regulation of catalytic activity	--
ncbi_106034966	34.609	26.723	14.321	29.788	11.288	11.744	12.877	19.723	26.3603	13.908	-0.922449	7.2674e-05	FAM210A	family with sequence similarity 210 member A, transcript variant X1	-	-	-	-	GO:0005575//cellular_component;GO:0005576//extracellular region;GO:0005622//intracellular;GO:0005623//cell;GO:0005737//cytoplasm;GO:0005739//mitochondrion;GO:0005741//mitochondrial outer membrane;GO:0016020//membrane;GO:0016021//integral component of membrane;GO:0031224//intrinsic component of membrane;GO:0043226//organelle;GO:0043227//membrane-bounded organelle;GO:0043229//intracellular organell…	GO:0003924//GTPase activity;GO:0008289//lipid binding;GO:0019899//enzyme binding	GO:0006869//lipid transport;GO:0008053//mitochondrial fusion;GO:0042157//lipoprotein metabolic process;GO:0055085//transmembrane transport	--
ncbi_106037444	67.519	75.63	61.223	65.952	49.395	44.44	42.006	44.293	67.581	45.0335	-0.585619	7.26915e-05	HPRT1	hypoxanthine phosphoribosyltransferase 1	Metabolism;Metabolism;Metabolism	Global and overview maps;Nucleotide metabolism;Xenobiotics biodegradation and metabolism	ko01100//Metabolic pathways;ko00230//Purine metabolism;ko00983//Drug metabolism - other enzymes	K00760;K00760;K00760	GO:0005575//cellular_component;GO:0005622//intracellular;GO:0005623//cell;GO:0005694//chromosome;GO:0005737//cytoplasm;GO:0005829//cytosol;GO:0043226//organelle;GO:0043228//non-membrane-bounded organelle;GO:0043229//intracellular organelle;GO:0043232//intracellular non-membrane-bounded organelle;GO:0044424//intracellular part;GO:0044444//cytoplasmic part;GO:0044464//cell part	GO:0000166//nucleotide binding;GO:0000287//magnesium ion binding;GO:0002054//nucleobase binding;GO:0002057//guanine binding;GO:0002060//purine nucleobase binding;GO:0003674//molecular_function;GO:0003824//catalytic activity;GO:0003999//adenine phosphoribosyltransferase activity;GO:0004422//hypoxanthine phosphoribosyltransferase activity;GO:0004588//orotate phosphoribosyltransferase activity;GO:00…	GO:0000902//cell morphogenesis;GO:0000904//cell morphogenesis involved in differentiation;GO:0001775//cell activation;GO:0001906//cell killing;GO:0001909//leukocyte mediated cytotoxicity;GO:0001913//T cell mediated cytotoxicity;GO:0001975//response to amphetamine;GO:0002250//adaptive immune response;GO:0002252//immune effector process;GO:0002376//immune system process;GO:0002443//leukocyte mediat…	--
ncbi_106047835	6.453	8.929	7.976	11.368	34.917	42.943	22.583	10.746	8.6815	27.7972	1.67893	7.29074e-05	CDCA3	cell division cycle associated 3	-	-	-	-	GO:0005840//ribosome	GO:0003735//structural constituent of ribosome	GO:0006412//translation	--
ncbi_106038290	97.4	73.433	46.39	71.571	34.204	37.651	41.871	51.868	72.1985	41.3985	-0.80239	7.35253e-05	CMAS	cytidine monophosphate N-acetylneuraminic acid synthetase, transcript variant X1	Metabolism;Metabolism	Global and overview maps;Carbohydrate metabolism	ko01100//Metabolic pathways;ko00520//Amino sugar and nucleotide sugar metabolism	K21749;K21749	GO:0005575//cellular_component;GO:0005622//intracellular;GO:0005623//cell;GO:0005634//nucleus;GO:0005654//nucleoplasm;GO:0005737//cytoplasm;GO:0005794//Golgi apparatus;GO:0005802//trans-Golgi network;GO:0012505//endomembrane system;GO:0031974//membrane-enclosed lumen;GO:0031981//nuclear lumen;GO:0031984//organelle subcompartment;GO:0043226//organelle;GO:0043227//membrane-bounded organelle;GO:0043…	GO:0003674//molecular_function;GO:0003824//catalytic activity;GO:0004594//pantothenate kinase activity;GO:0008690//3-deoxy-manno-octulosonate cytidylyltransferase activity;GO:0008781//N-acylneuraminate cytidylyltransferase activity;GO:0008967//phosphoglycolate phosphatase activity;GO:0016740//transferase activity;GO:0016772//transferase activity, transferring phosphorus-containing groups;GO:00167…	GO:0006040//amino sugar metabolic process;GO:0006054//N-acetylneuraminate metabolic process;GO:0006055//CMP-N-acetylneuraminate biosynthetic process;GO:0006082//organic acid metabolic process;GO:0006139//nucleobase-containing compound metabolic process;GO:0006725//cellular aromatic compound metabolic process;GO:0006793//phosphorus metabolic process;GO:0006807//nitrogen compound metabolic process;…	--
ncbi_125184209	62.316	48.403	32.686	54.239	30.973	20.74	25.346	35.926	49.411	28.2462	-0.806773	7.49987e-05	SMLR1	small leucine rich protein 1, transcript variant X1	-	-	-	-	-	-	GO:0045444//fat cell differentiation	--
ncbi_106044265	44.843	41.148	28.21	42.46	21.533	20.423	26.059	27.992	39.1653	24.0018	-0.706435	7.58228e-05	VTA1	vesicle trafficking 1	Cellular Processes	Transport and catabolism	ko04144//Endocytosis	K12199	GO:0005575//cellular_component;GO:0005622//intracellular;GO:0005623//cell;GO:0005634//nucleus;GO:0005654//nucleoplasm;GO:0005737//cytoplasm;GO:0005768//endosome;GO:0005770//late endosome;GO:0005771//multivesicular body;GO:0005829//cytosol;GO:0010008//endosome membrane;GO:0012505//endomembrane system;GO:0016020//membrane;GO:0031090//organelle membrane;GO:0031410//cytoplasmic vesicle;GO:0031974//me…	GO:0001671//ATPase activator activity;GO:0003674//molecular_function;GO:0005488//binding;GO:0005515//protein binding;GO:0008022//protein C-terminus binding;GO:0008047//enzyme activator activity;GO:0030234//enzyme regulator activity;GO:0042802//identical protein binding;GO:0042803//protein homodimerization activity;GO:0046983//protein dimerization activity;GO:0060589//nucleoside-triphosphatase reg…	GO:0000003//reproduction;GO:0002376//immune system process;GO:0002831//regulation of response to biotic stimulus;GO:0002833//positive regulation of response to biotic stimulus;GO:0003006//developmental process involved in reproduction;GO:0006810//transport;GO:0006869//lipid transport;GO:0006914//autophagy;GO:0006950//response to stress;GO:0006952//defense response;GO:0006955//immune response;GO:0…	--
ncbi_106043924	77.962	62.874	51.741	78.485	35.578	34.838	47.21	46.274	67.7655	40.975	-0.725807	7.69692e-05	NDFIP2	Nedd4 family interacting protein 2, transcript variant X1	-	-	-	-	GO:0000139//Golgi membrane;GO:0005575//cellular_component;GO:0005622//intracellular;GO:0005623//cell;GO:0005737//cytoplasm;GO:0005739//mitochondrion;GO:0005768//endosome;GO:0005770//late endosome;GO:0005771//multivesicular body;GO:0005783//endoplasmic reticulum;GO:0005794//Golgi apparatus;GO:0010008//endosome membrane;GO:0012505//endomembrane system;GO:0016020//membrane;GO:0016021//integral compo…	GO:0003674//molecular_function;GO:0005488//binding;GO:0005515//protein binding;GO:0019904//protein domain specific binding;GO:0050699//WW domain binding	GO:0006810//transport;GO:0006811//ion transport;GO:0006812//cation transport;GO:0007034//vacuolar transport;GO:0007411//axon guidance;GO:0008150//biological_process;GO:0009892//negative regulation of metabolic process;GO:0009893//positive regulation of metabolic process;GO:0009966//regulation of signal transduction;GO:0009967//positive regulation of signal transduction;GO:0010468//regulation of g…	--
ncbi_106040136	4.697	6.636	3.917	4.057	6.691	14.375	18.537	13.353	4.82675	13.239	1.45567	7.77964e-05	B4GALT1	beta-1,4-galactosyltransferase 1	Metabolism;Metabolism;Metabolism;Metabolism;Metabolism;Metabolism;Metabolism;Metabolism	Global and overview maps;Glycan biosynthesis and metabolism;Glycan biosynthesis and metabolism;Glycan biosynthesis and metabolism;Carbohydrate metabolism;Glycan biosynthesis and metabolism;Glycan biosynthesis and metabolism;Glycan biosynthesis and metabolism	ko01100//Metabolic pathways;ko00510//N-Glycan biosynthesis;ko00514//Other types of O-glycan biosynthesis;ko00513//Various types of N-glycan biosynthesis;ko00052//Galactose metabolism;ko00601//Glycosphingolipid biosynthesis - lacto and neolacto series;ko00515//Mannose type O-glycan biosynthesis;ko00533//Glycosaminoglycan biosynthesis - keratan sulfate	K07966;K07966;K07966;K07966;K07966;K07966;K07966;K07966	GO:0000138//Golgi trans cisterna;GO:0000139//Golgi membrane;GO:0000323//lytic vacuole;GO:0005575//cellular_component;GO:0005576//extracellular region;GO:0005615//extracellular space;GO:0005622//intracellular;GO:0005623//cell;GO:0005737//cytoplasm;GO:0005764//lysosome;GO:0005765//lysosomal membrane;GO:0005766//primary lysosome;GO:0005773//vacuole;GO:0005774//vacuolar membrane;GO:0005794//Golgi app…	GO:0003674//molecular_function;GO:0003824//catalytic activity;GO:0003831//beta-N-acetylglucosaminylglycopeptide beta-1,4-galactosyltransferase activity;GO:0003945//N-acetyllactosamine synthase activity;GO:0004461//lactose synthase activity;GO:0005488//binding;GO:0005515//protein binding;GO:0008092//cytoskeletal protein binding;GO:0008194//UDP-glycosyltransferase activity;GO:0008378//galactosyltra…	GO:0000003//reproduction;GO:0001525//angiogenesis;GO:0001568//blood vessel development;GO:0001763//morphogenesis of a branching structure;GO:0001775//cell activation;GO:0001944//vasculature development;GO:0002009//morphogenesis of an epithelium;GO:0002064//epithelial cell development;GO:0002252//immune effector process;GO:0002263//cell activation involved in immune response;GO:0002274//myeloid le…	--
ncbi_106038159	2866.07	3122.79	4527.07	3318.17	1636.4	982.695	2548.51	1751.62	3458.53	1729.81	-0.999547	7.85973e-05	LOC106038159	meprin A subunit alpha-like, transcript variant X2	-	-	-	-	GO:0005575//cellular_component;GO:0005576//extracellular region;GO:0005615//extracellular space;GO:0005623//cell;GO:0005886//plasma membrane;GO:0005887//integral component of plasma membrane;GO:0016020//membrane;GO:0016021//integral component of membrane;GO:0017090//meprin A complex;GO:0031224//intrinsic component of membrane;GO:0031226//intrinsic component of plasma membrane;GO:0032991//protein-…	GO:0003674//molecular_function;GO:0003824//catalytic activity;GO:0004175//endopeptidase activity;GO:0004222//metalloendopeptidase activity;GO:0005488//binding;GO:0005509//calcium ion binding;GO:0008233//peptidase activity;GO:0008237//metallopeptidase activity;GO:0008270//zinc ion binding;GO:0016787//hydrolase activity;GO:0043167//ion binding;GO:0043169//cation binding;GO:0046872//metal ion bindin…	GO:0006508//proteolysis;GO:0006807//nitrogen compound metabolic process;GO:0008150//biological_process;GO:0008152//metabolic process;GO:0019538//protein metabolic process;GO:0043170//macromolecule metabolic process;GO:0044238//primary metabolic process;GO:0071704//organic substance metabolic process;GO:1901564//organonitrogen compound metabolic process	--
ncbi_106048221	7.095	7.542	9.834	8.689	16.099	19.668	28.075	15.084	8.29	19.7315	1.25106	8.24809e-05	SBNO2	strawberry notch homolog 2, transcript variant X1	-	-	-	-	-	GO:0003677//DNA binding;GO:0005524//ATP binding;GO:0016787//hydrolase activity	GO:0000768//syncytium formation by plasma membrane fusion;GO:0001503//ossification;GO:0001775//cell activation;GO:0002237//response to molecule of bacterial origin;GO:0002252//immune effector process;GO:0002263//cell activation involved in immune response;GO:0002274//myeloid leukocyte activation;GO:0002275//myeloid cell activation involved in immune response;GO:0002281//macrophage activation invo…	--
ncbi_106030266	18.465	13.413	11.435	11.484	7.188	5.766	8.668	9.947	13.6992	7.89225	-0.795588	8.4227e-05	KAT2B	lysine acetyltransferase 2B	Environmental Information Processing	Signal transduction	ko04330//Notch signaling pathway	K06062	GO:0000123//histone acetyltransferase complex;GO:0000125//PCAF complex;GO:0000228//nuclear chromosome;GO:0000775//chromosome, centromeric region;GO:0000776//kinetochore;GO:0000785//chromatin;GO:0000790//nuclear chromatin;GO:0005575//cellular_component;GO:0005622//intracellular;GO:0005623//cell;GO:0005634//nucleus;GO:0005654//nucleoplasm;GO:0005671//Ada2/Gcn5/Ada3 transcription activator complex;G…	GO:0000976//transcription regulatory region sequence-specific DNA binding;GO:0000977//RNA polymerase II regulatory region sequence-specific DNA binding;GO:0001012//RNA polymerase II regulatory region DNA binding;GO:0001067//regulatory region nucleic acid binding;GO:0003674//molecular_function;GO:0003676//nucleic acid binding;GO:0003677//DNA binding;GO:0003682//chromatin binding;GO:0003690//double…	GO:0000079//regulation of cyclin-dependent protein serine/threonine kinase activity;GO:0001932//regulation of protein phosphorylation;GO:0001933//negative regulation of protein phosphorylation;GO:0002682//regulation of immune system process;GO:0003008//system process;GO:0003013//circulatory system process;GO:0003018//vascular process in circulatory system;GO:0006109//regulation of carbohydrate me…	--
ncbi_106030530	18.222	14.712	11.769	15.609	10.178	9.749	7.897	9.802	15.078	9.4065	-0.680715	8.57763e-05	TMEM64	transmembrane protein 64	-	-	-	-	GO:0005575//cellular_component;GO:0005622//intracellular;GO:0005623//cell;GO:0005737//cytoplasm;GO:0005783//endoplasmic reticulum;GO:0012505//endomembrane system;GO:0016020//membrane;GO:0016021//integral component of membrane;GO:0031224//intrinsic component of membrane;GO:0043226//organelle;GO:0043227//membrane-bounded organelle;GO:0043229//intracellular organelle;GO:0043231//intracellular membra…	-	GO:0001503//ossification;GO:0001649//osteoblast differentiation;GO:0002682//regulation of immune system process;GO:0002684//positive regulation of immune system process;GO:0002761//regulation of myeloid leukocyte differentiation;GO:0002763//positive regulation of myeloid leukocyte differentiation;GO:0006873//cellular ion homeostasis;GO:0006874//cellular calcium ion homeostasis;GO:0006875//cellula…	--
ncbi_125183345	120.498	201.982	106.582	208.3	510.581	584.301	360.438	257.891	159.34	428.303	1.42652	8.58349e-05	LOC125183345	dispanin subfamily A member 2b-like	-	-	-	-	GO:0016021//integral component of membrane	-	GO:0009292//genetic transfer	--
ncbi_106031116	5.363	6.827	6.215	4.858	10.672	45.681	15.909	10.442	5.81575	20.676	1.82992	8.66177e-05	HVCN1	hydrogen voltage gated channel 1, transcript variant X1	-	-	-	-	GO:0005575//cellular_component;GO:0005622//intracellular;GO:0005623//cell;GO:0005737//cytoplasm;GO:0005886//plasma membrane;GO:0005887//integral component of plasma membrane;GO:0012505//endomembrane system;GO:0012506//vesicle membrane;GO:0016020//membrane;GO:0016021//integral component of membrane;GO:0030141//secretory granule;GO:0030659//cytoplasmic vesicle membrane;GO:0030667//secretory granule…	GO:0003674//molecular_function;GO:0005215//transporter activity;GO:0005216//ion channel activity;GO:0005244//voltage-gated ion channel activity;GO:0005261//cation channel activity;GO:0005488//binding;GO:0005515//protein binding;GO:0008270//zinc ion binding;GO:0008324//cation transmembrane transporter activity;GO:0015075//ion transmembrane transporter activity;GO:0015077//monovalent inorganic cati…	GO:0000003//reproduction;GO:0001775//cell activation;GO:0002252//immune effector process;GO:0002263//cell activation involved in immune response;GO:0002274//myeloid leukocyte activation;GO:0002275//myeloid cell activation involved in immune response;GO:0002283//neutrophil activation involved in immune response;GO:0002366//leukocyte activation involved in immune response;GO:0002376//immune system …	--
ncbi_106049346	438.52	356.283	216.029	309.903	159.867	111.534	221.606	196.06	330.184	172.267	-0.938625	8.75973e-05	LOC106049346	butyrophilin subfamily 3 member A3-like	-	-	-	-	GO:0005887//integral component of plasma membrane;GO:0055051//ATP-binding cassette (ABC) transporter complex, integrated substrate binding	GO:0005515//protein binding;GO:0005524//ATP binding;GO:0033230//cysteine-transporting ATPase activity	GO:0033228//cysteine export across plasma membrane	--
ncbi_106048044	30.862	27.742	13.83	27.13	14.637	13.626	12.851	12.81	24.891	13.481	-0.884697	8.89772e-05	CCDC90B	coiled-coil domain containing 90B, transcript variant X2	-	-	-	-	GO:0005575//cellular_component;GO:0005622//intracellular;GO:0005623//cell;GO:0005737//cytoplasm;GO:0005739//mitochondrion;GO:0005740//mitochondrial envelope;GO:0016020//membrane;GO:0016021//integral component of membrane;GO:0019031//viral envelope;GO:0031090//organelle membrane;GO:0031224//intrinsic component of membrane;GO:0031966//mitochondrial membrane;GO:0031967//organelle envelope;GO:0031975…	GO:0019901//protein kinase binding	GO:0019064//fusion of virus membrane with host plasma membrane	--
ncbi_106038930	22.968	20.549	22.134	19.697	12.814	16.385	11.71	14.173	21.337	13.7705	-0.631776	9.12595e-05	LOC106038930	disintegrin and metalloproteinase domain-containing protein 9-like, transcript variant X2	-	-	-	-	GO:0031012//extracellular matrix	GO:0004222//metalloendopeptidase activity;GO:0008237//metallopeptidase activity;GO:0008270//zinc ion binding	GO:0006508//proteolysis	--
ncbi_106046691	65.175	57.9	34.668	56.326	25.425	27.794	33.948	39.121	53.5172	31.572	-0.761358	9.26402e-05	SCOC	short coiled-coil protein, transcript variant X1	-	-	-	-	GO:0000139//Golgi membrane;GO:0000776//kinetochore;GO:0005575//cellular_component;GO:0005622//intracellular;GO:0005623//cell;GO:0005634//nucleus;GO:0005654//nucleoplasm;GO:0005737//cytoplasm;GO:0005768//endosome;GO:0005794//Golgi apparatus;GO:0005802//trans-Golgi network;GO:0005829//cytosol;GO:0012505//endomembrane system;GO:0016020//membrane;GO:0016021//integral component of membrane;GO:0030424/…	GO:0003674//molecular_function;GO:0003700//DNA-binding transcription factor activity;GO:0005488//binding;GO:0005515//protein binding;GO:0005524//ATP binding;GO:0043565//sequence-specific DNA binding	GO:0001558//regulation of cell growth;GO:0003008//system process;GO:0006260//DNA replication;GO:0006355//regulation of transcription, DNA-templated;GO:0007059//chromosome segregation;GO:0007275//multicellular organism development;GO:0007399//nervous system development;GO:0007600//sensory perception;GO:0008150//biological_process;GO:0008361//regulation of cell size;GO:0008608//attachment of spindl…	--
ncbi_106036001	20.971	15.03	8.075	14.796	6.253	8.13	7.74	8.553	14.718	7.669	-0.940471	9.30474e-05	LOC106036001	uncharacterized LOC106036001, transcript variant X1	-	-	-	-	-	-	-	--
ncbi_106038668	26.482	23.837	23.42	21.345	12.17	12.263	15.296	21.849	23.771	15.3945	-0.626788	9.4721e-05	LOC106038668	cytochrome P450 2U1	Metabolism;Metabolism;Metabolism	Global and overview maps;Lipid metabolism;Lipid metabolism	ko01100//Metabolic pathways;ko00590//Arachidonic acid metabolism;ko00071//Fatty acid degradation	K07422;K07422;K07422	GO:0005575//cellular_component;GO:0005622//intracellular;GO:0005623//cell;GO:0005737//cytoplasm;GO:0005783//endoplasmic reticulum;GO:0005789//endoplasmic reticulum membrane;GO:0012505//endomembrane system;GO:0016020//membrane;GO:0016021//integral component of membrane;GO:0031090//organelle membrane;GO:0031224//intrinsic component of membrane;GO:0031984//organelle subcompartment;GO:0042175//nuclea…	GO:0003674//molecular_function;GO:0003824//catalytic activity;GO:0004497//monooxygenase activity;GO:0005488//binding;GO:0005506//iron ion binding;GO:0008395//steroid hydroxylase activity;GO:0016491//oxidoreductase activity;GO:0016705//oxidoreductase activity, acting on paired donors, with incorporation or reduction of molecular oxygen;GO:0016712//oxidoreductase activity, acting on paired donors, …	GO:0000003//reproduction;GO:0001676//long-chain fatty acid metabolic process;GO:0002009//morphogenesis of an epithelium;GO:0002064//epithelial cell development;GO:0002065//columnar/cuboidal epithelial cell differentiation;GO:0002066//columnar/cuboidal epithelial cell development;GO:0002165//instar larval or pupal development;GO:0003006//developmental process involved in reproduction;GO:0006082//o…	--
ncbi_106041051	5.889	5.003	4.694	6.05	6.69	23.911	15.36	10.901	5.409	14.2155	1.39403	9.50157e-05	NCF1	neutrophil cytosolic factor 1, transcript variant X1	Cellular Processes	Transport and catabolism	ko04145//Phagosome	K08011	GO:0000323//lytic vacuole;GO:0002102//podosome;GO:0005575//cellular_component;GO:0005622//intracellular;GO:0005623//cell;GO:0005737//cytoplasm;GO:0005764//lysosome;GO:0005767//secondary lysosome;GO:0005773//vacuole;GO:0005783//endoplasmic reticulum;GO:0005791//rough endoplasmic reticulum;GO:0005794//Golgi apparatus;GO:0005829//cytosol;GO:0005856//cytoskeleton;GO:0005886//plasma membrane;GO:000588…	GO:0003674//molecular_function;GO:0003824//catalytic activity;GO:0005488//binding;GO:0005515//protein binding;GO:0005543//phospholipid binding;GO:0008047//enzyme activator activity;GO:0008289//lipid binding;GO:0009055//electron transfer activity;GO:0016175//superoxide-generating NADPH oxidase activity;GO:0016176//superoxide-generating NADPH oxidase activator activity;GO:0016491//oxidoreductase ac…	GO:0000302//response to reactive oxygen species;GO:0001878//response to yeast;GO:0001906//cell killing;GO:0001909//leukocyte mediated cytotoxicity;GO:0001932//regulation of protein phosphorylation;GO:0001934//positive regulation of protein phosphorylation;GO:0002252//immune effector process;GO:0002376//immune system process;GO:0002443//leukocyte mediated immunity;GO:0002444//myeloid leukocyte med…	--
ncbi_106030602	16.07	11.086	8.946	13.293	5.716	5.698	8.188	8.552	12.3488	7.0385	-0.811025	9.89151e-05	LACTB2	lactamase beta 2	-	-	-	-	GO:0005575//cellular_component;GO:0005622//intracellular;GO:0005623//cell;GO:0005737//cytoplasm;GO:0005739//mitochondrion;GO:0005759//mitochondrial matrix;GO:0031974//membrane-enclosed lumen;GO:0043226//organelle;GO:0043227//membrane-bounded organelle;GO:0043229//intracellular organelle;GO:0043231//intracellular membrane-bounded organelle;GO:0043233//organelle lumen;GO:0044422//organelle part;GO:…	GO:0003674//molecular_function;GO:0003676//nucleic acid binding;GO:0003723//RNA binding;GO:0003727//single-stranded RNA binding;GO:0003824//catalytic activity;GO:0004416//hydroxyacylglutathione hydrolase activity;GO:0004518//nuclease activity;GO:0004519//endonuclease activity;GO:0004521//endoribonuclease activity;GO:0004540//ribonuclease activity;GO:0005215//transporter activity;GO:0005488//bindi…	GO:0006139//nucleobase-containing compound metabolic process;GO:0006725//cellular aromatic compound metabolic process;GO:0006807//nitrogen compound metabolic process;GO:0008150//biological_process;GO:0008152//metabolic process;GO:0009290//DNA import into cell involved in transformation;GO:0009987//cellular process;GO:0016070//RNA metabolic process;GO:0019243//methylglyoxal catabolic process to D-…	--
ncbi_106042249	13.037	12.004	8.975	12.201	6.572	6.691	7.909	6.444	11.5542	6.904	-0.742919	9.8936e-05	CHAC2	ChaC glutathione specific gamma-glutamylcyclotransferase 2	Metabolism;Metabolism	Global and overview maps;Metabolism of other amino acids	ko01100//Metabolic pathways;ko00480//Glutathione metabolism	K07232;K07232	GO:0005575//cellular_component;GO:0005622//intracellular;GO:0005623//cell;GO:0005634//nucleus;GO:0005737//cytoplasm;GO:0005829//cytosol;GO:0043226//organelle;GO:0043227//membrane-bounded organelle;GO:0043229//intracellular organelle;GO:0043231//intracellular membrane-bounded organelle;GO:0044424//intracellular part;GO:0044444//cytoplasmic part;GO:0044464//cell part	GO:0003674//molecular_function;GO:0003824//catalytic activity;GO:0003839//gamma-glutamylcyclotransferase activity;GO:0016603//glutaminyl-peptide cyclotransferase activity;GO:0016740//transferase activity;GO:0016746//transferase activity, transferring acyl groups;GO:0016755//transferase activity, transferring amino-acyl groups;GO:0016829//lyase activity;GO:0016840//carbon-nitrogen lyase activity;G…	GO:0006518//peptide metabolic process;GO:0006575//cellular modified amino acid metabolic process;GO:0006749//glutathione metabolic process;GO:0006750//glutathione biosynthetic process;GO:0006751//glutathione catabolic process;GO:0006790//sulfur compound metabolic process;GO:0006807//nitrogen compound metabolic process;GO:0008150//biological_process;GO:0008152//metabolic process;GO:0009056//catabo…	--
ncbi_106038759	6.52	7.787	16.943	9.389	6.003	4.772	4.242	3.214	10.1598	4.55775	-1.15647	9.91853e-05	LOC106038759	tubulin alpha-3 chain	Human Diseases;Cellular Processes;Cellular Processes;Cellular Processes;Cellular Processes	Infectious disease: bacterial;Cellular community - eukaryotes;Transport and catabolism;Cell growth and death;Cellular community - eukaryotes	ko05132//Salmonella infection;ko04530//Tight junction;ko04145//Phagosome;ko04210//Apoptosis;ko04540//Gap junction	K07374;K07374;K07374;K07374;K07374	-	GO:0003924//GTPase activity	GO:0000910//cytokinesis	--
ncbi_106034384	25.316	24.074	22.166	22.316	14.908	11.302	17.047	16.911	23.468	15.042	-0.641698	9.98506e-05	WWC1	WW and C2 domain containing 1, transcript variant X2	-	-	-	-	GO:0001726//ruffle;GO:0005575//cellular_component;GO:0005622//intracellular;GO:0005623//cell;GO:0005634//nucleus;GO:0005737//cytoplasm;GO:0005829//cytosol;GO:0005886//plasma membrane;GO:0016020//membrane;GO:0031252//cell leading edge;GO:0031253//cell projection membrane;GO:0031256//leading edge membrane;GO:0032587//ruffle membrane;GO:0032991//protein-containing complex;GO:0042995//cell projection…	GO:0003674//molecular_function;GO:0003712//transcription coregulator activity;GO:0003713//transcription coactivator activity;GO:0005198//structural molecule activity;GO:0005488//binding;GO:0005515//protein binding;GO:0019899//enzyme binding;GO:0019900//kinase binding;GO:0030674//protein binding, bridging;GO:0032947//protein-containing complex scaffold activity;GO:0060090//molecular adaptor activi…	GO:0000122//negative regulation of transcription by RNA polymerase II;GO:0001932//regulation of protein phosphorylation;GO:0001934//positive regulation of protein phosphorylation;GO:0006139//nucleobase-containing compound metabolic process;GO:0006351//transcription, DNA-templated;GO:0006355//regulation of transcription, DNA-templated;GO:0006357//regulation of transcription by RNA polymerase II;GO…	--
ncbi_106039148	41.176	27.113	13.987	29.459	10.002	10.239	16.788	16.679	27.9337	13.427	-1.05687	9.98921e-05	HHLA2	HERV-H LTR-associating 2, transcript variant X1	-	-	-	-	GO:0005575//cellular_component;GO:0016020//membrane;GO:0016021//integral component of membrane;GO:0031224//intrinsic component of membrane;GO:0044425//membrane part	-	GO:0001817//regulation of cytokine production;GO:0001819//positive regulation of cytokine production;GO:0002376//immune system process;GO:0002682//regulation of immune system process;GO:0002684//positive regulation of immune system process;GO:0002694//regulation of leukocyte activation;GO:0002696//positive regulation of leukocyte activation;GO:0008150//biological_process;GO:0008284//positive regu…	--
ncbi_125183171	1.856	3.783	3.998	3.696	13.667	12.181	6.536	7.84	3.33325	10.056	1.59306	0.000100573	EFHD2	EF-hand domain family member D2, transcript variant X1	-	-	-	-	GO:0005575//cellular_component;GO:0016020//membrane;GO:0044425//membrane part;GO:0045121//membrane raft;GO:0098589//membrane region;GO:0098805//whole membrane;GO:0098857//membrane microdomain	GO:0003674//molecular_function;GO:0005488//binding;GO:0005509//calcium ion binding;GO:0043167//ion binding;GO:0043169//cation binding;GO:0046872//metal ion binding	-	--
ncbi_106049328	2.439	0.844	2.703	0.931	3.859	61.662	46.473	4.232	1.72925	29.0565	4.07064	0.000101264	LOC106049328	alveolar macrophage chemotactic factor-like	Environmental Information Processing	Signaling molecules and interaction	ko04060//Cytokine-cytokine receptor interaction	K10032	GO:0005576//extracellular region	GO:0008009//chemokine activity	GO:0006955//immune response	--
ncbi_106044699	25.575	27.585	19.506	28.911	17.446	15.483	14.424	19.036	25.3942	16.5972	-0.613558	0.000101609	LGALSL	galectin like	-	-	-	-	GO:0005575//cellular_component;GO:0005622//intracellular;GO:0005623//cell;GO:0005737//cytoplasm;GO:0044424//intracellular part;GO:0044464//cell part	GO:0003674//molecular_function;GO:0005488//binding;GO:0030246//carbohydrate binding	-	--
ncbi_106044500	162.253	163.172	119.018	191.794	94.366	73.115	97.585	131.901	159.059	99.2417	-0.680545	0.000103138	CAT	catalase, transcript variant X1	Metabolism;Environmental Information Processing;Metabolism;Cellular Processes;Metabolism;Metabolism	Global and overview maps;Signal transduction;Global and overview maps;Transport and catabolism;Amino acid metabolism;Carbohydrate metabolism	ko01100//Metabolic pathways;ko04068//FoxO signaling pathway;ko01200//Carbon metabolism;ko04146//Peroxisome;ko00380//Tryptophan metabolism;ko00630//Glyoxylate and dicarboxylate metabolism	K03781;K03781;K03781;K03781;K03781;K03781	GO:0000323//lytic vacuole;GO:0005575//cellular_component;GO:0005576//extracellular region;GO:0005615//extracellular space;GO:0005622//intracellular;GO:0005623//cell;GO:0005737//cytoplasm;GO:0005739//mitochondrion;GO:0005740//mitochondrial envelope;GO:0005758//mitochondrial intermembrane space;GO:0005764//lysosome;GO:0005773//vacuole;GO:0005777//peroxisome;GO:0005778//peroxisomal membrane;GO:00057…	GO:0000166//nucleotide binding;GO:0003674//molecular_function;GO:0003824//catalytic activity;GO:0004046//aminoacylase activity;GO:0004096//catalase activity;GO:0004601//peroxidase activity;GO:0005102//signaling receptor binding;GO:0005488//binding;GO:0005515//protein binding;GO:0016209//antioxidant activity;GO:0016491//oxidoreductase activity;GO:0016627//oxidoreductase activity, acting on the CH-…	GO:0000302//response to reactive oxygen species;GO:0001101//response to acid chemical;GO:0001655//urogenital system development;GO:0001657//ureteric bud development;GO:0001666//response to hypoxia;GO:0001775//cell activation;GO:0001822//kidney development;GO:0001823//mesonephros development;GO:0002252//immune effector process;GO:0002263//cell activation involved in immune response;GO:0002274//mye…	--
ncbi_106039512	25.487	18.798	13.313	19.608	9.274	10.601	12.707	12.496	19.3015	11.2695	-0.776289	0.000103408	IGF2R	insulin like growth factor 2 receptor, transcript variant X2	Cellular Processes;Cellular Processes	Transport and catabolism;Transport and catabolism	ko04144//Endocytosis;ko04142//Lysosome	K06564;K06564	GO:0000139//Golgi membrane;GO:0000323//lytic vacuole;GO:0005575//cellular_component;GO:0005576//extracellular region;GO:0005615//extracellular space;GO:0005622//intracellular;GO:0005623//cell;GO:0005634//nucleus;GO:0005635//nuclear envelope;GO:0005641//nuclear envelope lumen;GO:0005737//cytoplasm;GO:0005764//lysosome;GO:0005765//lysosomal membrane;GO:0005768//endosome;GO:0005769//early endosome;G…	GO:0001965//G-protein alpha-subunit binding;GO:0001972//retinoic acid binding;GO:0003674//molecular_function;GO:0003824//catalytic activity;GO:0004672//protein kinase activity;GO:0004713//protein tyrosine kinase activity;GO:0004714//transmembrane receptor protein tyrosine kinase activity;GO:0004888//transmembrane signaling receptor activity;GO:0004930//G protein-coupled receptor activity;GO:00050…	GO:0000003//reproduction;GO:0001101//response to acid chemical;GO:0001775//cell activation;GO:0001889//liver development;GO:0002252//immune effector process;GO:0002263//cell activation involved in immune response;GO:0002274//myeloid leukocyte activation;GO:0002275//myeloid cell activation involved in immune response;GO:0002283//neutrophil activation involved in immune response;GO:0002366//leukocy…	--
ncbi_106035870	3.994	5.335	8.562	7.096	12.809	17.786	15.112	12.932	6.24675	14.6598	1.23068	0.000104778	GRAP2	GRB2 related adaptor protein 2, transcript variant X1	-	-	-	-	GO:0005575//cellular_component;GO:0005622//intracellular;GO:0005623//cell;GO:0005634//nucleus;GO:0005737//cytoplasm;GO:0005768//endosome;GO:0005829//cytosol;GO:0005886//plasma membrane;GO:0009898//cytoplasmic side of plasma membrane;GO:0012505//endomembrane system;GO:0016020//membrane;GO:0019897//extrinsic component of plasma membrane;GO:0019898//extrinsic component of membrane;GO:0031234//extrin…	GO:0003674//molecular_function;GO:0003824//catalytic activity;GO:0004672//protein kinase activity;GO:0004713//protein tyrosine kinase activity;GO:0004715//non-membrane spanning protein tyrosine kinase activity;GO:0005070//SH3/SH2 adaptor activity;GO:0005102//signaling receptor binding;GO:0005488//binding;GO:0005515//protein binding;GO:0016301//kinase activity;GO:0016740//transferase activity;GO:0…	GO:0002253//activation of immune response;GO:0002376//immune system process;GO:0002429//immune response-activating cell surface receptor signaling pathway;GO:0002682//regulation of immune system process;GO:0002684//positive regulation of immune system process;GO:0002694//regulation of leukocyte activation;GO:0002696//positive regulation of leukocyte activation;GO:0002757//immune response-activati…	--
ncbi_106043979	116.487	130.136	200.527	194.865	91.867	68.331	112.376	101.979	160.504	93.6382	-0.777437	0.000105228	LOC106043979	UDP-glucuronosyltransferase 2C1, transcript variant X1	Metabolism;Metabolism;Metabolism;Metabolism;Metabolism;Metabolism;Metabolism;Metabolism;Metabolism	Global and overview maps;Xenobiotics biodegradation and metabolism;Lipid metabolism;Metabolism of cofactors and vitamins;Xenobiotics biodegradation and metabolism;Xenobiotics biodegradation and metabolism;Metabolism of cofactors and vitamins;Carbohydrate metabolism;Carbohydrate metabolism	ko01100//Metabolic pathways;ko00983//Drug metabolism - other enzymes;ko00140//Steroid hormone biosynthesis;ko00830//Retinol metabolism;ko00980//Metabolism of xenobiotics by cytochrome P450;ko00982//Drug metabolism - cytochrome P450;ko00860//Porphyrin metabolism;ko00040//Pentose and glucuronate interconversions;ko00053//Ascorbate and aldarate metabolism	K00699;K00699;K00699;K00699;K00699;K00699;K00699;K00699;K00699	-	GO:0008194//UDP-glycosyltransferase activity;GO:0016706//oxidoreductase activity, acting on paired donors, with incorporation or reduction of molecular oxygen, 2-oxoglutarate as one donor, and incorporation of one atom each of oxygen into both donors;GO:0016758//transferase activity, transferring hexosyl groups;GO:0050511//undecaprenyldiphospho-muramoylpentapeptide beta-N-acetylglucosaminyltransf…	GO:0009252//peptidoglycan biosynthetic process;GO:0055114//oxidation-reduction process	--
ncbi_106047589	11.818	13.687	10.124	12.721	8.226	6.856	5.488	10.467	12.0875	7.75925	-0.639527	0.00010585	DCBLD1	discoidin, CUB and LCCL domain containing 1, transcript variant X1	-	-	-	-	GO:0005575//cellular_component;GO:0016020//membrane;GO:0016021//integral component of membrane;GO:0031224//intrinsic component of membrane;GO:0044425//membrane part	GO:0003674//molecular_function;GO:0005488//binding;GO:0030246//carbohydrate binding;GO:0070492//oligosaccharide binding	-	--
ncbi_106034697	9.602	6.564	19.164	10.85	3.064	3.706	8.069	4.184	11.545	4.75575	-1.27952	0.000112505	SLC16A6	solute carrier family 16 member 6	-	-	-	-	GO:0005575//cellular_component;GO:0005623//cell;GO:0005886//plasma membrane;GO:0005887//integral component of plasma membrane;GO:0016020//membrane;GO:0016021//integral component of membrane;GO:0031224//intrinsic component of membrane;GO:0031226//intrinsic component of plasma membrane;GO:0044425//membrane part;GO:0044459//plasma membrane part;GO:0044464//cell part;GO:0071944//cell periphery	GO:0003674//molecular_function;GO:0005215//transporter activity;GO:0005342//organic acid transmembrane transporter activity;GO:0008028//monocarboxylic acid transmembrane transporter activity;GO:0008509//anion transmembrane transporter activity;GO:0008514//organic anion transmembrane transporter activity;GO:0015075//ion transmembrane transporter activity;GO:0015291//secondary active transmembrane …	GO:0006810//transport;GO:0006811//ion transport;GO:0006820//anion transport;GO:0006855//drug transmembrane transport;GO:0008150//biological_process;GO:0008643//carbohydrate transport;GO:0015711//organic anion transport;GO:0015718//monocarboxylic acid transport;GO:0015849//organic acid transport;GO:0034220//ion transmembrane transport;GO:0042493//response to drug;GO:0042908//xenobiotic transport;G…	--
ncbi_106038892	41.565	35.383	21.415	30.913	15.316	18.843	19.392	23.579	32.319	19.2825	-0.74509	0.000112701	ESYT2	extended synaptotagmin 2, transcript variant X1	-	-	-	-	GO:0005575//cellular_component;GO:0005622//intracellular;GO:0005623//cell;GO:0005737//cytoplasm;GO:0005783//endoplasmic reticulum;GO:0005789//endoplasmic reticulum membrane;GO:0005886//plasma membrane;GO:0005887//integral component of plasma membrane;GO:0009898//cytoplasmic side of plasma membrane;GO:0012505//endomembrane system;GO:0016020//membrane;GO:0016021//integral component of membrane;GO:0…	GO:0003674//molecular_function;GO:0005488//binding;GO:0005509//calcium ion binding;GO:0005515//protein binding;GO:0005543//phospholipid binding;GO:0005544//calcium-dependent phospholipid binding;GO:0008289//lipid binding;GO:0008429//phosphatidylethanolamine binding;GO:0031210//phosphatidylcholine binding;GO:0035091//phosphatidylinositol binding;GO:0042802//identical protein binding;GO:0043167//io…	GO:0006810//transport;GO:0006869//lipid transport;GO:0006897//endocytosis;GO:0008150//biological_process;GO:0009987//cellular process;GO:0010876//lipid localization;GO:0016192//vesicle-mediated transport;GO:0022406//membrane docking;GO:0033036//macromolecule localization;GO:0051179//localization;GO:0051234//establishment of localization;GO:0051640//organelle localization;GO:0051641//cellular loca…	--
ncbi_106030178	32.539	21.819	13.75	19.461	11.89	12.262	9.542	14.737	21.8923	12.1077	-0.854489	0.000115895	ITGB8	integrin subunit beta 8, transcript variant X2	Cellular Processes;Cellular Processes;Environmental Information Processing;Environmental Information Processing	Cell motility;Cellular community - eukaryotes;Signaling molecules and interaction;Signaling molecules and interaction	ko04810//Regulation of actin cytoskeleton;ko04510//Focal adhesion;ko04514//Cell adhesion molecules;ko04512//ECM-receptor interaction	K06591;K06591;K06591;K06591	GO:0005575//cellular_component;GO:0005623//cell;GO:0005886//plasma membrane;GO:0005887//integral component of plasma membrane;GO:0008305//integrin complex;GO:0009986//cell surface;GO:0016020//membrane;GO:0016021//integral component of membrane;GO:0031224//intrinsic component of membrane;GO:0031226//intrinsic component of plasma membrane;GO:0032991//protein-containing complex;GO:0034686//integrin …	GO:0003674//molecular_function;GO:0005102//signaling receptor binding;GO:0005488//binding;GO:0005515//protein binding;GO:0038023//signaling receptor activity;GO:0060089//molecular transducer activity;GO:1990430//extracellular matrix protein binding	GO:0000003//reproduction;GO:0001501//skeletal system development;GO:0001568//blood vessel development;GO:0001573//ganglioside metabolic process;GO:0001890//placenta development;GO:0001944//vasculature development;GO:0003006//developmental process involved in reproduction;GO:0006629//lipid metabolic process;GO:0006643//membrane lipid metabolic process;GO:0006664//glycolipid metabolic process;GO:00…	--
ncbi_106037526	56.093	30.586	25.993	36.4	15.212	18.411	23.722	23.542	37.268	20.2218	-0.88203	0.00011611	TMEM106B	transmembrane protein 106B, transcript variant X2	-	-	-	-	GO:0000323//lytic vacuole;GO:0005575//cellular_component;GO:0005622//intracellular;GO:0005623//cell;GO:0005737//cytoplasm;GO:0005764//lysosome;GO:0005765//lysosomal membrane;GO:0005768//endosome;GO:0005770//late endosome;GO:0005773//vacuole;GO:0005774//vacuolar membrane;GO:0010008//endosome membrane;GO:0012505//endomembrane system;GO:0016020//membrane;GO:0016021//integral component of membrane;GO…	GO:0031072//heat shock protein binding;GO:0042289//MHC class II protein binding;GO:0051082//unfolded protein binding	GO:0000902//cell morphogenesis;GO:0000904//cell morphogenesis involved in differentiation;GO:0006810//transport;GO:0006886//intracellular protein transport;GO:0006955//immune response;GO:0006996//organelle organization;GO:0007033//vacuole organization;GO:0007034//vacuolar transport;GO:0007040//lysosome organization;GO:0007041//lysosomal transport;GO:0007275//multicellular organism development;GO:…	--
ncbi_106036163	15.948	26.46	35.171	17.193	50.416	49.191	51.091	61.726	23.693	53.106	1.16441	0.000116114	CCL20	C-C motif chemokine ligand 20	Environmental Information Processing	Signaling molecules and interaction	ko04060//Cytokine-cytokine receptor interaction	K14625	GO:0005575//cellular_component;GO:0005576//extracellular region;GO:0005615//extracellular space;GO:0005622//intracellular;GO:0005623//cell;GO:0044421//extracellular region part;GO:0044464//cell part	GO:0001664//G protein-coupled receptor binding;GO:0003674//molecular_function;GO:0005102//signaling receptor binding;GO:0005125//cytokine activity;GO:0005126//cytokine receptor binding;GO:0005488//binding;GO:0005515//protein binding;GO:0008009//chemokine activity;GO:0030545//receptor regulator activity;GO:0031731//CCR6 chemokine receptor binding;GO:0042379//chemokine receptor binding;GO:0048018//…	GO:0001817//regulation of cytokine production;GO:0001819//positive regulation of cytokine production;GO:0001906//cell killing;GO:0001932//regulation of protein phosphorylation;GO:0001934//positive regulation of protein phosphorylation;GO:0002237//response to molecule of bacterial origin;GO:0002376//immune system process;GO:0002548//monocyte chemotaxis;GO:0002682//regulation of immune system proce…	--
ncbi_106044934	46.908	61.559	76.625	63.696	139.412	165.244	121.243	105.107	62.197	132.751	1.09381	0.000117039	IFI30	IFI30 lysosomal thiol reductase	-	-	-	-	GO:0000323//lytic vacuole;GO:0005575//cellular_component;GO:0005576//extracellular region;GO:0005622//intracellular;GO:0005623//cell;GO:0005737//cytoplasm;GO:0005764//lysosome;GO:0005773//vacuole;GO:0005775//vacuolar lumen;GO:0005829//cytosol;GO:0030054//cell junction;GO:0031974//membrane-enclosed lumen;GO:0043202//lysosomal lumen;GO:0043226//organelle;GO:0043227//membrane-bounded organelle;GO:00…	GO:0003674//molecular_function;GO:0003824//catalytic activity;GO:0015036//disulfide oxidoreductase activity;GO:0016491//oxidoreductase activity;GO:0016651//oxidoreductase activity, acting on NAD(P)H;GO:0016667//oxidoreductase activity, acting on a sulfur group of donors;GO:0016668//oxidoreductase activity, acting on a sulfur group of donors, NAD(P) as acceptor;GO:0047134//protein-disulfide reduct…	GO:0002376//immune system process;GO:0002474//antigen processing and presentation of peptide antigen via MHC class I;GO:0002478//antigen processing and presentation of exogenous peptide antigen;GO:0002495//antigen processing and presentation of peptide antigen via MHC class II;GO:0002504//antigen processing and presentation of peptide or polysaccharide antigen via MHC class II;GO:0006950//respons…	--
ncbi_106044831	19.749	21.018	25.146	17.252	51.905	55.075	42.795	36.23	20.7913	46.5012	1.16129	0.000122156	PTMA	prothymosin alpha	-	-	-	-	GO:0005575//cellular_component;GO:0005622//intracellular;GO:0005623//cell;GO:0005634//nucleus;GO:0033179//proton-transporting V-type ATPase, V0 domain;GO:0043226//organelle;GO:0043227//membrane-bounded organelle;GO:0043229//intracellular organelle;GO:0043231//intracellular membrane-bounded organelle;GO:0044424//intracellular part;GO:0044464//cell part	GO:0015078//proton transmembrane transporter activity	GO:1902600//proton transmembrane transport	--
ncbi_106032170	283.065	381.002	626.637	320.425	127.874	99.563	293.933	196.505	402.782	179.469	-1.16627	0.000122986	LOC106032170	cytochrome P450 3A9-like	Metabolism;Metabolism;Metabolism;Metabolism	Global and overview maps;Lipid metabolism;Metabolism of cofactors and vitamins;Lipid metabolism	ko01100//Metabolic pathways;ko00140//Steroid hormone biosynthesis;ko00830//Retinol metabolism;ko00591//Linoleic acid metabolism	K07424;K07424;K07424;K07424	GO:0005575//cellular_component;GO:0005622//intracellular;GO:0005623//cell;GO:0005737//cytoplasm;GO:0005783//endoplasmic reticulum;GO:0005789//endoplasmic reticulum membrane;GO:0012505//endomembrane system;GO:0016020//membrane;GO:0031090//organelle membrane;GO:0031984//organelle subcompartment;GO:0042175//nuclear outer membrane-endoplasmic reticulum membrane network;GO:0043226//organelle;GO:004322…	GO:0003674//molecular_function;GO:0003824//catalytic activity;GO:0004497//monooxygenase activity;GO:0005488//binding;GO:0005506//iron ion binding;GO:0016491//oxidoreductase activity;GO:0016705//oxidoreductase activity, acting on paired donors, with incorporation or reduction of molecular oxygen;GO:0016712//oxidoreductase activity, acting on paired donors, with incorporation or reduction of molecu…	GO:0008150//biological_process;GO:0008152//metabolic process;GO:0055114//oxidation-reduction process	--
ncbi_106046017	5.407	5.768	7.554	8.324	20.046	26.668	12.993	10.674	6.76325	17.5953	1.3794	0.000123572	PLK1	polo like kinase 1	Environmental Information Processing;Cellular Processes;Cellular Processes;Organismal Systems	Signal transduction;Cell growth and death;Cell growth and death;Endocrine system	ko04068//FoxO signaling pathway;ko04110//Cell cycle;ko04114//Oocyte meiosis;ko04914//Progesterone-mediated oocyte maturation	K06631;K06631;K06631;K06631	GO:0000228//nuclear chromosome;GO:0000775//chromosome, centromeric region;GO:0000776//kinetochore;GO:0000777//condensed chromosome kinetochore;GO:0000778//condensed nuclear chromosome kinetochore;GO:0000779//condensed chromosome, centromeric region;GO:0000780//condensed nuclear chromosome, centromeric region;GO:0000785//chromatin;GO:0000793//condensed chromosome;GO:0000794//condensed nuclear chro…	GO:0000166//nucleotide binding;GO:0000287//magnesium ion binding;GO:0003674//molecular_function;GO:0003824//catalytic activity;GO:0004672//protein kinase activity;GO:0004674//protein serine/threonine kinase activity;GO:0005488//binding;GO:0005515//protein binding;GO:0005524//ATP binding;GO:0008017//microtubule binding;GO:0008092//cytoskeletal protein binding;GO:0008144//drug binding;GO:0010997//a…	GO:0000003//reproduction;GO:0000070//mitotic sister chromatid segregation;GO:0000075//cell cycle checkpoint;GO:0000077//DNA damage checkpoint;GO:0000079//regulation of cyclin-dependent protein serine/threonine kinase activity;GO:0000086//G2/M transition of mitotic cell cycle;GO:0000122//negative regulation of transcription by RNA polymerase II;GO:0000212//meiotic spindle organization;GO:0000226//…	--
ncbi_106039442	43.498	37.967	21.2	31.458	16.728	17.919	21.749	21.813	33.5307	19.5523	-0.77815	0.000124604	SLC35A3	solute carrier family 35 member A3, transcript variant X1	-	-	-	-	GO:0000139//Golgi membrane;GO:0005575//cellular_component;GO:0005622//intracellular;GO:0005623//cell;GO:0005737//cytoplasm;GO:0005794//Golgi apparatus;GO:0012505//endomembrane system;GO:0016020//membrane;GO:0016021//integral component of membrane;GO:0031090//organelle membrane;GO:0031224//intrinsic component of membrane;GO:0031984//organelle subcompartment;GO:0043226//organelle;GO:0043227//membra…	GO:0003674//molecular_function;GO:0005215//transporter activity;GO:0005338//nucleotide-sugar transmembrane transporter activity;GO:0005351//carbohydrate:proton symporter activity;GO:0005402//carbohydrate:cation symporter activity;GO:0005462//UDP-N-acetylglucosamine transmembrane transporter activity;GO:0008324//cation transmembrane transporter activity;GO:0008509//anion transmembrane transporter …	GO:0006040//amino sugar metabolic process;GO:0006047//UDP-N-acetylglucosamine metabolic process;GO:0006139//nucleobase-containing compound metabolic process;GO:0006725//cellular aromatic compound metabolic process;GO:0006793//phosphorus metabolic process;GO:0006807//nitrogen compound metabolic process;GO:0006810//transport;GO:0006811//ion transport;GO:0006812//cation transport;GO:0006820//anion t…	--
ncbi_106031994	58.598	65.032	120.828	76.511	35.412	24.02	50.888	52.139	80.2422	40.6148	-0.982358	0.000126136	SLC2A2	solute carrier family 2 member 2, transcript variant X1	-	-	-	-	GO:0005575//cellular_component;GO:0005622//intracellular;GO:0005623//cell;GO:0005737//cytoplasm;GO:0005768//endosome;GO:0005829//cytosol;GO:0005886//plasma membrane;GO:0005887//integral component of plasma membrane;GO:0005903//brush border;GO:0005911//cell-cell junction;GO:0012505//endomembrane system;GO:0016020//membrane;GO:0016021//integral component of membrane;GO:0016323//basolateral plasma m…	GO:0003674//molecular_function;GO:0005102//signaling receptor binding;GO:0005158//insulin receptor binding;GO:0005215//transporter activity;GO:0005355//glucose transmembrane transporter activity;GO:0005488//binding;GO:0005515//protein binding;GO:0008028//monocarboxylic acid transmembrane transporter activity;GO:0008509//anion transmembrane transporter activity;GO:0008514//organic anion transmembr…	GO:0002791//regulation of peptide secretion;GO:0003008//system process;GO:0005975//carbohydrate metabolic process;GO:0006810//transport;GO:0006811//ion transport;GO:0006817//phosphate ion transport;GO:0006820//anion transport;GO:0007275//multicellular organism development;GO:0007586//digestion;GO:0008150//biological_process;GO:0008152//metabolic process;GO:0008643//carbohydrate transport;GO:00086…	--
ncbi_106029823	183.487	128.078	83.36	152.098	59.539	57.22	95.032	77.57	136.756	72.3402	-0.918731	0.000126389	DPP4	dipeptidyl peptidase 4, transcript variant X1	-	-	-	-	GO:0005575//cellular_component;GO:0005576//extracellular region;GO:0005622//intracellular;GO:0005623//cell;GO:0005737//cytoplasm;GO:0005783//endoplasmic reticulum;GO:0005794//Golgi apparatus;GO:0005886//plasma membrane;GO:0005911//cell-cell junction;GO:0009986//cell surface;GO:0012505//endomembrane system;GO:0016020//membrane;GO:0016021//integral component of membrane;GO:0016324//apical plasma me…	GO:0001618//virus receptor activity;GO:0002020//protease binding;GO:0003674//molecular_function;GO:0003824//catalytic activity;GO:0004175//endopeptidase activity;GO:0004177//aminopeptidase activity;GO:0004252//serine-type endopeptidase activity;GO:0004806//triglyceride lipase activity;GO:0005102//signaling receptor binding;GO:0005488//binding;GO:0005515//protein binding;GO:0005518//collagen bindi…	GO:0001662//behavioral fear response;GO:0001666//response to hypoxia;GO:0001667//ameboidal-type cell migration;GO:0001775//cell activation;GO:0002209//behavioral defense response;GO:0002376//immune system process;GO:0002682//regulation of immune system process;GO:0002684//positive regulation of immune system process;GO:0002694//regulation of leukocyte activation;GO:0002696//positive regulation of…	--
ncbi_106037560	11.969	14.482	9.666	16.883	7.2	4.589	7.431	10.567	13.25	7.44675	-0.83131	0.000128626	ABHD3	abhydrolase domain containing 3, phospholipase, transcript variant X1	-	-	-	-	GO:0005575//cellular_component;GO:0005623//cell;GO:0005886//plasma membrane;GO:0016020//membrane;GO:0016021//integral component of membrane;GO:0031224//intrinsic component of membrane;GO:0044425//membrane part;GO:0044464//cell part;GO:0071944//cell periphery	GO:0003674//molecular_function;GO:0003824//catalytic activity;GO:0004620//phospholipase activity;GO:0004623//phospholipase A2 activity;GO:0008970//phospholipase A1 activity;GO:0016298//lipase activity;GO:0016787//hydrolase activity;GO:0016788//hydrolase activity, acting on ester bonds;GO:0052689//carboxylic ester hydrolase activity;GO:0052739//phosphatidylserine 1-acylhydrolase activity;GO:005274…	GO:0006629//lipid metabolic process;GO:0006644//phospholipid metabolic process;GO:0006650//glycerophospholipid metabolic process;GO:0006656//phosphatidylcholine biosynthetic process;GO:0006793//phosphorus metabolic process;GO:0006796//phosphate-containing compound metabolic process;GO:0006807//nitrogen compound metabolic process;GO:0008150//biological_process;GO:0008152//metabolic process;GO:0008…	--
ncbi_106033706	27.346	20.106	14.151	20.242	7.808	9.314	14.882	11.568	20.4612	10.893	-0.909493	0.00013112	MYO1E	myosin IE, transcript variant X1	-	-	-	-	GO:0005575//cellular_component;GO:0005622//intracellular;GO:0005623//cell;GO:0005737//cytoplasm;GO:0005856//cytoskeleton;GO:0005903//brush border;GO:0005911//cell-cell junction;GO:0005912//adherens junction;GO:0005938//cell cortex;GO:0015629//actin cytoskeleton;GO:0016459//myosin complex;GO:0030054//cell junction;GO:0030135//coated vesicle;GO:0030136//clathrin-coated vesicle;GO:0030139//endocytic…	GO:0000146//microfilament motor activity;GO:0000166//nucleotide binding;GO:0003674//molecular_function;GO:0003774//motor activity;GO:0003777//microtubule motor activity;GO:0003779//actin binding;GO:0003824//catalytic activity;GO:0005488//binding;GO:0005515//protein binding;GO:0005516//calmodulin binding;GO:0005524//ATP binding;GO:0005543//phospholipid binding;GO:0008017//microtubule binding;GO:00…	GO:0001568//blood vessel development;GO:0001570//vasculogenesis;GO:0001655//urogenital system development;GO:0001701//in utero embryonic development;GO:0001822//kidney development;GO:0001944//vasculature development;GO:0002064//epithelial cell development;GO:0002376//immune system process;GO:0002520//immune system development;GO:0003008//system process;GO:0003014//renal system process;GO:0003094/…	--
ncbi_106038658	15.906	10.611	9.655	17.651	6.472	7.897	6.683	10.307	13.4558	7.83975	-0.779343	0.000132172	ELOVL6	ELOVL fatty acid elongase 6	Metabolism;Metabolism;Metabolism;Metabolism	Global and overview maps;Global and overview maps;Lipid metabolism;Lipid metabolism	ko01100//Metabolic pathways;ko01212//Fatty acid metabolism;ko01040//Biosynthesis of unsaturated fatty acids;ko00062//Fatty acid elongation	K10203;K10203;K10203;K10203	GO:0005575//cellular_component;GO:0005622//intracellular;GO:0005623//cell;GO:0005737//cytoplasm;GO:0005783//endoplasmic reticulum;GO:0005789//endoplasmic reticulum membrane;GO:0012505//endomembrane system;GO:0016020//membrane;GO:0016021//integral component of membrane;GO:0030176//integral component of endoplasmic reticulum membrane;GO:0031224//intrinsic component of membrane;GO:0031227//intrinsic…	GO:0003674//molecular_function;GO:0003824//catalytic activity;GO:0004312//fatty acid synthase activity;GO:0009922//fatty acid elongase activity;GO:0016740//transferase activity;GO:0016746//transferase activity, transferring acyl groups;GO:0016747//transferase activity, transferring acyl groups other than amino-acyl groups;GO:0102336//3-oxo-arachidoyl-CoA synthase activity;GO:0102337//3-oxo-ceroto…	GO:0000038//very long-chain fatty acid metabolic process;GO:0001676//long-chain fatty acid metabolic process;GO:0006082//organic acid metabolic process;GO:0006139//nucleobase-containing compound metabolic process;GO:0006163//purine nucleotide metabolic process;GO:0006164//purine nucleotide biosynthetic process;GO:0006629//lipid metabolic process;GO:0006631//fatty acid metabolic process;GO:0006633…	--
ncbi_125181895	2.179	3.899	4.994	4.524	9.129	15.419	11.793	6.381	3.899	10.6805	1.4538	0.000133086	LOC125181895	GTPase IMAP family member 1-like	-	-	-	-	GO:0005737//cytoplasm	GO:0003723//RNA binding;GO:0003724//RNA helicase activity;GO:0003924//GTPase activity;GO:0005525//GTP binding;GO:0043022//ribosome binding	GO:0042254//ribosome biogenesis	--
ncbi_106031938	368.882	220.987	131.042	187.343	46.822	67.393	160.327	95.978	227.064	92.63	-1.29354	0.000133857	SLC10A2	solute carrier family 10 member 2	-	-	-	-	GO:0000502//proteasome complex;GO:0005575//cellular_component;GO:0005622//intracellular;GO:0005623//cell;GO:0005634//nucleus;GO:0005886//plasma membrane;GO:0005887//integral component of plasma membrane;GO:0005902//microvillus;GO:0016020//membrane;GO:0016021//integral component of membrane;GO:0016324//apical plasma membrane;GO:0031224//intrinsic component of membrane;GO:0031226//intrinsic compone…	GO:0003674//molecular_function;GO:0005215//transporter activity;GO:0005319//lipid transporter activity;GO:0005342//organic acid transmembrane transporter activity;GO:0005343//organic acid:sodium symporter activity;GO:0008028//monocarboxylic acid transmembrane transporter activity;GO:0008324//cation transmembrane transporter activity;GO:0008508//bile acid:sodium symporter activity;GO:0008509//anio…	GO:0006082//organic acid metabolic process;GO:0006629//lipid metabolic process;GO:0006810//transport;GO:0006811//ion transport;GO:0006812//cation transport;GO:0006814//sodium ion transport;GO:0006820//anion transport;GO:0006869//lipid transport;GO:0008150//biological_process;GO:0008152//metabolic process;GO:0008202//steroid metabolic process;GO:0008206//bile acid metabolic process;GO:0009987//cel…	--
ncbi_106041814	15.215	13.172	17.997	16.946	11.381	8.486	8.699	12.373	15.8325	10.2348	-0.629413	0.000134168	TMPPE	transmembrane protein with metallophosphoesterase domain, transcript variant X1	-	-	-	-	GO:0005575//cellular_component;GO:0016020//membrane;GO:0016021//integral component of membrane;GO:0031224//intrinsic component of membrane;GO:0044425//membrane part	GO:0003674//molecular_function;GO:0003824//catalytic activity;GO:0005488//binding;GO:0016787//hydrolase activity;GO:0016788//hydrolase activity, acting on ester bonds;GO:0043167//ion binding;GO:0043169//cation binding;GO:0046872//metal ion binding	-	--
ncbi_106048595	16.473	12.175	15.29	36.126	48.65	171.033	179.227	58.523	20.016	114.358	2.51433	0.000135729	CCL19	C-C motif chemokine ligand 19	Environmental Information Processing	Signaling molecules and interaction	ko04060//Cytokine-cytokine receptor interaction	K05512	GO:0005576//extracellular region	GO:0008009//chemokine activity	GO:0006955//immune response	--
ncbi_106049256	15.473	13.365	20.855	24.208	45.026	53.971	42.109	30.101	18.4752	42.8017	1.21208	0.000136915	IRF8	interferon regulatory factor 8	-	-	-	-	GO:0005575//cellular_component;GO:0005622//intracellular;GO:0005623//cell;GO:0005634//nucleus;GO:0005654//nucleoplasm;GO:0005737//cytoplasm;GO:0005829//cytosol;GO:0031974//membrane-enclosed lumen;GO:0031981//nuclear lumen;GO:0043226//organelle;GO:0043227//membrane-bounded organelle;GO:0043229//intracellular organelle;GO:0043231//intracellular membrane-bounded organelle;GO:0043233//organelle lumen…	GO:0000976//transcription regulatory region sequence-specific DNA binding;GO:0000977//RNA polymerase II regulatory region sequence-specific DNA binding;GO:0000978//RNA polymerase II proximal promoter sequence-specific DNA binding;GO:0000981//DNA-binding transcription factor activity, RNA polymerase II-specific;GO:0000982//transcription factor activity, RNA polymerase II proximal promoter sequence…	GO:0000122//negative regulation of transcription by RNA polymerase II;GO:0001562//response to protozoan;GO:0001817//regulation of cytokine production;GO:0001819//positive regulation of cytokine production;GO:0002237//response to molecule of bacterial origin;GO:0002376//immune system process;GO:0002520//immune system development;GO:0006139//nucleobase-containing compound metabolic process;GO:00063…	IRF
ncbi_106046794	34.854	45.051	46.107	45.633	109.157	114.093	102.126	60.315	42.9113	96.4227	1.16802	0.000136919	LOC106046794	uncharacterized LOC106046794, transcript variant X1	-	-	-	-	-	-	-	--
ncbi_106030776	136.103	105.602	75.118	113.358	65.74	57.492	60.051	84.281	107.545	66.891	-0.68506	0.000137662	OCIAD1	OCIA domain containing 1	-	-	-	-	GO:0000323//lytic vacuole;GO:0005575//cellular_component;GO:0005622//intracellular;GO:0005623//cell;GO:0005737//cytoplasm;GO:0005764//lysosome;GO:0005768//endosome;GO:0005769//early endosome;GO:0005773//vacuole;GO:0005794//Golgi apparatus;GO:0012505//endomembrane system;GO:0016020//membrane;GO:0016021//integral component of membrane;GO:0031224//intrinsic component of membrane;GO:0031410//cytoplas…	-	GO:0002164//larval development;GO:0002376//immune system process;GO:0002520//immune system development;GO:0007275//multicellular organism development;GO:0008150//biological_process;GO:0009790//embryo development;GO:0009791//post-embryonic development;GO:0009966//regulation of signal transduction;GO:0009967//positive regulation of signal transduction;GO:0010646//regulation of cell communication;GO…	--
MSTRG.533	3.474	7.799	13.49	15.352	35.552	34.317	34.446	20.029	10.0288	31.086	1.63212	0.000139059	ARPC1B	PREDICTED: actin-related protein 2/3 complex subunit 1B, partial [Apaloderma vittatum]	Cellular Processes;Human Diseases;Cellular Processes;Cellular Processes;Human Diseases;Human Diseases;Organismal Systems;Human Diseases;Human Diseases	Transport and catabolism;Infectious disease: bacterial;Cell motility;Cellular community - eukaryotes;Infectious disease: bacterial;Infectious disease: bacterial;Immune system;Infectious disease: bacterial;Infectious disease: bacterial	ko04144//Endocytosis;ko05132//Salmonella infection;ko04810//Regulation of actin cytoskeleton;ko04530//Tight junction;ko05135//Yersinia infection;ko05130//Pathogenic Escherichia coli infection;ko04666//Fc gamma R-mediated phagocytosis;ko05131//Shigellosis;ko05100//Bacterial invasion of epithelial cells	K05757;K05757;K05757;K05757;K05757;K05757;K05757;K05757;K05757	-	-	-	--
ncbi_106042662	71.157	56.699	42.111	58.798	27.104	30.343	41.081	39.133	57.1912	34.4153	-0.732746	0.00013941	PSEN1	presenilin 1, transcript variant X1	Environmental Information Processing;Environmental Information Processing	Signal transduction;Signal transduction	ko04310//Wnt signaling pathway;ko04330//Notch signaling pathway	K04505;K04505	GO:0000139//Golgi membrane;GO:0000323//lytic vacuole;GO:0000775//chromosome, centromeric region;GO:0000776//kinetochore;GO:0005575//cellular_component;GO:0005622//intracellular;GO:0005623//cell;GO:0005634//nucleus;GO:0005635//nuclear envelope;GO:0005640//nuclear outer membrane;GO:0005694//chromosome;GO:0005737//cytoplasm;GO:0005739//mitochondrion;GO:0005740//mitochondrial envelope;GO:0005743//mit…	GO:0003674//molecular_function;GO:0003824//catalytic activity;GO:0004175//endopeptidase activity;GO:0004190//aspartic-type endopeptidase activity;GO:0005215//transporter activity;GO:0005216//ion channel activity;GO:0005261//cation channel activity;GO:0005262//calcium channel activity;GO:0005384//manganese ion transmembrane transporter activity;GO:0005488//binding;GO:0005515//protein binding;GO:00…	GO:0000045//autophagosome assembly;GO:0000122//negative regulation of transcription by RNA polymerase II;GO:0000186//activation of MAPKK activity;GO:0001501//skeletal system development;GO:0001505//regulation of neurotransmitter levels;GO:0001568//blood vessel development;GO:0001654//eye development;GO:0001666//response to hypoxia;GO:0001708//cell fate specification;GO:0001754//eye photoreceptor …	--
ncbi_106030029	33.364	30.627	22.982	31.294	16.733	15.146	21.622	20.757	29.5667	18.5645	-0.671429	0.000139726	AGPS	alkylglycerone phosphate synthase, transcript variant X1	Metabolism;Cellular Processes;Metabolism	Global and overview maps;Transport and catabolism;Lipid metabolism	ko01100//Metabolic pathways;ko04146//Peroxisome;ko00565//Ether lipid metabolism	K00803;K00803;K00803	GO:0005575//cellular_component;GO:0005622//intracellular;GO:0005623//cell;GO:0005634//nucleus;GO:0005730//nucleolus;GO:0005737//cytoplasm;GO:0005739//mitochondrion;GO:0005777//peroxisome;GO:0005778//peroxisomal membrane;GO:0005782//peroxisomal matrix;GO:0005829//cytosol;GO:0016020//membrane;GO:0031090//organelle membrane;GO:0031903//microbody membrane;GO:0031907//microbody lumen;GO:0031974//membr…	GO:0000166//nucleotide binding;GO:0003674//molecular_function;GO:0003824//catalytic activity;GO:0005488//binding;GO:0008609//alkylglycerone-phosphate synthase activity;GO:0008891//glycolate oxidase activity;GO:0016491//oxidoreductase activity;GO:0016614//oxidoreductase activity, acting on CH-OH group of donors;GO:0016740//transferase activity;GO:0016765//transferase activity, transferring alkyl o…	GO:0005975//carbohydrate metabolic process;GO:0006605//protein targeting;GO:0006625//protein targeting to peroxisome;GO:0006629//lipid metabolic process;GO:0006662//glycerol ether metabolic process;GO:0006810//transport;GO:0006886//intracellular protein transport;GO:0006996//organelle organization;GO:0007031//peroxisome organization;GO:0008104//protein localization;GO:0008150//biological_process;…	--
ncbi_106037176	15.246	13.003	8.367	12.183	6.801	7.957	7.332	7.545	12.1997	7.40875	-0.71955	0.000140206	SGPP1	sphingosine-1-phosphate phosphatase 1	Metabolism;Metabolism	Global and overview maps;Lipid metabolism	ko01100//Metabolic pathways;ko00600//Sphingolipid metabolism	K04716;K04716	GO:0005575//cellular_component;GO:0005622//intracellular;GO:0005623//cell;GO:0005634//nucleus;GO:0005654//nucleoplasm;GO:0005737//cytoplasm;GO:0005783//endoplasmic reticulum;GO:0005789//endoplasmic reticulum membrane;GO:0005886//plasma membrane;GO:0012505//endomembrane system;GO:0016020//membrane;GO:0016021//integral component of membrane;GO:0031224//intrinsic component of membrane;GO:0031974//me…	GO:0003674//molecular_function;GO:0003824//catalytic activity;GO:0016787//hydrolase activity;GO:0016788//hydrolase activity, acting on ester bonds;GO:0016791//phosphatase activity;GO:0042392//sphingosine-1-phosphate phosphatase activity;GO:0042578//phosphoric ester hydrolase activity;GO:0070780//dihydrosphingosine-1-phosphate phosphatase activity	GO:0006066//alcohol metabolic process;GO:0006629//lipid metabolic process;GO:0006643//membrane lipid metabolic process;GO:0006644//phospholipid metabolic process;GO:0006665//sphingolipid metabolic process;GO:0006668//sphinganine-1-phosphate metabolic process;GO:0006670//sphingosine metabolic process;GO:0006793//phosphorus metabolic process;GO:0006796//phosphate-containing compound metabolic proce…	--
ncbi_106042177	145.281	238.31	158.871	235.519	540.533	581.929	403.956	308.26	194.495	458.67	1.23772	0.00014068	LOC106042177	lymphocyte antigen 6E	-	-	-	-	GO:0005575//cellular_component;GO:0005623//cell;GO:0005886//plasma membrane;GO:0009986//cell surface;GO:0016020//membrane;GO:0031224//intrinsic component of membrane;GO:0031225//anchored component of membrane;GO:0044425//membrane part;GO:0044464//cell part;GO:0071944//cell periphery	-	GO:0002244//hematopoietic progenitor cell differentiation;GO:0002320//lymphoid progenitor cell differentiation;GO:0002376//immune system process;GO:0002520//immune system development;GO:0007275//multicellular organism development;GO:0008150//biological_process;GO:0008283//cell proliferation;GO:0009987//cellular process;GO:0030097//hemopoiesis;GO:0030154//cell differentiation;GO:0032501//multicell…	--
ncbi_106042449	12.4	13.637	10.13	12.708	8.032	8.49	7.136	6.456	12.2188	7.5285	-0.698662	0.000142069	MFSD8	major facilitator superfamily domain containing 8, transcript variant X1	Cellular Processes	Transport and catabolism	ko04142//Lysosome	K12307	GO:0000323//lytic vacuole;GO:0001405//PAM complex, Tim23 associated import motor;GO:0005575//cellular_component;GO:0005622//intracellular;GO:0005623//cell;GO:0005634//nucleus;GO:0005654//nucleoplasm;GO:0005737//cytoplasm;GO:0005764//lysosome;GO:0005765//lysosomal membrane;GO:0005773//vacuole;GO:0005774//vacuolar membrane;GO:0005886//plasma membrane;GO:0005887//integral component of plasma membran…	GO:0022857//transmembrane transporter activity	GO:0006810//transport;GO:0006996//organelle organization;GO:0007033//vacuole organization;GO:0007040//lysosome organization;GO:0007275//multicellular organism development;GO:0007399//nervous system development;GO:0008150//biological_process;GO:0009894//regulation of catabolic process;GO:0009987//cellular process;GO:0010506//regulation of autophagy;GO:0016043//cellular component organization;GO:00…	--
ncbi_106036880	23.237	33.341	20.715	23.742	14.965	10.429	18.067	14.299	25.2587	14.44	-0.806713	0.000143139	LOC106036880	solute carrier family 23 member 1-like, transcript variant X1	-	-	-	-	GO:0016020//membrane;GO:0016021//integral component of membrane	GO:0015205//nucleobase transmembrane transporter activity;GO:0022857//transmembrane transporter activity;GO:0042907//xanthine transmembrane transporter activity	GO:0015851//nucleobase transport;GO:0042906//xanthine transport;GO:0055085//transmembrane transport	--
ncbi_106044443	36.089	40.264	36.321	39.431	19.078	21.351	29.347	27.666	38.0262	24.3605	-0.642452	0.00014885	RAB20	RAB20, member RAS oncogene family	-	-	-	-	GO:0005575//cellular_component;GO:0005622//intracellular;GO:0005623//cell;GO:0005737//cytoplasm;GO:0005768//endosome;GO:0005769//early endosome;GO:0005794//Golgi apparatus;GO:0005886//plasma membrane;GO:0012505//endomembrane system;GO:0012506//vesicle membrane;GO:0016020//membrane;GO:0030139//endocytic vesicle;GO:0030659//cytoplasmic vesicle membrane;GO:0030666//endocytic vesicle membrane;GO:0030…	GO:0000166//nucleotide binding;GO:0001882//nucleoside binding;GO:0001883//purine nucleoside binding;GO:0003674//molecular_function;GO:0003824//catalytic activity;GO:0003924//GTPase activity;GO:0005488//binding;GO:0005525//GTP binding;GO:0016462//pyrophosphatase activity;GO:0016787//hydrolase activity;GO:0016817//hydrolase activity, acting on acid anhydrides;GO:0016818//hydrolase activity, acting …	GO:0001845//phagolysosome assembly;GO:0002376//immune system process;GO:0006400//tRNA modification;GO:0006810//transport;GO:0006873//cellular ion homeostasis;GO:0006885//regulation of pH;GO:0006897//endocytosis;GO:0006906//vesicle fusion;GO:0006909//phagocytosis;GO:0006950//response to stress;GO:0006952//defense response;GO:0006955//immune response;GO:0006996//organelle organization;GO:0007033//v…	--
ncbi_106039445	179.476	150.985	121.983	159.478	75.035	71.824	114.649	110.046	152.981	92.8885	-0.719776	0.000149541	GCLM	glutamate-cysteine ligase modifier subunit	Metabolism;Metabolism;Metabolism;Cellular Processes	Global and overview maps;Amino acid metabolism;Metabolism of other amino acids;Cell growth and death	ko01100//Metabolic pathways;ko00270//Cysteine and methionine metabolism;ko00480//Glutathione metabolism;ko04216//Ferroptosis	K11205;K11205;K11205;K11205	GO:0005575//cellular_component;GO:0005622//intracellular;GO:0005623//cell;GO:0005737//cytoplasm;GO:0005829//cytosol;GO:0017109//glutamate-cysteine ligase complex;GO:0032991//protein-containing complex;GO:0044424//intracellular part;GO:0044444//cytoplasmic part;GO:0044464//cell part;GO:1902494//catalytic complex	GO:0003674//molecular_function;GO:0003824//catalytic activity;GO:0004357//glutamate-cysteine ligase activity;GO:0005488//binding;GO:0005515//protein binding;GO:0016874//ligase activity;GO:0016879//ligase activity, forming carbon-nitrogen bonds;GO:0016881//acid-amino acid ligase activity;GO:0019899//enzyme binding;GO:0030234//enzyme regulator activity;GO:0035226//glutamate-cysteine ligase catalyti…	GO:0000096//sulfur amino acid metabolic process;GO:0001101//response to acid chemical;GO:0001678//cellular glucose homeostasis;GO:0001775//cell activation;GO:0003008//system process;GO:0003013//circulatory system process;GO:0003018//vascular process in circulatory system;GO:0003254//regulation of membrane depolarization;GO:0006082//organic acid metabolic process;GO:0006518//peptide metabolic proc…	--
ncbi_106047226	4.821	6.233	7.486	5.527	12.84	13.877	10.795	11.877	6.01675	12.3473	1.03713	0.000153919	TNFRSF9	TNF receptor superfamily member 9	Environmental Information Processing	Signaling molecules and interaction	ko04060//Cytokine-cytokine receptor interaction	K05146	GO:0005575//cellular_component;GO:0005576//extracellular region;GO:0005615//extracellular space;GO:0005623//cell;GO:0005886//plasma membrane;GO:0005887//integral component of plasma membrane;GO:0009897//external side of plasma membrane;GO:0009986//cell surface;GO:0016020//membrane;GO:0016021//integral component of membrane;GO:0031224//intrinsic component of membrane;GO:0031226//intrinsic componen…	GO:0003674//molecular_function;GO:0004888//transmembrane signaling receptor activity;GO:0005031//tumor necrosis factor-activated receptor activity;GO:0005035//death receptor activity;GO:0005488//binding;GO:0005515//protein binding;GO:0019955//cytokine binding;GO:0038023//signaling receptor activity;GO:0060089//molecular transducer activity	GO:0001817//regulation of cytokine production;GO:0001818//negative regulation of cytokine production;GO:0002237//response to molecule of bacterial origin;GO:0002376//immune system process;GO:0002791//regulation of peptide secretion;GO:0002792//negative regulation of peptide secretion;GO:0006915//apoptotic process;GO:0006950//response to stress;GO:0006952//defense response;GO:0006954//inflammatory…	--
ncbi_106042951	14.675	10.395	7.722	11.937	6.898	5.394	5.175	9.154	11.1822	6.65525	-0.748646	0.000153958	PLA2G4F	phospholipase A2 group IVF, transcript variant X1	Metabolism;Environmental Information Processing;Cellular Processes;Organismal Systems;Metabolism;Organismal Systems;Environmental Information Processing;Metabolism;Metabolism;Metabolism;Metabolism	Global and overview maps;Signal transduction;Cell growth and death;Circulatory system;Lipid metabolism;Endocrine system;Signal transduction;Lipid metabolism;Lipid metabolism;Lipid metabolism;Lipid metabolism	ko01100//Metabolic pathways;ko04010//MAPK signaling pathway;ko04217//Necroptosis;ko04270//Vascular smooth muscle contraction;ko00564//Glycerophospholipid metabolism;ko04912//GnRH signaling pathway;ko04370//VEGF signaling pathway;ko00590//Arachidonic acid metabolism;ko00565//Ether lipid metabolism;ko00591//Linoleic acid metabolism;ko00592//alpha-Linolenic acid metabolism	K16342;K16342;K16342;K16342;K16342;K16342;K16342;K16342;K16342;K16342;K16342	GO:0000323//lytic vacuole;GO:0001726//ruffle;GO:0005575//cellular_component;GO:0005622//intracellular;GO:0005623//cell;GO:0005737//cytoplasm;GO:0005764//lysosome;GO:0005765//lysosomal membrane;GO:0005773//vacuole;GO:0005774//vacuolar membrane;GO:0005829//cytosol;GO:0005886//plasma membrane;GO:0016020//membrane;GO:0031090//organelle membrane;GO:0031252//cell leading edge;GO:0031253//cell projectio…	GO:0003674//molecular_function;GO:0003824//catalytic activity;GO:0004620//phospholipase activity;GO:0004622//lysophospholipase activity;GO:0004623//phospholipase A2 activity;GO:0005488//binding;GO:0008970//phospholipase A1 activity;GO:0016298//lipase activity;GO:0016787//hydrolase activity;GO:0016788//hydrolase activity, acting on ester bonds;GO:0043167//ion binding;GO:0043169//cation binding;GO:…	GO:0001516//prostaglandin biosynthetic process;GO:0006082//organic acid metabolic process;GO:0006575//cellular modified amino acid metabolic process;GO:0006629//lipid metabolic process;GO:0006631//fatty acid metabolic process;GO:0006633//fatty acid biosynthetic process;GO:0006636//unsaturated fatty acid biosynthetic process;GO:0006644//phospholipid metabolic process;GO:0006650//glycerophospholipi…	--
ncbi_106049093	4.975	4.126	5.443	9.757	14.951	15.013	17.993	12.399	6.07525	15.089	1.31248	0.00015522	MADCAM1	mucosal vascular addressin cell adhesion molecule 1	Environmental Information Processing;Organismal Systems	Signaling molecules and interaction;Immune system	ko04514//Cell adhesion molecules;ko04672//Intestinal immune network for IgA production	K06779;K06779	GO:0005575//cellular_component;GO:0005623//cell;GO:0005886//plasma membrane;GO:0016020//membrane;GO:0016021//integral component of membrane;GO:0031224//intrinsic component of membrane;GO:0044425//membrane part;GO:0044464//cell part;GO:0071944//cell periphery	GO:0003674//molecular_function;GO:0005102//signaling receptor binding;GO:0005178//integrin binding;GO:0005488//binding;GO:0005515//protein binding;GO:0044877//protein-containing complex binding;GO:0050839//cell adhesion molecule binding;GO:0098631//cell adhesion mediator activity;GO:0098634//cell-matrix adhesion mediator activity;GO:0098640//integrin binding involved in cell-matrix adhesion	GO:0002376//immune system process;GO:0002682//regulation of immune system process;GO:0002684//positive regulation of immune system process;GO:0002685//regulation of leukocyte migration;GO:0002687//positive regulation of leukocyte migration;GO:0006928//movement of cell or subcellular component;GO:0006955//immune response;GO:0007154//cell communication;GO:0007155//cell adhesion;GO:0007159//leukocyt…	--
ncbi_106035871	21.781	15.773	10.326	18.694	8.32	9.773	9.854	11.721	16.6435	9.917	-0.746983	0.00015571	PI4K2B	phosphatidylinositol 4-kinase type 2 beta, transcript variant X3	Metabolism;Environmental Information Processing;Metabolism	Global and overview maps;Signal transduction;Carbohydrate metabolism	ko01100//Metabolic pathways;ko04070//Phosphatidylinositol signaling system;ko00562//Inositol phosphate metabolism	K13711;K13711;K13711	GO:0005575//cellular_component;GO:0005622//intracellular;GO:0005623//cell;GO:0005737//cytoplasm;GO:0005768//endosome;GO:0005794//Golgi apparatus;GO:0005802//trans-Golgi network;GO:0005829//cytosol;GO:0005886//plasma membrane;GO:0012505//endomembrane system;GO:0016020//membrane;GO:0031410//cytoplasmic vesicle;GO:0031982//vesicle;GO:0031984//organelle subcompartment;GO:0043226//organelle;GO:0043227…	GO:0000166//nucleotide binding;GO:0003674//molecular_function;GO:0003824//catalytic activity;GO:0004430//1-phosphatidylinositol 4-kinase activity;GO:0005488//binding;GO:0005524//ATP binding;GO:0008144//drug binding;GO:0016301//kinase activity;GO:0016740//transferase activity;GO:0016772//transferase activity, transferring phosphorus-containing groups;GO:0016773//phosphotransferase activity, alcoho…	GO:0006629//lipid metabolic process;GO:0006644//phospholipid metabolic process;GO:0006650//glycerophospholipid metabolic process;GO:0006661//phosphatidylinositol biosynthetic process;GO:0006793//phosphorus metabolic process;GO:0006796//phosphate-containing compound metabolic process;GO:0006996//organelle organization;GO:0007030//Golgi organization;GO:0007032//endosome organization;GO:0007275//mul…	--
ncbi_106038775	3.376	3.935	5.752	3.621	10.607	15.966	10.221	6.052	4.171	10.7115	1.3607	0.000161383	LOC106038775	USP6 N-terminal-like protein, transcript variant X1	-	-	-	-	-	-	-	--
ncbi_106036393	1.892	1.309	1.938	5.689	4.52	34.601	32.01	15.75	2.707	21.7203	3.00427	0.000162379	LOC106036393	avidin-like	-	-	-	-	GO:0005575//cellular_component;GO:0005576//extracellular region	GO:0003674//molecular_function;GO:0005488//binding;GO:0008144//drug binding;GO:0009374//biotin binding;GO:0019842//vitamin binding;GO:0031406//carboxylic acid binding;GO:0033218//amide binding;GO:0033293//monocarboxylic acid binding;GO:0036094//small molecule binding;GO:0043167//ion binding;GO:0043168//anion binding;GO:0043177//organic acid binding;GO:0048037//cofactor binding;GO:0050662//coenzym…	GO:0002376//immune system process;GO:0006950//response to stress;GO:0006952//defense response;GO:0006955//immune response;GO:0006959//humoral immune response;GO:0008150//biological_process;GO:0009605//response to external stimulus;GO:0009607//response to biotic stimulus;GO:0009617//response to bacterium;GO:0019730//antimicrobial humoral response;GO:0019731//antibacterial humoral response;GO:00427…	--
ncbi_106031871	48.015	50.47	50.56	46.582	38.773	27.16	31.927	32.239	48.9068	32.5247	-0.588496	0.000162674	MXI1	MAX interactor 1, dimerization protein, transcript variant X2	-	-	-	-	GO:0005575//cellular_component;GO:0005622//intracellular;GO:0005623//cell;GO:0005634//nucleus;GO:0005667//transcription factor complex;GO:0005730//nucleolus;GO:0005737//cytoplasm;GO:0005829//cytosol;GO:0031974//membrane-enclosed lumen;GO:0031981//nuclear lumen;GO:0032991//protein-containing complex;GO:0043226//organelle;GO:0043227//membrane-bounded organelle;GO:0043228//non-membrane-bounded organ…	GO:0000981//DNA-binding transcription factor activity, RNA polymerase II-specific;GO:0003674//molecular_function;GO:0003676//nucleic acid binding;GO:0003677//DNA binding;GO:0003700//DNA-binding transcription factor activity;GO:0003712//transcription coregulator activity;GO:0003714//transcription corepressor activity;GO:0005488//binding;GO:0005515//protein binding;GO:0046983//protein dimerization …	GO:0000122//negative regulation of transcription by RNA polymerase II;GO:0006139//nucleobase-containing compound metabolic process;GO:0006351//transcription, DNA-templated;GO:0006355//regulation of transcription, DNA-templated;GO:0006357//regulation of transcription by RNA polymerase II;GO:0006725//cellular aromatic compound metabolic process;GO:0006807//nitrogen compound metabolic process;GO:000…	bHLH
ncbi_106030960	28.729	26.469	16.238	26.449	14.371	14.794	13.426	19.214	24.4713	15.4512	-0.663364	0.000164483	IPO8	importin 8, transcript variant X2	Genetic Information Processing	Translation	ko03013//Nucleocytoplasmic transport	K18755	GO:0005575//cellular_component;GO:0005622//intracellular;GO:0005623//cell;GO:0005634//nucleus;GO:0005635//nuclear envelope;GO:0005654//nucleoplasm;GO:0005681//spliceosomal complex;GO:0005737//cytoplasm;GO:0005829//cytosol;GO:0005886//plasma membrane;GO:0005887//integral component of plasma membrane;GO:0012505//endomembrane system;GO:0016020//membrane;GO:0016021//integral component of membrane;GO:…	GO:0003674//molecular_function;GO:0003824//catalytic activity;GO:0005215//transporter activity;GO:0005488//binding;GO:0005515//protein binding;GO:0008536//Ran GTPase binding;GO:0008565//protein transporter activity;GO:0015399//primary active transmembrane transporter activity;GO:0015405//P-P-bond-hydrolysis-driven transmembrane transporter activity;GO:0016462//pyrophosphatase activity;GO:0016787/…	GO:0000398//mRNA splicing, via spliceosome;GO:0006606//protein import into nucleus;GO:0006810//transport;GO:0006886//intracellular protein transport;GO:0006913//nucleocytoplasmic transport;GO:0007154//cell communication;GO:0007165//signal transduction;GO:0008104//protein localization;GO:0008150//biological_process;GO:0009236//cobalamin biosynthetic process;GO:0009987//cellular process;GO:0010468/…	--
ncbi_106031539	30.135	27.14	16.647	23.767	13.39	14.683	14.886	18.233	24.4222	15.298	-0.674853	0.000167685	ENAH	ENAH actin regulator	Cellular Processes	Cell motility	ko04810//Regulation of actin cytoskeleton	K05746	GO:0001725//stress fiber;GO:0005575//cellular_component;GO:0005622//intracellular;GO:0005623//cell;GO:0005737//cytoplasm;GO:0005829//cytosol;GO:0005856//cytoskeleton;GO:0005886//plasma membrane;GO:0005911//cell-cell junction;GO:0005912//adherens junction;GO:0005924//cell-substrate adherens junction;GO:0005925//focal adhesion;GO:0015629//actin cytoskeleton;GO:0016020//membrane;GO:0030027//lamellip…	GO:0003674//molecular_function;GO:0003779//actin binding;GO:0005102//signaling receptor binding;GO:0005488//binding;GO:0005515//protein binding;GO:0005522//profilin binding;GO:0008092//cytoskeletal protein binding;GO:0017124//SH3 domain binding;GO:0019904//protein domain specific binding;GO:0050699//WW domain binding	GO:0000003//reproduction;GO:0000902//cell morphogenesis;GO:0000904//cell morphogenesis involved in differentiation;GO:0001654//eye development;GO:0001667//ameboidal-type cell migration;GO:0001700//embryonic development via the syncytial blastoderm;GO:0001838//embryonic epithelial tube formation;GO:0001841//neural tube formation;GO:0001843//neural tube closure;GO:0002009//morphogenesis of an epith…	--
ncbi_106032774	59.756	59.074	57.926	65.381	33.619	30.298	47.107	46.777	60.5343	39.4502	-0.617717	0.00016856	SAR1B	secretion associated Ras related GTPase 1B	Genetic Information Processing	Folding, sorting and degradation	ko04141//Protein processing in endoplasmic reticulum	K07953	GO:0000139//Golgi membrane;GO:0005575//cellular_component;GO:0005622//intracellular;GO:0005623//cell;GO:0005737//cytoplasm;GO:0005783//endoplasmic reticulum;GO:0005789//endoplasmic reticulum membrane;GO:0005794//Golgi apparatus;GO:0005795//Golgi stack;GO:0005798//Golgi-associated vesicle;GO:0005829//cytosol;GO:0012505//endomembrane system;GO:0012506//vesicle membrane;GO:0012507//ER to Golgi trans…	GO:0000166//nucleotide binding;GO:0001882//nucleoside binding;GO:0001883//purine nucleoside binding;GO:0003674//molecular_function;GO:0003824//catalytic activity;GO:0003924//GTPase activity;GO:0005488//binding;GO:0005525//GTP binding;GO:0016462//pyrophosphatase activity;GO:0016787//hydrolase activity;GO:0016817//hydrolase activity, acting on acid anhydrides;GO:0016818//hydrolase activity, acting …	GO:0002376//immune system process;GO:0002474//antigen processing and presentation of peptide antigen via MHC class I;GO:0002478//antigen processing and presentation of exogenous peptide antigen;GO:0002495//antigen processing and presentation of peptide antigen via MHC class II;GO:0002504//antigen processing and presentation of peptide or polysaccharide antigen via MHC class II;GO:0006810//transpo…	--
ncbi_106046184	10.793	12.949	15.384	15.628	25.733	29.446	24.414	30.697	13.6885	27.5725	1.01027	0.000169194	SNRPC	small nuclear ribonucleoprotein polypeptide C	Genetic Information Processing	Transcription	ko03040//Spliceosome	K11095	GO:0000243//commitment complex;GO:0005575//cellular_component;GO:0005622//intracellular;GO:0005623//cell;GO:0005634//nucleus;GO:0005654//nucleoplasm;GO:0005681//spliceosomal complex;GO:0005684//U2-type spliceosomal complex;GO:0005685//U1 snRNP;GO:0015030//Cajal body;GO:0016604//nuclear body;GO:0030532//small nuclear ribonucleoprotein complex;GO:0031974//membrane-enclosed lumen;GO:0031981//nuclear…	GO:0003674//molecular_function;GO:0003676//nucleic acid binding;GO:0003723//RNA binding;GO:0003727//single-stranded RNA binding;GO:0003729//mRNA binding;GO:0005488//binding;GO:0005515//protein binding;GO:0008270//zinc ion binding;GO:0030627//pre-mRNA 5'-splice site binding;GO:0036002//pre-mRNA binding;GO:0042802//identical protein binding;GO:0042803//protein homodimerization activity;GO:0043021//…	GO:0000245//spliceosomal complex assembly;GO:0000375//RNA splicing, via transesterification reactions;GO:0000377//RNA splicing, via transesterification reactions with bulged adenosine as nucleophile;GO:0000381//regulation of alternative mRNA splicing, via spliceosome;GO:0000387//spliceosomal snRNP assembly;GO:0000395//mRNA 5'-splice site recognition;GO:0000398//mRNA splicing, via spliceosome;GO:0…	--
ncbi_106047992	4.358	8.76	12.031	10.65	36.034	29.016	16.635	16.929	8.94975	24.6535	1.46187	0.000170226	LOC106047992	serine/threonine-protein kinase 17A-like	-	-	-	-	-	GO:0004672//protein kinase activity;GO:0005524//ATP binding	GO:0006468//protein phosphorylation	--
ncbi_106032940	248.243	197.15	216.218	283.553	168.286	90.678	149.441	157.794	236.291	141.55	-0.739255	0.000173111	SCP2	sterol carrier protein 2	Metabolism;Cellular Processes;Organismal Systems;Metabolism;Metabolism;Metabolism	Global and overview maps;Transport and catabolism;Endocrine system;Global and overview maps;Lipid metabolism;Lipid metabolism	ko01100//Metabolic pathways;ko04146//Peroxisome;ko03320//PPAR signaling pathway;ko01212//Fatty acid metabolism;ko01040//Biosynthesis of unsaturated fatty acids;ko00120//Primary bile acid biosynthesis	K08764;K08764;K08764;K08764;K08764;K08764	GO:0005575//cellular_component;GO:0005622//intracellular;GO:0005623//cell;GO:0005634//nucleus;GO:0005654//nucleoplasm;GO:0005737//cytoplasm;GO:0005739//mitochondrion;GO:0005740//mitochondrial envelope;GO:0005741//mitochondrial outer membrane;GO:0005777//peroxisome;GO:0005782//peroxisomal matrix;GO:0005783//endoplasmic reticulum;GO:0005829//cytosol;GO:0012505//endomembrane system;GO:0016020//membr…	GO:0000062//fatty-acyl-CoA binding;GO:0000166//nucleotide binding;GO:0003674//molecular_function;GO:0003824//catalytic activity;GO:0003985//acetyl-CoA C-acetyltransferase activity;GO:0003988//acetyl-CoA C-acyltransferase activity;GO:0004315//3-oxoacyl-[acyl-carrier-protein] synthase activity;GO:0004559//alpha-mannosidase activity;GO:0005102//signaling receptor binding;GO:0005215//transporter acti…	GO:0000038//very long-chain fatty acid metabolic process;GO:0001676//long-chain fatty acid metabolic process;GO:0002119//nematode larval development;GO:0002164//larval development;GO:0003008//system process;GO:0006013//mannose metabolic process;GO:0006066//alcohol metabolic process;GO:0006082//organic acid metabolic process;GO:0006139//nucleobase-containing compound metabolic process;GO:0006163//…	--
ncbi_106030119	15.76	18.321	26.235	17.755	53.062	59.936	49.491	25.895	19.5177	47.096	1.27082	0.000174161	ITGB2	integrin subunit beta 2, transcript variant X1	Cellular Processes;Cellular Processes;Environmental Information Processing	Cell motility;Transport and catabolism;Signaling molecules and interaction	ko04810//Regulation of actin cytoskeleton;ko04145//Phagosome;ko04514//Cell adhesion molecules	K06464;K06464;K06464	GO:0005575//cellular_component;GO:0005622//intracellular;GO:0005623//cell;GO:0005737//cytoplasm;GO:0005886//plasma membrane;GO:0005887//integral component of plasma membrane;GO:0008305//integrin complex;GO:0009897//external side of plasma membrane;GO:0009986//cell surface;GO:0012505//endomembrane system;GO:0012506//vesicle membrane;GO:0016020//membrane;GO:0016021//integral component of membrane;G…	GO:0001540//amyloid-beta binding;GO:0001846//opsonin binding;GO:0001848//complement binding;GO:0001851//complement component C3b binding;GO:0003674//molecular_function;GO:0004888//transmembrane signaling receptor activity;GO:0005488//binding;GO:0005515//protein binding;GO:0019899//enzyme binding;GO:0019900//kinase binding;GO:0019901//protein kinase binding;GO:0030369//ICAM-3 receptor activity;GO:…	GO:0001505//regulation of neurotransmitter levels;GO:0001667//ameboidal-type cell migration;GO:0001704//formation of primary germ layer;GO:0001706//endoderm formation;GO:0001774//microglial cell activation;GO:0001775//cell activation;GO:0001932//regulation of protein phosphorylation;GO:0002218//activation of innate immune response;GO:0002221//pattern recognition receptor signaling pathway;GO:0002…	--
MSTRG.11886	241.544	324.51	479.995	387.181	655.439	996.074	624.439	795.109	358.308	767.765	1.09947	0.000174755	Nlrc3	Ac1147 [Rattus norvegicus]	-	-	-	-	-	-	-	--
ncbi_106041478	77.17	77.278	68.846	71.005	37.123	34.694	60.042	47.041	73.5747	44.725	-0.718129	0.000175587	PITPNA	phosphatidylinositol transfer protein alpha	-	-	-	-	GO:0005575//cellular_component;GO:0005622//intracellular;GO:0005623//cell;GO:0005737//cytoplasm;GO:0005829//cytosol;GO:0016020//membrane;GO:0016021//integral component of membrane;GO:0031224//intrinsic component of membrane;GO:0043209//myelin sheath;GO:0044424//intracellular part;GO:0044425//membrane part;GO:0044444//cytoplasmic part;GO:0044464//cell part	GO:0000062//fatty-acyl-CoA binding;GO:0000166//nucleotide binding;GO:0003674//molecular_function;GO:0005215//transporter activity;GO:0005319//lipid transporter activity;GO:0005488//binding;GO:0005504//fatty acid binding;GO:0005543//phospholipid binding;GO:0005548//phospholipid transporter activity;GO:0008289//lipid binding;GO:0008525//phosphatidylcholine transporter activity;GO:0008526//phosphati…	GO:0000902//cell morphogenesis;GO:0000904//cell morphogenesis involved in differentiation;GO:0003008//system process;GO:0006629//lipid metabolic process;GO:0006810//transport;GO:0006811//ion transport;GO:0006820//anion transport;GO:0006869//lipid transport;GO:0007154//cell communication;GO:0007165//signal transduction;GO:0007166//cell surface receptor signaling pathway;GO:0007275//multicellular o…	--
ncbi_106046028	36.183	30.191	23.028	24.704	16.277	17.236	18.49	22.426	28.5265	18.6073	-0.616438	0.00018277	KCTD5	potassium channel tetramerization domain containing 5, transcript variant X5	-	-	-	-	GO:0000151//ubiquitin ligase complex;GO:0005575//cellular_component;GO:0005622//intracellular;GO:0005623//cell;GO:0005634//nucleus;GO:0005737//cytoplasm;GO:0005829//cytosol;GO:0031461//cullin-RING ubiquitin ligase complex;GO:0031463//Cul3-RING ubiquitin ligase complex;GO:0032991//protein-containing complex;GO:0043226//organelle;GO:0043227//membrane-bounded organelle;GO:0043229//intracellular orga…	GO:0003674//molecular_function;GO:0005488//binding;GO:0005515//protein binding;GO:0042802//identical protein binding;GO:0044877//protein-containing complex binding;GO:0097602//cullin family protein binding	GO:0006508//proteolysis;GO:0006511//ubiquitin-dependent protein catabolic process;GO:0006807//nitrogen compound metabolic process;GO:0008150//biological_process;GO:0008152//metabolic process;GO:0009056//catabolic process;GO:0009057//macromolecule catabolic process;GO:0009987//cellular process;GO:0010498//proteasomal protein catabolic process;GO:0016032//viral process;GO:0016043//cellular componen…	--
ncbi_106033056	19.229	16.46	14.078	15.616	11.275	10.156	11.143	10.567	16.3457	10.7852	-0.599856	0.000184106	TESK2	testis associated actin remodelling kinase 2, transcript variant X2	-	-	-	-	GO:0005575//cellular_component;GO:0005622//intracellular;GO:0005623//cell;GO:0005634//nucleus;GO:0005654//nucleoplasm;GO:0005737//cytoplasm;GO:0016604//nuclear body;GO:0031974//membrane-enclosed lumen;GO:0031981//nuclear lumen;GO:0043226//organelle;GO:0043227//membrane-bounded organelle;GO:0043229//intracellular organelle;GO:0043231//intracellular membrane-bounded organelle;GO:0043233//organelle …	GO:0000166//nucleotide binding;GO:0003674//molecular_function;GO:0003824//catalytic activity;GO:0004672//protein kinase activity;GO:0004674//protein serine/threonine kinase activity;GO:0004712//protein serine/threonine/tyrosine kinase activity;GO:0004713//protein tyrosine kinase activity;GO:0005488//binding;GO:0005524//ATP binding;GO:0008144//drug binding;GO:0016301//kinase activity;GO:0016740//t…	GO:0000003//reproduction;GO:0006464//cellular protein modification process;GO:0006468//protein phosphorylation;GO:0006793//phosphorus metabolic process;GO:0006796//phosphate-containing compound metabolic process;GO:0006807//nitrogen compound metabolic process;GO:0006915//apoptotic process;GO:0006996//organelle organization;GO:0007010//cytoskeleton organization;GO:0007044//cell-substrate junction …	--
ncbi_106046875	35.204	26.652	19.929	28.529	16.114	16.643	17.912	18.932	27.5785	17.4002	-0.664436	0.000185958	STAM2	signal transducing adaptor molecule 2	Cellular Processes	Transport and catabolism	ko04144//Endocytosis	K04705	GO:0005575//cellular_component;GO:0005622//intracellular;GO:0005623//cell;GO:0005634//nucleus;GO:0005654//nucleoplasm;GO:0005737//cytoplasm;GO:0005768//endosome;GO:0005769//early endosome;GO:0005829//cytosol;GO:0010008//endosome membrane;GO:0012505//endomembrane system;GO:0016020//membrane;GO:0030139//endocytic vesicle;GO:0031090//organelle membrane;GO:0031410//cytoplasmic vesicle;GO:0031901//ear…	GO:0003674//molecular_function;GO:0005488//binding;GO:0005515//protein binding;GO:0017124//SH3 domain binding;GO:0019904//protein domain specific binding	GO:0006810//transport;GO:0006886//intracellular protein transport;GO:0006914//autophagy;GO:0006996//organelle organization;GO:0007032//endosome organization;GO:0007154//cell communication;GO:0007165//signal transduction;GO:0008104//protein localization;GO:0008150//biological_process;GO:0008152//metabolic process;GO:0009056//catabolic process;GO:0009966//regulation of signal transduction;GO:000996…	--
ncbi_106042001	336.784	366.968	457.572	340.969	288.022	176.161	235.226	275.11	375.573	243.63	-0.624404	0.000187067	SLC26A3	solute carrier family 26 member 3, transcript variant X1	-	-	-	-	GO:0005575//cellular_component;GO:0005623//cell;GO:0005886//plasma membrane;GO:0005887//integral component of plasma membrane;GO:0005903//brush border;GO:0005929//cilium;GO:0016020//membrane;GO:0016021//integral component of membrane;GO:0016324//apical plasma membrane;GO:0031224//intrinsic component of membrane;GO:0031226//intrinsic component of plasma membrane;GO:0031253//cell projection membran…	GO:0003674//molecular_function;GO:0003700//DNA-binding transcription factor activity;GO:0003712//transcription coregulator activity;GO:0005215//transporter activity;GO:0005216//ion channel activity;GO:0005253//anion channel activity;GO:0005254//chloride channel activity;GO:0005310//dicarboxylic acid transmembrane transporter activity;GO:0005342//organic acid transmembrane transporter activity;GO:…	GO:0000003//reproduction;GO:0003006//developmental process involved in reproduction;GO:0003008//system process;GO:0006355//regulation of transcription, DNA-templated;GO:0006810//transport;GO:0006811//ion transport;GO:0006820//anion transport;GO:0006821//chloride transport;GO:0006835//dicarboxylic acid transport;GO:0006873//cellular ion homeostasis;GO:0006885//regulation of pH;GO:0007276//gamete g…	--
ncbi_106045795	57.132	81.972	61.974	32.825	127.994	250.032	99.363	136.738	58.4757	153.532	1.39263	0.000190227	LOC106045795	matrix Gla protein	-	-	-	-	-	-	-	--
ncbi_106032048	17.296	12.691	8.359	9.774	5.46	6.616	7.533	7.439	12.03	6.762	-0.831115	0.000190533	B3GNT5	UDP-GlcNAc:betaGal beta-1,3-N-acetylglucosaminyltransferase 5, transcript variant X1	Metabolism;Metabolism	Global and overview maps;Glycan biosynthesis and metabolism	ko01100//Metabolic pathways;ko00601//Glycosphingolipid biosynthesis - lacto and neolacto series	K03766;K03766	GO:0000139//Golgi membrane;GO:0005575//cellular_component;GO:0005622//intracellular;GO:0005623//cell;GO:0005737//cytoplasm;GO:0005794//Golgi apparatus;GO:0012505//endomembrane system;GO:0016020//membrane;GO:0016021//integral component of membrane;GO:0031090//organelle membrane;GO:0031224//intrinsic component of membrane;GO:0031984//organelle subcompartment;GO:0043226//organelle;GO:0043227//membra…	GO:0003674//molecular_function;GO:0003824//catalytic activity;GO:0008194//UDP-glycosyltransferase activity;GO:0008375//acetylglucosaminyltransferase activity;GO:0008378//galactosyltransferase activity;GO:0008457//beta-galactosyl-N-acetylglucosaminylgalactosylglucosyl-ceramide beta-1,3-acetylglucosaminyltransferase activity;GO:0008499//UDP-galactose:beta-N-acetylglucosamine beta-1,3-galactosyltran…	GO:0006464//cellular protein modification process;GO:0006486//protein glycosylation;GO:0006493//protein O-linked glycosylation;GO:0006629//lipid metabolic process;GO:0006643//membrane lipid metabolic process;GO:0006664//glycolipid metabolic process;GO:0006665//sphingolipid metabolic process;GO:0006807//nitrogen compound metabolic process;GO:0007275//multicellular organism development;GO:0007399//…	--
ncbi_106038362	18.587	11.927	6.183	9.769	5.367	4.873	6.441	6.116	11.6165	5.69925	-1.02733	0.000191337	LZTFL1	leucine zipper transcription factor like 1, transcript variant X2	-	-	-	-	GO:0005575//cellular_component;GO:0005622//intracellular;GO:0005623//cell;GO:0005737//cytoplasm;GO:0005829//cytosol;GO:0016021//integral component of membrane;GO:0044424//intracellular part;GO:0044444//cytoplasmic part;GO:0044464//cell part	GO:0000155//phosphorelay sensor kinase activity;GO:0003674//molecular_function;GO:0005488//binding;GO:0005515//protein binding;GO:0005524//ATP binding;GO:0008017//microtubule binding;GO:0042802//identical protein binding;GO:0044877//protein-containing complex binding;GO:0046983//protein dimerization activity	GO:0000160//phosphorelay signal transduction system;GO:0007059//chromosome segregation;GO:0007094//mitotic spindle assembly checkpoint;GO:0008150//biological_process;GO:0030261//chromosome condensation;GO:0031122//cytoplasmic microtubule organization;GO:0032879//regulation of localization;GO:0032880//regulation of protein localization;GO:0048519//negative regulation of biological process;GO:00507…	--
ncbi_106036567	27.487	18.759	17.553	19.983	10.235	10.777	14.87	15.605	20.9455	12.8718	-0.702432	0.000192159	COBL	cordon-bleu WH2 repeat protein, transcript variant X1	-	-	-	-	GO:0001726//ruffle;GO:0005575//cellular_component;GO:0005622//intracellular;GO:0005623//cell;GO:0005737//cytoplasm;GO:0005829//cytosol;GO:0005856//cytoskeleton;GO:0005884//actin filament;GO:0005886//plasma membrane;GO:0005938//cell cortex;GO:0015629//actin cytoskeleton;GO:0016020//membrane;GO:0030424//axon;GO:0030425//dendrite;GO:0030426//growth cone;GO:0030427//site of polarized growth;GO:003125…	GO:0003674//molecular_function;GO:0003779//actin binding;GO:0003785//actin monomer binding;GO:0005488//binding;GO:0005515//protein binding;GO:0008092//cytoskeletal protein binding	GO:0000578//embryonic axis specification;GO:0000902//cell morphogenesis;GO:0000904//cell morphogenesis involved in differentiation;GO:0001756//somitogenesis;GO:0001757//somite specification;GO:0001838//embryonic epithelial tube formation;GO:0001841//neural tube formation;GO:0001843//neural tube closure;GO:0001889//liver development;GO:0002009//morphogenesis of an epithelium;GO:0003002//regionaliz…	--
ncbi_106039849	51.164	56.174	100.945	62.742	174.479	190.261	137.609	115.236	67.7562	154.396	1.18821	0.000192618	LOC106039849	T-cell surface glycoprotein CD3 delta chain, transcript variant X1	-	-	-	-	GO:0005575//cellular_component;GO:0005622//intracellular;GO:0005623//cell;GO:0005737//cytoplasm;GO:0005886//plasma membrane;GO:0005887//integral component of plasma membrane;GO:0012506//vesicle membrane;GO:0016020//membrane;GO:0016021//integral component of membrane;GO:0030135//coated vesicle;GO:0030136//clathrin-coated vesicle;GO:0030659//cytoplasmic vesicle membrane;GO:0030662//coated vesicle m…	GO:0003674//molecular_function;GO:0004888//transmembrane signaling receptor activity;GO:0005102//signaling receptor binding;GO:0005198//structural molecule activity;GO:0005488//binding;GO:0005515//protein binding;GO:0030159//receptor signaling complex scaffold activity;GO:0032947//protein-containing complex scaffold activity;GO:0038023//signaling receptor activity;GO:0042608//T cell receptor bind…	GO:0001775//cell activation;GO:0002250//adaptive immune response;GO:0002252//immune effector process;GO:0002253//activation of immune response;GO:0002376//immune system process;GO:0002429//immune response-activating cell surface receptor signaling pathway;GO:0002431//Fc receptor mediated stimulatory signaling pathway;GO:0002433//immune response-regulating cell surface receptor signaling pathway i…	--
ncbi_106031285	33.24	25.897	17.141	27.883	13.477	13.299	14.996	20.789	26.0403	15.6402	-0.73548	0.000195599	NRBF2	nuclear receptor binding factor 2, transcript variant X1	Cellular Processes	Transport and catabolism	ko04140//Autophagy - animal	K21246	GO:0005737//cytoplasm	GO:0005515//protein binding;GO:0043565//sequence-specific DNA binding	GO:0006260//DNA replication;GO:0006355//regulation of transcription, DNA-templated;GO:0006914//autophagy;GO:0043093//FtsZ-dependent cytokinesis;GO:0090529//cell septum assembly	--
ncbi_106048786	6.84	5.661	9.991	6.932	12.63	22.48	14.451	16.334	7.356	16.4737	1.16318	0.000196505	LOC106048786	ras-related protein Rab-18-B-like	-	-	-	-	-	GO:0003924//GTPase activity;GO:0005525//GTP binding	GO:0042254//ribosome biogenesis	--
MSTRG.14703	37.356	90.762	160.482	104.411	388.572	371.122	196.889	191.501	98.2528	287.021	1.54659	0.000197175	--	antimicrobial peptide NK-lysin-like [Oxyura jamaicensis]	-	-	-	-	GO:0043231//intracellular membrane-bounded organelle	-	GO:0050789//regulation of biological process;GO:0051716//cellular response to stimulus	--
ncbi_106041347	3.72	4.622	6.096	4.624	11.374	21.144	10.929	7.084	4.7655	12.6327	1.40647	0.000202218	TRAF3IP3	TRAF3 interacting protein 3, transcript variant X1	-	-	-	-	-	GO:0005524//ATP binding;GO:0033958//DNA-deoxyinosine glycosylase activity	GO:0006285//base-excision repair, AP site formation;GO:0007059//chromosome segregation;GO:0030261//chromosome condensation	--
ncbi_106040394	13.443	16.852	11.359	15.945	7.71	10.607	9.455	8.648	14.3997	9.105	-0.661313	0.000208113	MTMR6	myotubularin related protein 6, transcript variant X1	Metabolism;Environmental Information Processing;Metabolism	Global and overview maps;Signal transduction;Carbohydrate metabolism	ko01100//Metabolic pathways;ko04070//Phosphatidylinositol signaling system;ko00562//Inositol phosphate metabolism	K18083;K18083;K18083	GO:0005575//cellular_component;GO:0005622//intracellular;GO:0005623//cell;GO:0005634//nucleus;GO:0005635//nuclear envelope;GO:0005737//cytoplasm;GO:0005829//cytosol;GO:0012505//endomembrane system;GO:0031967//organelle envelope;GO:0031975//envelope;GO:0043226//organelle;GO:0043227//membrane-bounded organelle;GO:0043229//intracellular organelle;GO:0043231//intracellular membrane-bounded organelle;…	GO:0003674//molecular_function;GO:0003824//catalytic activity;GO:0004438//phosphatidylinositol-3-phosphatase activity;GO:0004721//phosphoprotein phosphatase activity;GO:0004722//protein serine/threonine phosphatase activity;GO:0004725//protein tyrosine phosphatase activity;GO:0005215//transporter activity;GO:0005216//ion channel activity;GO:0005227//calcium activated cation channel activity;GO:00…	GO:0006464//cellular protein modification process;GO:0006470//protein dephosphorylation;GO:0006629//lipid metabolic process;GO:0006644//phospholipid metabolic process;GO:0006650//glycerophospholipid metabolic process;GO:0006661//phosphatidylinositol biosynthetic process;GO:0006793//phosphorus metabolic process;GO:0006796//phosphate-containing compound metabolic process;GO:0006807//nitrogen compou…	--
ncbi_106029457	0.412	0.58	6.853	1.152	53.165	18.756	16.239	20.645	2.24925	27.2013	3.59616	0.000211286	LOC106029457	guanylate-binding protein 1-like, transcript variant X1	Organismal Systems	Immune system	ko04621//NOD-like receptor signaling pathway	K20899	GO:0005737//cytoplasm;GO:0015627//type II protein secretion system complex;GO:0033179//proton-transporting V-type ATPase, V0 domain	GO:0003924//GTPase activity;GO:0005524//ATP binding;GO:0005525//GTP binding;GO:0008565//protein transporter activity;GO:0015078//proton transmembrane transporter activity;GO:0030983//mismatched DNA binding;GO:0043022//ribosome binding;GO:0051539//4 iron, 4 sulfur cluster binding	GO:0006259//DNA metabolic process;GO:0007059//chromosome segregation;GO:0015628//protein secretion by the type II secretion system;GO:0030261//chromosome condensation;GO:0042254//ribosome biogenesis;GO:0051186//cofactor metabolic process;GO:1902600//proton transmembrane transport	--
ncbi_106046186	4.061	4.432	4.959	5.528	8.798	20.579	14.898	6.897	4.745	12.793	1.43087	0.000221089	PTPN7	protein tyrosine phosphatase non-receptor type 7, transcript variant X1	Environmental Information Processing	Signal transduction	ko04010//MAPK signaling pathway	K18019	GO:0005575//cellular_component;GO:0005622//intracellular;GO:0005623//cell;GO:0005634//nucleus;GO:0005654//nucleoplasm;GO:0005737//cytoplasm;GO:0005829//cytosol;GO:0005856//cytoskeleton;GO:0005886//plasma membrane;GO:0009898//cytoplasmic side of plasma membrane;GO:0016020//membrane;GO:0031974//membrane-enclosed lumen;GO:0031981//nuclear lumen;GO:0043226//organelle;GO:0043227//membrane-bounded orga…	GO:0003674//molecular_function;GO:0003824//catalytic activity;GO:0004721//phosphoprotein phosphatase activity;GO:0004725//protein tyrosine phosphatase activity;GO:0016787//hydrolase activity;GO:0016788//hydrolase activity, acting on ester bonds;GO:0016791//phosphatase activity;GO:0042578//phosphoric ester hydrolase activity;GO:0140096//catalytic activity, acting on a protein	GO:0006464//cellular protein modification process;GO:0006470//protein dephosphorylation;GO:0006793//phosphorus metabolic process;GO:0006796//phosphate-containing compound metabolic process;GO:0006807//nitrogen compound metabolic process;GO:0008150//biological_process;GO:0008152//metabolic process;GO:0009987//cellular process;GO:0010033//response to organic substance;GO:0016311//dephosphorylation;…	--
ncbi_106033539	5.123	5.947	6.653	6.073	15.828	14.88	9.304	10.603	5.949	12.6538	1.08885	0.000221498	LOC106033539	lysosomal alpha-glucosidase-like, transcript variant X2	Metabolism;Cellular Processes;Metabolism;Metabolism	Global and overview maps;Transport and catabolism;Carbohydrate metabolism;Carbohydrate metabolism	ko01100//Metabolic pathways;ko04142//Lysosome;ko00052//Galactose metabolism;ko00500//Starch and sucrose metabolism	K12316;K12316;K12316;K12316	-	GO:0003735//structural constituent of ribosome;GO:0004553//hydrolase activity, hydrolyzing O-glycosyl compounds	GO:0005975//carbohydrate metabolic process	--
ncbi_106036353	1747.96	1969.98	926.225	1453.47	456.465	415.376	1174.15	779.512	1524.41	706.377	-1.10974	0.000223038	SELENOP	selenoprotein P	-	-	-	-	-	-	-	--
ncbi_106037674	22.513	16.202	10.433	14.728	8.092	7.733	10.653	9.823	15.969	9.07525	-0.815265	0.000225172	LOC106037674	A-kinase anchor protein 17B-like, transcript variant X2	-	-	-	-	-	-	-	--
ncbi_106040243	102.807	150.395	116.363	248.545	293.382	298.715	380.066	502.19	154.528	368.588	1.25415	0.000225513	LOC106040243	acidic phospholipase A2 S12-65J-like, transcript variant X1	-	-	-	-	GO:0005575//cellular_component;GO:0005576//extracellular region	GO:0003674//molecular_function;GO:0003824//catalytic activity;GO:0004620//phospholipase activity;GO:0004623//phospholipase A2 activity;GO:0005488//binding;GO:0005509//calcium ion binding;GO:0016298//lipase activity;GO:0016787//hydrolase activity;GO:0016788//hydrolase activity, acting on ester bonds;GO:0043167//ion binding;GO:0043169//cation binding;GO:0046872//metal ion binding;GO:0052689//carbox…	GO:0006575//cellular modified amino acid metabolic process;GO:0006629//lipid metabolic process;GO:0006644//phospholipid metabolic process;GO:0006650//glycerophospholipid metabolic process;GO:0006654//phosphatidic acid biosynthetic process;GO:0006658//phosphatidylserine metabolic process;GO:0006793//phosphorus metabolic process;GO:0006796//phosphate-containing compound metabolic process;GO:0006807…	--
ncbi_106039672	49.479	39.162	32.44	46.487	30.066	24.517	22.704	33.255	41.892	27.6355	-0.600152	0.000233784	DCAF6	DDB1 and CUL4 associated factor 6, transcript variant X1	-	-	-	-	GO:0000151//ubiquitin ligase complex;GO:0005575//cellular_component;GO:0005622//intracellular;GO:0005623//cell;GO:0005634//nucleus;GO:0005654//nucleoplasm;GO:0005737//cytoplasm;GO:0005829//cytosol;GO:0005912//adherens junction;GO:0005924//cell-substrate adherens junction;GO:0005925//focal adhesion;GO:0030054//cell junction;GO:0030055//cell-substrate junction;GO:0031461//cullin-RING ubiquitin liga…	GO:0003674//molecular_function;GO:0003712//transcription coregulator activity;GO:0003713//transcription coactivator activity;GO:0005515//protein binding;GO:0030374//nuclear receptor transcription coactivator activity;GO:0140110//transcription regulator activity	GO:0006355//regulation of transcription, DNA-templated;GO:0006357//regulation of transcription by RNA polymerase II;GO:0006464//cellular protein modification process;GO:0006807//nitrogen compound metabolic process;GO:0008150//biological_process;GO:0008152//metabolic process;GO:0009889//regulation of biosynthetic process;GO:0009891//positive regulation of biosynthetic process;GO:0009893//positive …	--
ncbi_106039758	0.945	0.879	1.253	1.377	1.575	27.993	7.704	4.129	1.1135	10.3503	3.21649	0.000233893	POU2AF1	POU class 2 homeobox associating factor 1	-	-	-	-	GO:0005575//cellular_component;GO:0005622//intracellular;GO:0005623//cell;GO:0005634//nucleus;GO:0005667//transcription factor complex;GO:0032991//protein-containing complex;GO:0043226//organelle;GO:0043227//membrane-bounded organelle;GO:0043229//intracellular organelle;GO:0043231//intracellular membrane-bounded organelle;GO:0044422//organelle part;GO:0044424//intracellular part;GO:0044428//nucle…	GO:0000976//transcription regulatory region sequence-specific DNA binding;GO:0000977//RNA polymerase II regulatory region sequence-specific DNA binding;GO:0000978//RNA polymerase II proximal promoter sequence-specific DNA binding;GO:0000979//RNA polymerase II core promoter sequence-specific DNA binding;GO:0000987//proximal promoter sequence-specific DNA binding;GO:0001012//RNA polymerase II regul…	GO:0002376//immune system process;GO:0006139//nucleobase-containing compound metabolic process;GO:0006351//transcription, DNA-templated;GO:0006355//regulation of transcription, DNA-templated;GO:0006357//regulation of transcription by RNA polymerase II;GO:0006366//transcription by RNA polymerase II;GO:0006725//cellular aromatic compound metabolic process;GO:0006807//nitrogen compound metabolic pro…	--
ncbi_106029747	11.237	19.294	16.863	22.21	42.678	53.768	32.949	30.096	17.401	39.8728	1.19623	0.000234606	SLC29A1	solute carrier family 29 member 1 (Augustine blood group), transcript variant X1	-	-	-	-	GO:0005575//cellular_component;GO:0005623//cell;GO:0005886//plasma membrane;GO:0005887//integral component of plasma membrane;GO:0016020//membrane;GO:0016021//integral component of membrane;GO:0016323//basolateral plasma membrane;GO:0016324//apical plasma membrane;GO:0031224//intrinsic component of membrane;GO:0031226//intrinsic component of plasma membrane;GO:0044425//membrane part;GO:0044456//s…	GO:0003674//molecular_function;GO:0005215//transporter activity;GO:0005337//nucleoside transmembrane transporter activity;GO:0015932//nucleobase-containing compound transmembrane transporter activity;GO:0022857//transmembrane transporter activity;GO:1901505//carbohydrate derivative transmembrane transporter activity	GO:0001666//response to hypoxia;GO:0001678//cellular glucose homeostasis;GO:0003008//system process;GO:0006139//nucleobase-containing compound metabolic process;GO:0006725//cellular aromatic compound metabolic process;GO:0006807//nitrogen compound metabolic process;GO:0006810//transport;GO:0006950//response to stress;GO:0007154//cell communication;GO:0007165//signal transduction;GO:0007166//cell …	--
ncbi_106036902	106.398	96.24	42.709	74.831	38.511	41.504	43.287	58.127	80.0445	45.3573	-0.819469	0.000244529	NR1H4	nuclear receptor subfamily 1 group H member 4, transcript variant X1	-	-	-	-	GO:0000228//nuclear chromosome;GO:0000785//chromatin;GO:0000790//nuclear chromatin;GO:0000791//euchromatin;GO:0005575//cellular_component;GO:0005622//intracellular;GO:0005623//cell;GO:0005634//nucleus;GO:0005654//nucleoplasm;GO:0005694//chromosome;GO:0005719//nuclear euchromatin;GO:0031974//membrane-enclosed lumen;GO:0031981//nuclear lumen;GO:0043226//organelle;GO:0043227//membrane-bounded organe…	GO:0000976//transcription regulatory region sequence-specific DNA binding;GO:0000977//RNA polymerase II regulatory region sequence-specific DNA binding;GO:0000978//RNA polymerase II proximal promoter sequence-specific DNA binding;GO:0000980//RNA polymerase II distal enhancer sequence-specific DNA binding;GO:0000981//DNA-binding transcription factor activity, RNA polymerase II-specific;GO:0000982/…	GO:0000122//negative regulation of transcription by RNA polymerase II;GO:0000820//regulation of glutamine family amino acid metabolic process;GO:0001079//nitrogen catabolite regulation of transcription from RNA polymerase II promoter;GO:0001080//nitrogen catabolite activation of transcription from RNA polymerase II promoter;GO:0001101//response to acid chemical;GO:0001816//cytokine production;GO:…	THR-like
ncbi_106042582	38.132	43.903	56.676	45.242	96.599	145.613	90.528	71.237	45.9883	100.994	1.13494	0.000245249	LSP1	lymphocyte specific protein 1, transcript variant X1	Organismal Systems	Immune system	ko04625//C-type lectin receptor signaling pathway	K14957	GO:0005575//cellular_component;GO:0005622//intracellular;GO:0005623//cell;GO:0005856//cytoskeleton;GO:0005886//plasma membrane;GO:0015629//actin cytoskeleton;GO:0016020//membrane;GO:0043226//organelle;GO:0043228//non-membrane-bounded organelle;GO:0043229//intracellular organelle;GO:0043232//intracellular non-membrane-bounded organelle;GO:0044424//intracellular part;GO:0044464//cell part;GO:007194…	GO:0003674//molecular_function;GO:0003779//actin binding;GO:0005488//binding;GO:0005515//protein binding;GO:0008092//cytoskeletal protein binding	GO:0006915//apoptotic process;GO:0006935//chemotaxis;GO:0006950//response to stress;GO:0006952//defense response;GO:0006968//cellular defense response;GO:0006996//organelle organization;GO:0007010//cytoskeleton organization;GO:0007154//cell communication;GO:0007165//signal transduction;GO:0008150//biological_process;GO:0008219//cell death;GO:0009605//response to external stimulus;GO:0009987//cell…	--
[truncated: 992 more rows]
